# Supplementary material for: Crystal structure of bis­(benzyl­amine-κN)[5,10,15,20-tetra­kis­(4-chloro­phen­yl)porphyrinato-κ4 N]iron(II) n-hexane monosolvate
Source: Acta Crystallogr E Crystallogr Commun. 2016 Jan 1;72(Pt 1):102–5. doi: 10.1107/S2056989015024135 (PMC4704743; doi:10.1107/S2056989015024135)
Supplement: Supplementary file 1 [file e-72-00102-sup1.cif]

##############################################################################
#                                                                            #
# This CIF contains the data in a paper accepted for publication in          #
# Acta Crystallographica Section E. It conforms to the requirements of       #
# Notes for Authors for Acta Crystallographica Section E, and has been       #
# peer reviewed under the auspices of the IUCr Commission on Journals.       #
#                                                                            #
# Full details of the Crystallographic Information File format               #
# are given in the paper "The Crystallographic Information File (CIF):       #
# a New Standard Archive File for Crystallography" by S. R. Hall, F. H.      #
# Allen and I. D. Brown [Acta Cryst. (1991), A47, 655-685].                  #
#                                                                            #
# The current version of the core CIF dictionary is obtainable from          #
# ftp://ftp.iucr.org/pub/cif_core.dic.                                       #
#                                                                            #
# Software is freely available for graphical display of the structure(s)     #
# in this CIF. For information consult the CIF software page                 #
# http://www.iucr.org/resources/cif/software.                                #
#                                                                            #
# This file may be used for bona fide research purposes within the           #
# scientific community so long as proper attribution is given to the journal # 
# article from which it was obtained.                                        #
#                                                                            #
##############################################################################
data_I
_audit_creation_method     SHELXL-2014
_journal_date_recd_electronic     2015-12-09
_journal_date_accepted     2015-12-15
_journal_name_full     'Acta Crystallographica, Section E'
_journal_year     2016
_journal_volume     72
_journal_issue      1
_journal_page_first     102
_journal_page_last     105
_journal_paper_category     GM
_journal_paper_doi     10.1107/S2056989015024135
_journal_coeditor_code     WM5253
_publ_contact_author_name     'Dr Habib Nasri'
_publ_contact_author_address
;
Laboratoire de Physico-chimie des Mat\'eriaux
Facult\'e des Sciences de Monastir
Avenue de l'environnement
5019 Monastir
University of Monastir
Tunisia
;
_publ_contact_author_email     'hnasri1@gmail.com'
_publ_contact_author_fax     '0021673500278'
_publ_contact_author_phone     '0021694799167'
_publ_section_title
;\
Crystal structure of
bis(benzylamine-\k<i>N</i>)[5,10,15,20-tetrakis(4-chlorophenyl)porphyrinato-\
\k^4^<i>N</i>]iron(II) <i>n</i>-hexane monosolvate
;
loop_
    _publ_author_name
    _publ_author_footnote
    _publ_author_address
    'Dhifaoui, Selma ' .
;
Laboratoire de Physico-chimie des Mat\'eriaux
Facult\'e des Sciences de Monastir
Avenue de l'environnement
5019 Monastir
University of Monastir
Tunisia
;
    'Harhouri, Wafa' .
;
Laboratoire de Physico-chimie des Mat\'eriaux
Facult\'e des Sciences de Monastir
Avenue de l'environnement
5019 Monastir
University of Monastir
Tunisia
;
    'Bujacz, Anna' .
;
X-Ray Analysis Laboratory, Institute of Technical Biochemistry
Lodz University of Technology
Stefanowskiego 4/10
90-924 Lodz
Poland
;
    'Nasri, Habib' .
;
Laboratoire de Physico-chimie des Mat\'eriaux
Facult\'e des Sciences de Monastir
Avenue de l'environnement
5019 Monastir
University of Monastir
Tunisia
;
_publ_section_synopsis
;
The crystal packing of the Fe^II^ porphyrin derivative results in channels
parallel to [010] where the <i>n</i>-hexane solvent molecules are located.
UV--vis data of a CHCl~3~ solution and the solid of the title compound are
also reported.
;
_chemical_name_systematic
;\
Bis(benzylamine-\k<i>N</i>)[5,10,15,20-tetrakis(4-\
chlorophenyl)porphyrinato-\k^4^<i>N</i>]iron(II) <i>n</i>-hexane
monosolvate
;
_chemical_name_common     ?
_chemical_formula_moiety     'C58 H42 Cl4 Fe N6, C6 H14'
_chemical_formula_sum     'C64 H56 Cl4 Fe N6'
_chemical_formula_iupac     '[Fe (C44 H24 Cl4 N4) (C7 H9 N)2], C6 H14'
_chemical_formula_weight     1106.79
_chemical_melting_point     ?
_shelx_space_group_comment
;
The symmetry employed for this shelxl refinement is uniquely defined
by the following loop, which should always be used as a source of
symmetry information in preference to the above space-group names.
They are only intended as comments.
;
_space_group_crystal_system     triclinic
_space_group_name_H-M_alt     'P -1'
_space_group_name_Hall     '-P 1'
loop_
    _space_group_symop_operation_xyz
    'x, y, z'
    '-x, -y, -z'
_cell_length_a     10.7986(6)
_cell_length_b     11.0555(6)
_cell_length_c     11.4118(4)
_cell_angle_alpha     87.918(4)
_cell_angle_beta     82.785(4)
_cell_angle_gamma     79.815(5)
_cell_volume     1330.16(12)
_cell_formula_units_Z     1
_cell_measurement_reflns_used     10827
_cell_measurement_theta_min     4.116
_cell_measurement_theta_max     74.900
_cell_measurement_temperature     100(2)
_exptl_crystal_description     'prism'
_exptl_crystal_colour     'dark red'
_exptl_crystal_size_max     0.4
_exptl_crystal_size_mid     0.3
_exptl_crystal_size_min     0.1
_exptl_crystal_density_diffrn     1.382
_exptl_crystal_density_meas     ?
_exptl_crystal_density_method     'not measured'
_exptl_crystal_F_000     576
_exptl_absorpt_coefficient_mu     4.495
_exptl_absorpt_correction_type     multi-scan
_exptl_absorpt_process_details
;
(<i>CrysAlis PRO</i>; Agilent, 2014)
;
_shelx_estimated_absorpt_T_min     ?
_shelx_estimated_absorpt_T_max     ?
_exptl_absorpt_correction_T_min     0.4159
_exptl_absorpt_correction_T_max     1.000
_exptl_special_details     ?
_diffrn_ambient_temperature     100(2)
_diffrn_radiation_type     CuK\a
_diffrn_radiation_wavelength     1.54184
_diffrn_measurement_device_type
          'Agilent SuperNova Dual Source diffractometer with a TitanS2 detector'
_diffrn_measurement_method     '\w scans'
_diffrn_detector_area_resol_mean     4.1685
_diffrn_reflns_number     12765
_diffrn_reflns_av_R_equivalents     0.0281
_diffrn_reflns_theta_min     3.905
_diffrn_reflns_theta_max     75.297
_diffrn_reflns_theta_full     67.684
_diffrn_measured_fraction_theta_max     0.972
_diffrn_measured_fraction_theta_full     1.000
_diffrn_reflns_limit_h_min     -13
_diffrn_reflns_limit_h_max     13
_diffrn_reflns_limit_k_min     -13
_diffrn_reflns_limit_k_max     10
_diffrn_reflns_limit_l_min     -14
_diffrn_reflns_limit_l_max     12
_refine_special_details     ?
_reflns_number_total     5355
_reflns_number_gt     4825
_reflns_threshold_expression     'I > 2\s(I)'
_refine_ls_structure_factor_coef     Fsqd
_refine_ls_matrix_type     full
_refine_ls_R_factor_all     0.0527
_refine_ls_R_factor_gt     0.0484
_refine_ls_wR_factor_gt     0.1285
_refine_ls_wR_factor_ref     0.1326
_refine_ls_goodness_of_fit_ref     1.056
_refine_ls_restrained_S_all     1.056
_refine_ls_number_reflns     5355
_refine_ls_number_parameters     340
_refine_ls_number_restraints     0
_refine_ls_hydrogen_treatment     constr
_refine_ls_weighting_scheme     calc
_refine_ls_weighting_details
              'w=1/[\s^2^(Fo^2^)+(0.0771P)^2^+0.8782P] where P=(Fo^2^+2Fc^2^)/3'
_atom_sites_solution_hydrogens     geom
_atom_sites_solution_primary     ?
_atom_sites_solution_secondary     ?
_refine_ls_shift/su_max     0.001
_refine_ls_shift/su_mean     0.000
_refine_diff_density_max     1.091
_refine_diff_density_min     -0.535
_refine_ls_extinction_method     none
_refine_ls_extinction_coef     .
loop_
    _atom_type_symbol
    _atom_type_description
    _atom_type_scat_dispersion_real
    _atom_type_scat_dispersion_imag
    _atom_type_scat_source
    'C' 'C' 0.0181 0.0091
                         'International Tables Vol C Tables 4.2.6.8 and 6.1.1.4'
    'H' 'H' 0.0000 0.0000
                         'International Tables Vol C Tables 4.2.6.8 and 6.1.1.4'
    'N' 'N' 0.0311 0.0180
                         'International Tables Vol C Tables 4.2.6.8 and 6.1.1.4'
    'Cl' 'Cl' 0.3639 0.7018
                         'International Tables Vol C Tables 4.2.6.8 and 6.1.1.4'
    'Fe' 'Fe' -1.1336 3.1974
                         'International Tables Vol C Tables 4.2.6.8 and 6.1.1.4'
_computing_data_collection
;
CrysAlis PRO (Agilent, 2014)
;
_computing_cell_refinement
;
CrysAlis PRO (Agilent, 2014)
;
_computing_data_reduction
;
CrysAlis PRO (Agilent, 2014)
;
_computing_structure_solution
;
SIR2004 (Burla <i>et al.</i>,  2005)
;
_computing_structure_refinement
;
SHELXL2014 (Sheldrick, 2015)
;
_computing_molecular_graphics
;
ORTEPIII (Burnett & Johnson, 1996) and ORTEP-3 for Windows (Farrugia,
2012)
;
_computing_publication_material
;
WinGX (Farrugia, 2012)
;
loop_
    _atom_site_type_symbol
    _atom_site_label
    _atom_site_fract_x
    _atom_site_fract_y
    _atom_site_fract_z
    _atom_site_U_iso_or_equiv
    _atom_site_adp_type
    _atom_site_calc_flag
    _atom_site_occupancy
    _atom_site_disorder_assembly
    _atom_site_disorder_group
    Fe Fe 0.5000 0.5000 0.5000 0.01855(14) Uani d 1 . .
    N N1 0.65294(17) 0.39615(18) 0.55478(16) 0.0209(4) Uani d 1 . .
    N N2 0.40204(17) 0.47595(18) 0.65683(16) 0.0210(4) Uani d 1 . .
    N N3 0.43283(18) 0.35548(18) 0.44078(17) 0.0238(4) Uani d 1 . .
    H H3A 0.3486 0.3738 0.4512 0.029 Uiso calc 1 . .
    H H3B 0.4563 0.3509 0.3632 0.029 Uiso calc 1 . .
    C C1 0.7729(2) 0.3693(2) 0.4932(2) 0.0224(4) Uani d 1 . .
    C C2 0.8596(2) 0.2991(2) 0.5658(2) 0.0242(5) Uani d 1 . .
    H H2 0.9452 0.2700 0.5437 0.029 Uiso calc 1 . .
    C C3 0.7939(2) 0.2831(2) 0.6725(2) 0.0242(5) Uani d 1 . .
    H H3 0.8255 0.2414 0.7377 0.029 Uiso calc 1 . .
    C C4 0.6649(2) 0.3434(2) 0.6655(2) 0.0221(4) Uani d 1 . .
    C C5 0.5680(2) 0.3471(2) 0.75867(19) 0.0219(4) Uani d 1 . .
    C C6 0.4447(2) 0.4080(2) 0.75297(19) 0.0226(5) Uani d 1 . .
    C C7 0.3420(2) 0.4066(2) 0.8463(2) 0.0250(5) Uani d 1 . .
    H H7 0.3468 0.3666 0.9191 0.030 Uiso calc 1 . .
    C C8 0.2375(2) 0.4742(2) 0.8080(2) 0.0254(5) Uani d 1 . .
    H H8 0.1568 0.4897 0.8497 0.030 Uiso calc 1 . .
    C C9 0.2745(2) 0.5176(2) 0.6907(2) 0.0225(4) Uani d 1 . .
    C C10 0.1926(2) 0.5909(2) 0.6214(2) 0.0232(5) Uani d 1 . .
    C C11 0.59738(19) 0.2788(2) 0.87045(19) 0.0220(5) Uani d 1 . .
    C C12 0.6263(2) 0.3395(2) 0.9655(2) 0.0269(5) Uani d 1 . .
    H H12 0.6267 0.4236 0.9597 0.032 Uiso calc 1 . .
    C C13 0.6548(2) 0.2760(3) 1.0695(2) 0.0295(5) Uani d 1 . .
    H H13 0.6735 0.3172 1.1329 0.035 Uiso calc 1 . .
    C C14 0.6547(2) 0.1513(3) 1.0766(2) 0.0281(5) Uani d 1 . .
    C C15 0.6267(2) 0.0882(2) 0.9836(2) 0.0302(5) Uani d 1 . .
    H H15 0.6276 0.0039 0.9895 0.036 Uiso calc 1 . .
    C C16 0.5972(2) 0.1531(2) 0.8810(2) 0.0289(5) Uani d 1 . .
    H H16 0.5770 0.1117 0.8185 0.035 Uiso calc 1 . .
    C C17 0.0571(2) 0.6294(2) 0.6735(2) 0.0252(5) Uani d 1 . .
    C C18 -0.0257(2) 0.5459(3) 0.6854(2) 0.0306(5) Uani d 1 . .
    H H18 0.0029 0.4657 0.6600 0.037 Uiso calc 1 . .
    C C19 -0.1513(2) 0.5807(3) 0.7349(2) 0.0329(6) Uani d 1 . .
    H H19 -0.2063 0.5242 0.7431 0.039 Uiso calc 1 . .
    C C20 -0.1927(2) 0.6994(3) 0.7714(2) 0.0296(5) Uani d 1 . .
    C C21 -0.1134(3) 0.7858(3) 0.7565(3) 0.0384(6) Uani d 1 . .
    H H21 -0.1433 0.8668 0.7788 0.046 Uiso calc 1 . .
    C C22 0.0120(2) 0.7492(3) 0.7077(3) 0.0352(6) Uani d 1 . .
    H H22 0.0662 0.8065 0.6980 0.042 Uiso calc 1 . .
    C C23 0.4696(2) 0.2302(2) 0.4923(2) 0.0276(5) Uani d 1 . .
    H H23A 0.4913 0.2379 0.5713 0.033 Uiso calc 1 . .
    H H23B 0.5444 0.1877 0.4449 0.033 Uiso calc 1 . .
    C C24 0.3655(2) 0.1546(2) 0.4982(2) 0.0258(5) Uani d 1 . .
    C C25 0.3711(2) 0.0611(2) 0.4198(2) 0.0304(5) Uani d 1 . .
    H H25 0.4395 0.0450 0.3611 0.036 Uiso calc 1 . .
    C C26 0.2759(3) -0.0093(3) 0.4274(3) 0.0397(6) Uani d 1 . .
    H H26 0.2810 -0.0722 0.3741 0.048 Uiso calc 1 . .
    C C27 0.1738(3) 0.0136(3) 0.5138(3) 0.0423(7) Uani d 1 . .
    H H27 0.1102 -0.0339 0.5191 0.051 Uiso calc 1 . .
    C C28 0.1663(3) 0.1070(3) 0.5921(3) 0.0428(7) Uani d 1 . .
    H H28 0.0971 0.1230 0.6500 0.051 Uiso calc 1 . .
    C C29 0.2623(3) 0.1784(3) 0.5854(2) 0.0347(6) Uani d 1 . .
    H H29 0.2570 0.2412 0.6389 0.042 Uiso calc 1 . .
    Cl Cl1 0.69094(6) 0.07092(7) 1.20562(5) 0.03984(18) Uani d 1 . .
    Cl Cl2 -0.34861(5) 0.74242(7) 0.83650(5) 0.03639(17) Uani d 1 . .
    C C30 -0.0017(4) 0.2924(5) 0.9519(4) 0.0738(12) Uani d 1 . .
    H H30A -0.0290 0.3479 0.8900 0.111 Uiso calc 1 . .
    H H30B -0.0494 0.3193 1.0259 0.111 Uiso calc 1 . .
    H H30C 0.0868 0.2909 0.9562 0.111 Uiso calc 1 . .
    C C31 -0.0232(4) 0.1616(5) 0.9258(4) 0.0739(13) Uani d 1 . .
    H H31A -0.1125 0.1668 0.9185 0.089 Uiso calc 1 . .
    H H31B 0.0230 0.1384 0.8492 0.089 Uiso calc 1 . .
    C C32 0.0130(3) 0.0575(4) 1.0118(3) 0.0581(9) Uani d 1 . .
    H H32A 0.1032 0.0489 1.0161 0.070 Uiso calc 1 . .
    H H32B -0.0301 0.0817 1.0893 0.070 Uiso calc 1 . .
loop_
    _atom_site_aniso_label
    _atom_site_aniso_U_11
    _atom_site_aniso_U_22
    _atom_site_aniso_U_33
    _atom_site_aniso_U_12
    _atom_site_aniso_U_13
    _atom_site_aniso_U_23
    Fe 0.0152(2) 0.0252(3) 0.0155(2) -0.00339(18) -0.00488(17) 0.00556(18)
    N1 0.0167(8) 0.0284(10) 0.0176(9) -0.0040(7) -0.0038(7) 0.0055(7)
    N2 0.0171(8) 0.0276(10) 0.0181(9) -0.0025(7) -0.0056(7) 0.0058(7)
    N3 0.0236(9) 0.0278(10) 0.0217(9) -0.0068(8) -0.0083(7) 0.0063(7)
    C1 0.0178(10) 0.0269(11) 0.0231(11) -0.0038(8) -0.0067(8) 0.0056(9)
    C2 0.0174(10) 0.0299(12) 0.0252(11) -0.0028(8) -0.0062(8) 0.0058(9)
    C3 0.0208(11) 0.0291(12) 0.0239(11) -0.0046(9) -0.0095(8) 0.0080(9)
    C4 0.0208(10) 0.0268(11) 0.0198(10) -0.0046(8) -0.0075(8) 0.0053(8)
    C5 0.0221(10) 0.0269(11) 0.0179(10) -0.0055(8) -0.0073(8) 0.0055(8)
    C6 0.0228(11) 0.0281(12) 0.0172(10) -0.0046(9) -0.0046(8) 0.0049(8)
    C7 0.0242(11) 0.0316(12) 0.0185(10) -0.0035(9) -0.0040(8) 0.0073(9)
    C8 0.0210(10) 0.0336(13) 0.0200(11) -0.0027(9) -0.0010(8) 0.0051(9)
    C9 0.0199(10) 0.0277(11) 0.0198(10) -0.0041(8) -0.0033(8) 0.0041(8)
    C10 0.0178(10) 0.0290(12) 0.0224(11) -0.0029(8) -0.0038(8) 0.0035(9)
    C11 0.0160(10) 0.0312(12) 0.0183(10) -0.0021(8) -0.0044(8) 0.0068(9)
    C12 0.0244(11) 0.0342(13) 0.0220(11) -0.0047(9) -0.0051(9) 0.0052(9)
    C13 0.0262(11) 0.0444(15) 0.0184(11) -0.0054(10) -0.0068(9) 0.0037(10)
    C14 0.0177(10) 0.0451(14) 0.0197(11) -0.0021(9) -0.0038(8) 0.0121(10)
    C15 0.0294(12) 0.0327(13) 0.0277(12) -0.0039(10) -0.0050(10) 0.0100(10)
    C16 0.0305(12) 0.0348(13) 0.0224(11) -0.0069(10) -0.0072(9) 0.0064(10)
    C17 0.0201(11) 0.0347(13) 0.0201(11) -0.0028(9) -0.0049(8) 0.0087(9)
    C18 0.0225(11) 0.0369(14) 0.0318(13) -0.0038(10) -0.0030(9) 0.0001(10)
    C19 0.0214(11) 0.0459(15) 0.0322(13) -0.0093(10) -0.0038(10) 0.0050(11)
    C20 0.0166(10) 0.0465(15) 0.0229(11) 0.0009(10) -0.0026(8) 0.0079(10)
    C21 0.0279(13) 0.0364(15) 0.0464(16) 0.0011(11) 0.0021(11) 0.0017(12)
    C22 0.0232(12) 0.0342(14) 0.0474(16) -0.0051(10) -0.0024(11) 0.0060(11)
    C23 0.0253(11) 0.0303(12) 0.0285(12) -0.0045(9) -0.0104(9) 0.0049(9)
    C24 0.0231(11) 0.0284(12) 0.0262(11) -0.0027(9) -0.0095(9) 0.0102(9)
    C25 0.0273(12) 0.0308(13) 0.0336(13) -0.0052(10) -0.0072(10) 0.0050(10)
    C26 0.0365(14) 0.0335(14) 0.0526(17) -0.0088(11) -0.0167(13) 0.0054(12)
    C27 0.0281(13) 0.0420(16) 0.0606(19) -0.0124(11) -0.0183(13) 0.0248(14)
    C28 0.0233(12) 0.0570(19) 0.0416(15) 0.0028(11) -0.0005(11) 0.0270(14)
    C29 0.0326(13) 0.0393(14) 0.0289(13) 0.0012(11) -0.0035(10) 0.0085(11)
    Cl1 0.0326(3) 0.0590(4) 0.0244(3) -0.0004(3) -0.0064(2) 0.0208(3)
    Cl2 0.0187(3) 0.0606(4) 0.0256(3) 0.0012(2) 0.0002(2) 0.0068(3)
    C30 0.070(3) 0.086(3) 0.074(3) -0.035(2) -0.018(2) 0.021(2)
    C31 0.053(2) 0.105(4) 0.060(2) -0.003(2) -0.0111(18) 0.014(2)
    C32 0.0321(15) 0.088(3) 0.0495(19) 0.0010(16) -0.0071(14) 0.0095(19)
_geom_special_details
;
 All esds (except the esd in the dihedral angle between two l.s. planes)
 are estimated using the full covariance matrix.  The cell esds are taken
 into account individually in the estimation of esds in distances, angles
 and torsion angles; correlations between esds in cell parameters are only
 used when they are defined by crystal symmetry.  An approximate (isotropic)
 treatment of cell esds is used for estimating esds involving l.s. planes.
;
loop_
    _geom_bond_atom_site_label_1
    _geom_bond_atom_site_label_2
    _geom_bond_site_symmetry_2
    _geom_bond_distance
    _geom_bond_publ_flag
    Fe N1 . 1.9932(18) ?
    Fe N1 2_666 1.9932(18) ?
    Fe N2 . 1.9955(18) ?
    Fe N2 2_666 1.9956(18) ?
    Fe N3 2_666 2.036(2) ?
    Fe N3 . 2.036(2) ?
    N1 C1 . 1.382(3) ?
    N1 C4 . 1.384(3) ?
    N2 C9 . 1.383(3) ?
    N2 C6 . 1.387(3) ?
    N3 C23 . 1.492(3) ?
    N3 H3A . 0.8900 ?
    N3 H3B . 0.8900 ?
    C1 C10 2_666 1.391(3) ?
    C1 C2 . 1.435(3) ?
    C2 C3 . 1.353(3) ?
    C2 H2 . 0.9300 ?
    C3 C4 . 1.444(3) ?
    C3 H3 . 0.9300 ?
    C4 C5 . 1.391(3) ?
    C5 C6 . 1.390(3) ?
    C5 C11 . 1.498(3) ?
    C6 C7 . 1.439(3) ?
    C7 C8 . 1.351(3) ?
    C7 H7 . 0.9300 ?
    C8 C9 . 1.438(3) ?
    C8 H8 . 0.9300 ?
    C9 C10 . 1.393(3) ?
    C10 C1 2_666 1.391(3) ?
    C10 C17 . 1.502(3) ?
    C11 C16 . 1.391(4) ?
    C11 C12 . 1.392(3) ?
    C12 C13 . 1.396(3) ?
    C12 H12 . 0.9300 ?
    C13 C14 . 1.378(4) ?
    C13 H13 . 0.9300 ?
    C14 C15 . 1.384(4) ?
    C14 Cl1 . 1.742(2) ?
    C15 C16 . 1.393(3) ?
    C15 H15 . 0.9300 ?
    C16 H16 . 0.9300 ?
    C17 C22 . 1.381(4) ?
    C17 C18 . 1.386(4) ?
    C18 C19 . 1.396(3) ?
    C18 H18 . 0.9300 ?
    C19 C20 . 1.371(4) ?
    C19 H19 . 0.9300 ?
    C20 C21 . 1.384(4) ?
    C20 Cl2 . 1.744(2) ?
    C21 C22 . 1.393(4) ?
    C21 H21 . 0.9300 ?
    C22 H22 . 0.9300 ?
    C23 C24 . 1.509(3) ?
    C23 H23A . 0.9700 ?
    C23 H23B . 0.9700 ?
    C24 C25 . 1.380(4) ?
    C24 C29 . 1.392(4) ?
    C25 C26 . 1.388(4) ?
    C25 H25 . 0.9300 ?
    C26 C27 . 1.377(5) ?
    C26 H26 . 0.9300 ?
    C27 C28 . 1.375(5) ?
    C27 H27 . 0.9300 ?
    C28 C29 . 1.403(4) ?
    C28 H28 . 0.9300 ?
    C29 H29 . 0.9300 ?
    C30 C31 . 1.550(7) ?
    C30 H30A . 0.9600 ?
    C30 H30B . 0.9600 ?
    C30 H30C . 0.9600 ?
    C31 C32 . 1.514(6) ?
    C31 H31A . 0.9700 ?
    C31 H31B . 0.9700 ?
    C32 C32 2_557 1.392(9) ?
    C32 H32A . 0.9700 ?
    C32 H32B . 0.9700 ?
loop_
    _geom_angle_atom_site_label_1
    _geom_angle_atom_site_label_2
    _geom_angle_atom_site_label_3
    _geom_angle_site_symmetry_1
    _geom_angle_site_symmetry_3
    _geom_angle
    _geom_angle_publ_flag
    N1 Fe N1 . 2_666 180.0 ?
    N1 Fe N2 . . 89.69(8) ?
    N1 Fe N2 2_666 . 90.31(8) ?
    N1 Fe N2 . 2_666 90.31(8) ?
    N1 Fe N2 2_666 2_666 89.69(8) ?
    N2 Fe N2 . 2_666 180.0 ?
    N1 Fe N3 . 2_666 85.61(8) ?
    N1 Fe N3 2_666 2_666 94.39(8) ?
    N2 Fe N3 . 2_666 92.04(8) ?
    N2 Fe N3 2_666 2_666 87.96(8) ?
    N1 Fe N3 . . 94.39(8) ?
    N1 Fe N3 2_666 . 85.61(8) ?
    N2 Fe N3 . . 87.96(8) ?
    N2 Fe N3 2_666 . 92.04(8) ?
    N3 Fe N3 2_666 . 180.0 ?
    C1 N1 C4 . . 104.92(18) ?
    C1 N1 Fe . . 127.30(15) ?
    C4 N1 Fe . . 127.61(15) ?
    C9 N2 C6 . . 104.94(18) ?
    C9 N2 Fe . . 127.24(15) ?
    C6 N2 Fe . . 127.72(15) ?
    C23 N3 Fe . . 119.69(15) ?
    C23 N3 H3A . . 107.4 ?
    Fe N3 H3A . . 107.4 ?
    C23 N3 H3B . . 107.4 ?
    Fe N3 H3B . . 107.4 ?
    H3A N3 H3B . . 106.9 ?
    N1 C1 C10 . 2_666 125.2(2) ?
    N1 C1 C2 . . 110.57(19) ?
    C10 C1 C2 2_666 . 124.1(2) ?
    C3 C2 C1 . . 107.4(2) ?
    C3 C2 H2 . . 126.3 ?
    C1 C2 H2 . . 126.3 ?
    C2 C3 C4 . . 106.6(2) ?
    C2 C3 H3 . . 126.7 ?
    C4 C3 H3 . . 126.7 ?
    N1 C4 C5 . . 125.7(2) ?
    N1 C4 C3 . . 110.55(19) ?
    C5 C4 C3 . . 123.7(2) ?
    C6 C5 C4 . . 123.7(2) ?
    C6 C5 C11 . . 118.1(2) ?
    C4 C5 C11 . . 118.13(19) ?
    N2 C6 C5 . . 125.4(2) ?
    N2 C6 C7 . . 110.37(19) ?
    C5 C6 C7 . . 124.2(2) ?
    C8 C7 C6 . . 107.1(2) ?
    C8 C7 H7 . . 126.5 ?
    C6 C7 H7 . . 126.5 ?
    C7 C8 C9 . . 107.2(2) ?
    C7 C8 H8 . . 126.4 ?
    C9 C8 H8 . . 126.4 ?
    N2 C9 C10 . . 125.1(2) ?
    N2 C9 C8 . . 110.46(19) ?
    C10 C9 C8 . . 124.4(2) ?
    C1 C10 C9 2_666 . 124.7(2) ?
    C1 C10 C17 2_666 . 117.5(2) ?
    C9 C10 C17 . . 117.8(2) ?
    C16 C11 C12 . . 118.6(2) ?
    C16 C11 C5 . . 120.6(2) ?
    C12 C11 C5 . . 120.8(2) ?
    C11 C12 C13 . . 120.9(2) ?
    C11 C12 H12 . . 119.5 ?
    C13 C12 H12 . . 119.5 ?
    C14 C13 C12 . . 119.0(2) ?
    C14 C13 H13 . . 120.5 ?
    C12 C13 H13 . . 120.5 ?
    C13 C14 C15 . . 121.5(2) ?
    C13 C14 Cl1 . . 119.4(2) ?
    C15 C14 Cl1 . . 119.1(2) ?
    C14 C15 C16 . . 118.8(2) ?
    C14 C15 H15 . . 120.6 ?
    C16 C15 H15 . . 120.6 ?
    C11 C16 C15 . . 121.2(2) ?
    C11 C16 H16 . . 119.4 ?
    C15 C16 H16 . . 119.4 ?
    C22 C17 C18 . . 118.9(2) ?
    C22 C17 C10 . . 120.6(2) ?
    C18 C17 C10 . . 120.5(2) ?
    C17 C18 C19 . . 120.8(3) ?
    C17 C18 H18 . . 119.6 ?
    C19 C18 H18 . . 119.6 ?
    C20 C19 C18 . . 119.1(2) ?
    C20 C19 H19 . . 120.4 ?
    C18 C19 H19 . . 120.4 ?
    C19 C20 C21 . . 121.2(2) ?
    C19 C20 Cl2 . . 119.3(2) ?
    C21 C20 Cl2 . . 119.5(2) ?
    C20 C21 C22 . . 118.8(3) ?
    C20 C21 H21 . . 120.6 ?
    C22 C21 H21 . . 120.6 ?
    C17 C22 C21 . . 121.1(3) ?
    C17 C22 H22 . . 119.5 ?
    C21 C22 H22 . . 119.5 ?
    N3 C23 C24 . . 112.64(19) ?
    N3 C23 H23A . . 109.1 ?
    C24 C23 H23A . . 109.1 ?
    N3 C23 H23B . . 109.1 ?
    C24 C23 H23B . . 109.1 ?
    H23A C23 H23B . . 107.8 ?
    C25 C24 C29 . . 119.2(2) ?
    C25 C24 C23 . . 121.4(2) ?
    C29 C24 C23 . . 119.4(2) ?
    C24 C25 C26 . . 120.9(3) ?
    C24 C25 H25 . . 119.6 ?
    C26 C25 H25 . . 119.6 ?
    C27 C26 C25 . . 120.2(3) ?
    C27 C26 H26 . . 119.9 ?
    C25 C26 H26 . . 119.9 ?
    C28 C27 C26 . . 119.6(3) ?
    C28 C27 H27 . . 120.2 ?
    C26 C27 H27 . . 120.2 ?
    C27 C28 C29 . . 120.6(3) ?
    C27 C28 H28 . . 119.7 ?
    C29 C28 H28 . . 119.7 ?
    C24 C29 C28 . . 119.5(3) ?
    C24 C29 H29 . . 120.3 ?
    C28 C29 H29 . . 120.3 ?
    C31 C30 H30A . . 109.5 ?
    C31 C30 H30B . . 109.5 ?
    H30A C30 H30B . . 109.5 ?
    C31 C30 H30C . . 109.5 ?
    H30A C30 H30C . . 109.5 ?
    H30B C30 H30C . . 109.5 ?
    C32 C31 C30 . . 119.2(4) ?
    C32 C31 H31A . . 107.5 ?
    C30 C31 H31A . . 107.5 ?
    C32 C31 H31B . . 107.5 ?
    C30 C31 H31B . . 107.5 ?
    H31A C31 H31B . . 107.0 ?
    C32 C32 C31 2_557 . 117.6(4) ?
    C32 C32 H32A 2_557 . 107.9 ?
    C31 C32 H32A . . 107.9 ?
    C32 C32 H32B 2_557 . 107.9 ?
    C31 C32 H32B . . 107.9 ?
    H32A C32 H32B . . 107.2 ?
loop_
    _geom_torsion_atom_site_label_1
    _geom_torsion_atom_site_label_2
    _geom_torsion_atom_site_label_3
    _geom_torsion_atom_site_label_4
    _geom_torsion_site_symmetry_1
    _geom_torsion_site_symmetry_2
    _geom_torsion_site_symmetry_3
    _geom_torsion_site_symmetry_4
    _geom_torsion
    _geom_torsion_publ_flag
    C4 N1 C1 C10 . . . 2_666 -176.9(2) ?
    Fe N1 C1 C10 . . . 2_666 -1.4(3) ?
    C4 N1 C1 C2 . . . . 0.2(3) ?
    Fe N1 C1 C2 . . . . 175.67(16) ?
    N1 C1 C2 C3 . . . . -0.3(3) ?
    C10 C1 C2 C3 2_666 . . . 176.8(2) ?
    C1 C2 C3 C4 . . . . 0.3(3) ?
    C1 N1 C4 C5 . . . . 179.8(2) ?
    Fe N1 C4 C5 . . . . 4.3(3) ?
    C1 N1 C4 C3 . . . . 0.0(3) ?
    Fe N1 C4 C3 . . . . -175.45(16) ?
    C2 C3 C4 N1 . . . . -0.2(3) ?
    C2 C3 C4 C5 . . . . -180.0(2) ?
    N1 C4 C5 C6 . . . . -1.6(4) ?
    C3 C4 C5 C6 . . . . 178.2(2) ?
    N1 C4 C5 C11 . . . . 176.8(2) ?
    C3 C4 C5 C11 . . . . -3.4(3) ?
    C9 N2 C6 C5 . . . . 179.4(2) ?
    Fe N2 C6 C5 . . . . 2.9(3) ?
    C9 N2 C6 C7 . . . . 0.7(3) ?
    Fe N2 C6 C7 . . . . -175.80(16) ?
    C4 C5 C6 N2 . . . . -2.2(4) ?
    C11 C5 C6 N2 . . . . 179.4(2) ?
    C4 C5 C6 C7 . . . . 176.3(2) ?
    C11 C5 C6 C7 . . . . -2.1(4) ?
    N2 C6 C7 C8 . . . . -0.6(3) ?
    C5 C6 C7 C8 . . . . -179.3(2) ?
    C6 C7 C8 C9 . . . . 0.2(3) ?
    C6 N2 C9 C10 . . . . 179.6(2) ?
    Fe N2 C9 C10 . . . . -3.9(4) ?
    C6 N2 C9 C8 . . . . -0.6(3) ?
    Fe N2 C9 C8 . . . . 175.94(16) ?
    C7 C8 C9 N2 . . . . 0.2(3) ?
    C7 C8 C9 C10 . . . . -179.9(2) ?
    N2 C9 C10 C1 . . . 2_666 1.4(4) ?
    C8 C9 C10 C1 . . . 2_666 -178.4(2) ?
    N2 C9 C10 C17 . . . . -178.9(2) ?
    C8 C9 C10 C17 . . . . 1.3(4) ?
    C6 C5 C11 C16 . . . . 96.4(3) ?
    C4 C5 C11 C16 . . . . -82.1(3) ?
    C6 C5 C11 C12 . . . . -84.1(3) ?
    C4 C5 C11 C12 . . . . 97.5(3) ?
    C16 C11 C12 C13 . . . . 0.1(3) ?
    C5 C11 C12 C13 . . . . -179.5(2) ?
    C11 C12 C13 C14 . . . . 0.4(4) ?
    C12 C13 C14 C15 . . . . -0.3(4) ?
    C12 C13 C14 Cl1 . . . . 179.66(18) ?
    C13 C14 C15 C16 . . . . -0.4(4) ?
    Cl1 C14 C15 C16 . . . . 179.65(19) ?
    C12 C11 C16 C15 . . . . -0.8(4) ?
    C5 C11 C16 C15 . . . . 178.7(2) ?
    C14 C15 C16 C11 . . . . 1.0(4) ?
    C1 C10 C17 C22 2_666 . . . -72.8(3) ?
    C9 C10 C17 C22 . . . . 107.5(3) ?
    C1 C10 C17 C18 2_666 . . . 105.6(3) ?
    C9 C10 C17 C18 . . . . -74.1(3) ?
    C22 C17 C18 C19 . . . . -2.3(4) ?
    C10 C17 C18 C19 . . . . 179.3(2) ?
    C17 C18 C19 C20 . . . . 0.4(4) ?
    C18 C19 C20 C21 . . . . 2.0(4) ?
    C18 C19 C20 Cl2 . . . . -178.5(2) ?
    C19 C20 C21 C22 . . . . -2.5(4) ?
    Cl2 C20 C21 C22 . . . . 178.0(2) ?
    C18 C17 C22 C21 . . . . 1.8(4) ?
    C10 C17 C22 C21 . . . . -179.8(2) ?
    C20 C21 C22 C17 . . . . 0.5(4) ?
    Fe N3 C23 C24 . . . . 146.34(17) ?
    N3 C23 C24 C25 . . . . 104.7(3) ?
    N3 C23 C24 C29 . . . . -76.1(3) ?
    C29 C24 C25 C26 . . . . -0.4(4) ?
    C23 C24 C25 C26 . . . . 178.8(2) ?
    C24 C25 C26 C27 . . . . 0.2(4) ?
    C25 C26 C27 C28 . . . . 0.3(4) ?
    C26 C27 C28 C29 . . . . -0.5(4) ?
    C25 C24 C29 C28 . . . . 0.1(4) ?
    C23 C24 C29 C28 . . . . -179.1(2) ?
    C27 C28 C29 C24 . . . . 0.3(4) ?
    C30 C31 C32 C32 . . . 2_557 177.2(4) ?
loop_
    _geom_hbond_atom_site_label_D
    _geom_hbond_atom_site_label_H
    _geom_hbond_atom_site_label_A
    _geom_hbond_site_symmetry_A
    _geom_hbond_distance_DH
    _geom_hbond_distance_HA
    _geom_hbond_distance_DA
    _geom_hbond_angle_DHA
    C19 H19 Cg1 1_455 0.93 2.658 3.586(3) 133
    C31 H31A Cg7 1_455 0.97 2.627 3.701(5) 160
    N3 H3B Cl2 2_566 0.89 2.681 3.651(2) 133
    C7 H7 Cl2 2_567 0.93 2.999 3.926(2) 175
_shelx_hkl_file
;
   0   0  -1 70667.2 1243.85   1
   0   0  -1 70971.7 1220.75   4
   0   0  -2 8685.47 295.989   1
   0   0  -2 8377.31 266.976   4
   0   0  -2 9126.86 255.909   6
   0   0  -3 49940.5 1026.60   4
   0   0  -3 50901.3 1092.86   1
   0   0  -4 31224.9 773.563   6
   0   0  -4 31821.0 809.856   4
   0   0  -4 32561.2 893.446   1
   0   0  -5 703.111 129.908   4
   0   0  -5 748.518 160.834   1
   0   0  -5 539.098 107.617   6
   0   0  -6 25812.2 943.247   1
   0   0  -6 22680.1 785.878   4
   0   0  -7 6936.05 446.093   4
   0   0  -7 7970.39 560.466   1
   0   0  -8 1435.49 150.149  13
   0   0  -8 1477.23 154.343  16
   0   0  -8 1433.10 240.590   5
   0   0  -8 1293.85 298.948   1
   0   0  -9 337.170 139.431  16
   0   0  -9 586.788 204.421   5
   0   0  -9 713.415 142.843  13
   0   0 -10 990.059 154.955  13
   0   0 -10 1075.57 176.277  16
   0   0 -11 11823.0 407.374  13
   0   0 -12 14005.2 436.134  10
   0   0 -12 15460.0 428.070  13
   0   0 -13 1494.57 130.657  14
   0   0 -13 1316.34 123.348  10
   0   0 -13 1703.76 126.451  13
   0   0 -14 2261.04 106.920  10
   0   0 -14 2553.31 110.468  14
   0   1 -14 4528.12 146.936  10
   0   1 -14 4344.06 133.387   9
   0   1 -13 104.000 86.3828  10
   0   1 -13 166.372 77.6392  13
   0   1 -13 178.433 85.1520  14
   0   1 -12 9496.95 324.372  13
   0   1 -11 946.548 148.301  13
   0   1 -10 779.828 163.777  16
   0   1 -10 431.843 137.969  13
   0   1  -9 277.260 179.805   5
   0   1  -9 385.130 136.281  13
   0   1  -9 553.775 250.871   1
   0   1  -9 305.522 128.826  16
   0   1  -8 1740.76 276.498   4
   0   1  -8 1964.24 169.264  16
   0   1  -8 1899.80 170.672  13
   0   1  -8 2267.80 344.470   1
   0   1  -7 6971.24 526.850   1
   0   1  -7 7036.32 460.549   4
   0   1  -6 14532.2 667.800   1
   0   1  -6 11447.3 553.888   4
   0   1  -5 48221.3 1219.60   4
   0   1  -5 49137.6 1288.17   1
   0   1  -4 17287.1 603.062   1
   0   1  -4 16201.3 554.339   4
   0   1  -3 99320.5 1943.90   1
   0   1  -3 98770.4 1904.76   4
   0   1  -2 90917.0 1693.78   4
   0   1  -1 118485. 2060.19   4
   0  -1   0 49799.6 892.321   5
   0   1   0 50152.5 907.068   4
   0  -1  -1 14083.6 296.207   5
   0  -1  -1 14009.0 322.120   2
   0  -1  -2 9476.83 327.909   1
   0  -1  -2 10046.5 346.455   6
   0  -1  -2 9305.21 257.060   5
   0  -1  -2 9333.29 314.194   2
   0  -1  -3 20979.5 617.309   1
   0  -1  -3 20500.2 608.074   6
   0  -1  -4 4395.62 277.990   6
   0  -1  -4 4845.34 311.655   1
   0  -1  -5 65941.6 1396.82   5
   0  -1  -5 68365.0 1632.65   1
   0  -1  -6 28296.9 823.769   5
   0  -1  -6 25316.2 864.683   6
   0  -1  -6 27559.4 1023.27   1
   0  -1  -7 317.785 189.952   1
   0  -1  -7 447.148 141.618   5
   0  -1  -8 1188.31 212.269   5
   0  -1  -8 1255.66 151.136  16
   0  -1  -8 1370.09 150.547  13
   0  -1  -9 7656.23 337.204  16
   0  -1  -9 8276.76 337.423  13
   0  -1 -10 37207.7 857.524  13
   0  -1 -10 36341.4 875.792  16
   0  -1 -11 1573.95 171.762  13
   0  -1 -11 1584.71 179.540  10
   0  -1 -11 1925.57 197.072  16
   0  -1 -12 496.339 127.560  10
   0  -1 -12 538.273 118.707  13
   0  -1 -13 202.272 74.9120  13
   0  -1 -13 79.7196 88.8410  14
   0  -1 -13 66.4706 82.5908  10
   0  -1 -14 131.047 51.5709  14
   0  -1 -14 128.319 50.6148  10
   0   2 -13 8607.75 257.864  14
   0   2 -13 8249.86 246.146  13
   0   2 -13 7789.51 258.500  10
   0   2 -12 304.762 104.611  13
   0   2 -11 862.972 146.488  13
   0   2 -10 25798.6 652.755  11
   0   2 -10 27755.8 682.893  13
   0   2  -9 1736.94 303.226   4
   0   2  -9 1797.33 172.088  13
   0   2  -9 1775.08 339.308   1
   0   2  -9 1936.38 186.720  16
   0   2  -8 713.564 127.306  13
   0   2  -8 881.506 133.318  16
   0   2  -8 966.286 220.872   4
   0   2  -8 1172.07 270.976   1
   0   2  -7 1393.40 249.344   1
   0   2  -7 1745.86 258.040   4
   0   2  -6 35423.1 1148.82   1
   0   2  -6 34786.0 1090.23   4
   0   2  -5 16500.9 657.613   4
   0   2  -5 16415.3 678.096   1
   0   2  -4 6027.39 343.224   4
   0   2  -4 6039.37 358.083   1
   0   2  -3 7305.84 348.419   4
   0  -2   2 44362.1 844.133   3
   0   2  -2 45600.8 1012.04   4
   0   2  -1 21952.4 581.271   4
   0  -2   1 23442.5 569.403   6
   0  -2   1 22159.3 478.360   3
   0   2   0 1028.42 95.2279   4
   0  -2   0 1010.78 89.6892   5
   0  -2  -1 109966. 1930.24   5
   0  -2  -1 112792. 1910.38   2
   0  -2  -2 12299.9 369.923   2
   0  -2  -2 12338.4 331.315   5
   0  -2  -3 25105.9 590.645   5
   0  -2  -3 25469.0 779.341   6
   0  -2  -4 36506.0 1072.56   6
   0  -2  -4 38990.0 872.526   5
   0  -2  -5 1132.20 139.293   5
   0  -2  -5 941.727 186.960   6
   0  -2  -6 179.202 143.624   6
   0  -2  -6 155.322 92.3095   5
   0  -2  -7 18560.2 692.337   5
   0  -2  -8 9014.26 345.821  16
   0  -2  -8 8577.68 334.338  13
   0  -2  -8 7796.66 294.087  18
   0  -2  -9 358.309 137.130  16
   0  -2  -9 567.784 120.394  18
   0  -2  -9 378.566 116.208  13
   0  -2 -10 8226.98 339.633  10
   0  -2 -10 7580.99 343.147  16
   0  -2 -10 8101.25 330.290  13
   0  -2 -11 321.163 128.394  10
   0  -2 -11 455.413 125.816  13
   0  -2 -11 630.947 145.121  16
   0  -2 -12 1299.69 148.375  10
   0  -2 -12 1218.47 157.316  14
   0  -2 -12 1238.32 132.847  13
   0  -2 -13 1860.03 111.166  13
   0  -2 -13 1800.13 131.416  10
   0  -2 -13 1637.81 93.6483   9
   0  -2 -13 1865.65 140.423  14
   0  -2 -14 849.755 69.3129  14
   0   3 -13 1622.28 101.471  13
   0   3 -13 1686.56 106.551  14
   0   3 -12 506.160 105.296  13
   0   3 -11 14480.7 425.957  11
   0   3 -11 16024.7 441.450  13
   0   3 -10 1378.68 156.799  11
   0   3 -10 1475.55 159.545  13
   0  -3   9 284.661 130.265  17
   0   3  -9 493.159 228.317   4
   0   3  -9 319.638 228.591   1
   0   3  -9 514.800 131.420  13
   0   3  -8 30730.8 1236.84   1
   0   3  -8 30250.6 709.944  13
   0   3  -8 29245.7 1157.07   4
   0  -3   8 30816.8 798.297  17
   0  -3   8 28745.5 719.071  15
   0   3  -7 4656.61 416.341   4
   0   3  -7 4973.65 443.772   1
   0   3  -6 227.532 133.227   1
   0   3  -6 285.434 150.156   4
   0   3  -5 35095.1 1084.63   4
   0   3  -5 33695.1 1086.18   1
   0   3  -4 6142.33 383.645   4
   0  -3   3 2358.66 128.131   3
   0   3  -3 2426.31 223.453   4
   0   3  -2 22442.0 668.938   4
   0  -3   2 19327.3 469.290   3
   0   3  -1 239.678 76.3743   4
   0  -3   1 220.750 92.9461   6
   0   3   0 6901.90 307.556   4
   0  -3   0 6226.69 193.469   2
   0  -3  -1 3091.71 176.308   5
   0  -3  -1 3122.30 134.333   2
   0  -3  -2 32692.6 737.212   2
   0  -3  -2 32142.8 729.274   5
   0  -3  -3 2100.07 149.049   5
   0  -3  -3 1853.03 232.350   6
   0  -3  -4 1511.17 227.431   6
   0  -3  -4 1459.96 142.709   5
   0  -3  -5 15466.5 748.476   6
   0  -3  -5 16161.3 539.580   5
   0  -3  -6 8670.03 586.731   6
   0  -3  -6 9220.77 430.204   5
   0  -3  -7 9663.83 653.500   6
   0  -3  -8 428.390 108.022  13
   0  -3  -8 563.112 135.139  16
   0  -3  -8 300.873 125.271  10
   0  -3  -8 386.089 113.769  18
   0  -3  -9 25787.9 650.919  13
   0  -3  -9 25856.2 680.804  16
   0  -3  -9 25751.8 639.104  18
   0  -3  -9 25602.2 660.159  10
   0  -3 -10 26919.7 657.558  13
   0  -3 -10 26474.5 687.637  10
   0  -3 -10 26419.1 694.082  16
   0  -3 -10 27458.5 647.413  18
   0  -3 -11 4901.44 221.959  18
   0  -3 -11 4806.36 250.003  16
   0  -3 -11 4398.12 258.250  14
   0  -3 -11 4701.36 227.219  13
   0  -3 -11 4772.07 258.727  10
   0  -3 -12 2398.20 181.213  14
   0  -3 -12 2304.66 167.851  10
   0  -3 -12 2352.24 142.588  13
   0  -3 -13 4686.72 191.642  14
   0  -3 -13 4152.33 175.532  10
   0   4 -12 4514.96 176.447  13
   0   4 -12 4158.59 174.065  11
   0   4 -11 175.894 96.8876  11
   0   4 -11 194.856 97.2250  13
   0   4 -10 1672.69 165.113  11
   0   4 -10 1871.85 162.675  13
   0   4  -9 30766.4 717.197  13
   0   4  -9 31172.1 1263.87   4
   0  -4   9 30269.6 852.732  17
   0   4  -9 33153.1 1351.96   1
   0  -4   9 29721.8 765.551  15
   0   4  -8 2440.61 356.053   4
   0   4  -8 2521.18 363.328   1
   0  -4   8 2480.14 228.706  17
   0  -4   8 2900.71 212.632  15
   0  -4   8 2445.63 204.331  19
   0   4  -8 2586.06 184.556  13
   0   4  -7 112.204 154.273   4
   0  -4   7 204.830 125.900  17
   0   4  -7 225.211 88.6912  13
   0  -4   7 228.262 116.379  19
   0  -4   7-80.0253 125.719  15
   0   4  -7 120.670 151.632   1
   0   4  -6 66006.9 1806.27   4
   0   4  -6 64334.5 1791.26   1
   0   4  -5 10517.8 589.572   4
   0   4  -4 35532.0 1109.42   4
   0   4  -3 15872.0 643.875   4
   0   4  -2 7626.39 410.384   4
   0   4  -1 832.660 142.267   4
   0  -4   1 800.303 158.623   6
   0  -4   0 7809.45 438.754   6
   0   4   0 8074.67 379.196   4
   0  -4   0 6935.17 219.948   2
   0  -4  -1 10457.0 533.540   6
   0  -4  -1 9232.43 381.113   5
   0   4   1 10232.4 418.210   4
   0  -4  -1 8499.77 251.425   2
   0  -4  -2 22926.3 567.037   2
   0  -4  -2 22699.8 640.323   5
   0  -4  -3 9722.07 577.392   6
   0  -4  -3 9484.80 370.615   5
   0  -4  -4 43320.0 1378.98   6
   0  -4  -4 42618.3 1020.07   5
   0  -4  -5 6013.05 330.375   5
   0  -4  -5 5419.00 488.726   6
   0  -4  -6 8618.95 645.677   6
   0  -4  -7 341.493 115.339  12
   0  -4  -7 297.775 105.769  10
   0  -4  -7 451.746 117.327  18
   0  -4  -7 228.484 196.722   6
   0  -4  -8 1071.82 150.321  14
   0  -4  -8 726.329 136.484  18
   0  -4  -8 875.636 141.067  10
   0  -4  -9 1650.48 179.964  18
   0  -4  -9 1722.29 187.528  14
   0  -4  -9 1544.09 176.564  10
   0  -4 -10 1072.39 164.313  10
   0  -4 -10 1299.77 161.672  18
   0  -4 -10 1224.23 177.664  14
   0  -4 -11 898.510 140.034  10
   0  -4 -11 879.243 135.025  18
   0  -4 -11 777.644 148.484  14
   0  -4 -12 1135.07 133.842  14
   0  -4 -12 913.604 119.805  10
   0  -4 -13 387.888 68.9694  10
   0  -4 -13 418.151 76.1847  14
   0   5 -12 199.361 68.9945  11
   0   5 -11 6262.56 219.217  13
   0   5 -11 6257.57 250.924  11
   0  -5  10 5582.29 291.114  15
   0   5 -10 5973.24 280.713  11
   0   5 -10 5894.05 235.267  13
   0  -5   9 3157.63 240.281  15
   0   5  -9 3063.51 185.287  13
   0   5  -8 8964.61 311.197  13
   0  -5   8 9368.12 393.268  15
   0   5  -8 8959.06 648.339   1
   0  -5   8 8734.64 431.068  17
   0   5  -8 8820.52 661.314   4
   0  -5   8 8858.40 365.665  19
   0  -5   7 9934.94 440.835  17
   0  -5   7 10198.2 391.206  19
   0   5  -7 10330.7 674.787   1
   0   5  -7 10204.0 682.719   4
   0  -5   7 9790.33 385.087  15
   0  -5   6 4050.76 236.617  15
   0   5  -6 3656.42 392.228   1
   0  -5   6 3742.98 232.805  19
   0  -5   6 3818.66 260.980  17
   0   5  -6 4188.17 435.319   4
   0   5  -5 611.855 195.726   4
   0   5  -4 3136.65 336.308   4
   0   5  -3 5235.30 395.638   4
   0   5  -2 9801.04 521.419   4
   0   5  -1 8783.72 471.705   4
   0  -5   1 9074.81 521.293   6
   0  -5   0 19101.8 804.533   6
   0   5   0 18369.6 681.117   4
   0  -5  -1 85550.0 2094.51   6
   0   5   1 83990.2 1847.76   4
   0  -5  -2 4896.14 428.965   6
   0  -5  -2 4104.18 282.651   5
   0   5   2 5396.60 328.861   4
   0  -5  -3 2968.81 234.166   5
   0   5   3 3469.58 259.807   4
   0  -5  -3 2734.19 353.304   6
   0  -5  -4 218.577 194.275   6
   0  -5  -5 261.850 197.465   6
   0  -5  -6 17587.6 501.359  12
   0  -5  -6 16840.3 482.600  18
   0  -5  -7 2495.86 211.440  12
   0  -5  -7 2813.84 192.400  10
   0  -5  -7 2679.99 191.791  14
   0  -5  -7 2412.26 434.390   6
   0  -5  -7 2524.12 199.555  18
   0  -5  -8 583.978 145.392  18
   0  -5  -8 657.963 143.451  10
   0  -5  -8 559.685 142.598  14
   0  -5  -9 92.9925 122.631  10
   0  -5  -9 86.3580 142.282  18
   0  -5  -9 93.5762 133.769  14
   0  -5 -10 3493.94 236.765  14
   0  -5 -10 3638.75 231.339  18
   0  -5 -10 3338.97 223.957  10
   0  -5 -11 1240.89 147.396  10
   0  -5 -11 1180.67 155.821  14
   0  -5 -11 1435.73 152.480  18
   0  -5 -12 194.999 85.8831  14
   0  -5 -12 545.457 90.6021  10
   0  -5 -13 70.1729 49.4519  14
   0  -5 -13 114.126 47.6149  10
   0   6 -12 8997.80 240.997  11
   0  -6  11 544.595 106.533  15
   0   6 -11 1111.46 114.498  11
   0   6 -10 5726.53 264.199  11
   0  -6  10 5567.44 287.131  15
   0  -6   9 400.509 156.396  15
   0  -6   8 293.208 148.902  19
   0  -6   8 596.920 164.688  15
   0   6  -7 3534.20 431.500   1
   0  -6   7 4093.03 270.480  15
   0   6  -7 4081.36 466.043   4
   0  -6   7 4782.15 276.867  19
   0  -6   7 3472.38 295.391  17
   0  -6   6 1379.63 178.945  19
   0  -6   6 1419.33 170.345  15
   0   6  -6 1357.37 304.426   4
   0  -6   6 1399.34 195.991  17
   0   6  -6 1508.96 283.831   1
   0  -6   5 37844.6 885.430  19
   0  -6   5 37696.6 948.837  17
   0  -6   5 38387.3 884.741  15
   0   6  -5 39714.4 1399.02   4
   0   6  -4 178.797 155.641   4
   0   6  -3 4521.38 408.228   4
   0   6  -2 16932.5 763.000   4
   0   6  -1 5175.10 400.531   4
   0  -6   1 4776.03 446.937   6
   0   6   0 290.304 126.466   4
   0  -6   0 324.313 194.723   6
   0   6   1 35587.2 1072.03   4
   0  -6  -1 33352.9 1257.85   6
   0   6   2 51259.9 1325.48   4
   0  -6  -2 46754.0 1606.38   6
   0  -6  -3 723.854 254.669   6
   0  -6  -4 6205.61 606.898   6
   0  -6  -5 11149.1 852.865   6
   0  -6  -5 11795.2 385.615  18
   0  -6  -5 11881.3 398.052  12
   0  -6  -6 92.7976 109.882  18
   0  -6  -6 105.333 100.730  14
   0  -6  -6 14.1757 115.089  12
   0  -6  -6 124.397 100.796  10
   0  -6  -6 35.4816 208.824   6
   0  -6  -7 9215.87 346.208  10
   0  -6  -7 9470.79 358.333  14
   0  -6  -7 9351.73 388.653  12
   0  -6  -7 8342.94 804.026   6
   0  -6  -7 9103.60 371.513  18
   0  -6  -8 2365.49 199.102  10
   0  -6  -8 2487.56 234.066  12
   0  -6  -8 2299.40 211.872  18
   0  -6  -8 2467.65 196.921  14
   0  -6  -9 200.431 127.054  14
   0  -6  -9 343.075 138.855  10
   0  -6  -9 335.300 145.689  18
   0  -6 -10-7.40589 113.127  14
   0  -6 -10 119.394 132.847  18
   0  -6 -10 137.498 113.776  10
   0  -6 -11 6171.57 246.813  14
   0  -6 -11 5868.16 238.626  10
   0  -6 -11 6373.30 250.963  18
   0  -6 -12-14.2851 62.2789  14
   0  -6 -12 103.469 63.2914  10
   0   7 -11 2932.38 148.687  11
   0  -7  10 1951.54 179.353  15
   0   7 -10 2348.36 164.084  11
   0   7  -9 1325.81 158.786  11
   0  -7   9 1396.69 189.144  15
   0  -7   8 492.694 172.573  15
   0  -7   8 236.959 147.331  19
   0  -7   7 2856.43 256.325  15
   0  -7   7 2572.18 241.568  19
   0  -7   6 11195.7 441.377  15
   0   7  -6 12161.8 796.442   4
   0  -7   6 11630.1 453.640  19
   0  -7   6 10229.5 491.559  17
   0  -7   5 362.072 143.802  19
   0  -7   5 67.2159 120.410  17
   0  -7   5 130.814 117.030  15
   0   7  -5 141.942 207.705   4
   0  -7   4 15484.4 574.437  17
   0  -7   4 16748.6 506.073  15
   0  -7   4 16363.6 509.086  19
   0   7  -3 154.235 167.423   4
   0  -7   3 538.881 130.425  19
   0   7  -2 973.954 239.183   4
   0   7  -1 1111.46 234.421   4
   0  -7   0 3842.79 456.002   6
   0   7   0 4359.72 387.844   4
   0   7   1 22977.6 877.678   4
   0  -7  -1 21895.1 1087.27   6
   0  -7  -2 69.1142 204.343   6
   0  -7  -3 1029.87 324.846   6
   0  -7  -4 13941.8 428.462  18
   0  -7  -4 14441.3 418.471  10
   0  -7  -4 13952.9 460.899  12
   0  -7  -5 3923.21 238.846  18
   0  -7  -5 4448.51 228.215  10
   0  -7  -5 4367.75 226.121  14
   0  -7  -5 4408.30 261.128  12
   0  -7  -6 2435.32 179.644  14
   0  -7  -6 2136.22 208.918  12
   0  -7  -6 2223.35 178.995  10
   0  -7  -6 1775.51 468.244   6
   0  -7  -6 2455.42 206.968  18
   0  -7  -7 9453.48 379.345  18
   0  -7  -7 9357.86 403.241  12
   0  -7  -7 9357.52 347.016  14
   0  -7  -7 9374.97 357.324  10
   0  -7  -8 34.3716 147.644  12
   0  -7  -8 112.483 147.728  18
   0  -7  -8 122.689 117.772  10
   0  -7  -8 83.8146 110.907  14
   0  -7  -9 302.626 123.153  14
   0  -7  -9 530.604 154.431  18
   0  -7  -9 344.471 122.627  10
   0  -7 -10 7674.75 280.975  14
   0  -7 -10 7618.34 305.666  18
   0  -7 -10 7100.42 274.398  10
   0  -7 -11 219.259 78.7240  14
   0  -7 -11 298.076 95.5173  18
   0  -7 -11 210.176 79.5877  10
   0  -8  11 1337.16 89.4063  12
   0   8 -11 1450.84 88.8240  11
   0  -8  10 3630.53 178.814  12
   0   8 -10 3415.24 168.400  11
   0  -8  10 3065.14 191.328  15
   0  -8   9 5812.57 290.793  15
   0   8  -9 6054.47 259.234  11
   0  -8   8 3691.95 264.824  15
   0  -8   8 3556.30 255.809  19
   0   8  -8 3772.53 222.146  11
   0  -8   7 281.248 165.904  19
   0  -8   7 561.560 183.161  15
   0  -8   6 43835.0 1043.73  15
   0  -8   6 45755.5 1052.34  19
   0  -8   5 25301.2 701.886  15
   0   8  -5 25309.5 1194.78   4
   0  -8   5 25207.4 713.189  19
   0  -8   4 3508.19 245.669  15
   0  -8   4 4143.72 246.892  12
   0  -8   4 4148.74 276.956  19
   0   8  -4 4498.36 495.486   4
   0  -8   3 8781.70 373.050  19
   0  -8   3 8410.91 343.028  12
   0   8  -3 8191.58 634.718   4
   0  -8   3 8558.22 353.706  15
   0   8  -2 6162.83 525.543   4
   0  -8   2 5507.12 271.649  12
   0  -8   2 5804.26 293.740  19
   0  -8   2 5631.06 277.731  15
   0   8  -1 12632.3 718.972   4
   0  -8   1 11510.6 402.463  12
   0  -8   1 11693.9 417.432  19
   0  -8   0 6804.43 293.771  12
   0   8   0 7307.76 534.587   4
   0  -8   0 7281.83 290.033  10
   0  -8   0 7211.36 299.707  19
   0  -8  -1 4853.70 236.900  10
   0  -8  -1 4965.17 249.282  19
   0  -8  -1 4771.03 252.671  12
   0  -8  -1 4680.96 586.898   6
   0  -8  -2 3649.66 230.519  12
   0  -8  -2 3238.15 514.243   6
   0  -8  -2 3602.66 212.170  10
   0  -8  -3 4300.24 602.303   6
   0  -8  -3 4971.37 244.668  10
   0  -8  -3 4928.19 274.178  12
   0  -8  -4 1155.52 171.067  12
   0  -8  -4 931.878 142.243  18
   0  -8  -4 1097.45 140.529  10
   0  -8  -4 805.586 372.976   6
   0  -8  -5 6267.95 300.855  18
   0  -8  -5 6259.22 328.935  12
   0  -8  -5 6937.92 277.534  14
   0  -8  -5 6812.68 298.724  10
   0  -8  -6 276.940 132.602  10
   0  -8  -6 274.333 112.747  14
   0  -8  -6 287.195 140.142  18
   0  -8  -6 362.052 160.589  12
   0  -8  -7 496.417 135.046  10
   0  -8  -7 320.124 160.496  12
   0  -8  -7 382.958 150.211  18
   0  -8  -7 135.254 104.650  14
   0  -8  -8 248.481 116.002  10
   0  -8  -8 274.379 106.459  14
   0  -8  -8 335.041 145.597  18
   0  -8  -8 119.818 147.945  12
   0  -8  -9 5229.26 223.329  14
   0  -8  -9 4949.85 232.842  10
   0  -8  -9 5302.48 262.844  18
   0  -8 -10 1596.30 128.772  10
   0  -8 -10 1978.90 150.971  18
   0  -8 -10 1600.80 117.994  14
   0  -8 -11 101.992 54.4607  10
   0   9 -10 2355.99 114.389  11
   0  -9  10 2130.71 113.477  12
   0   9  -9 157.732 79.9994  11
   0  -9   9 227.854 91.8673  12
   0  -9   9 72.1845 108.397  15
   0  -9   8 6309.72 291.435  19
   0  -9   8 6974.39 284.256  12
   0   9  -8 6664.79 261.655  11
   0  -9   8 6628.70 313.523  15
   0  -9   7 9281.08 387.207  15
   0  -9   7 9104.13 353.910  12
   0  -9   7 9565.65 387.926  19
   0   9  -7 8818.68 323.379  11
   0  -9   6 15433.8 528.275  15
   0   9  -6 15171.4 449.854  11
   0  -9   6 16012.1 499.665  12
   0  -9   6 15058.5 525.409  19
   0  -9   5 1007.97 189.594  15
   0  -9   5 444.179 177.841  19
   0  -9   5 873.128 167.263  12
   0  -9   4 716.999 171.830  15
   0  -9   4 323.566 143.140  12
   0  -9   4 404.643 166.670  19
   0  -9   3 19199.0 573.130  15
   0  -9   3 18042.1 547.889  12
   0  -9   3 17892.9 574.952  19
   0   9  -3 18387.1 986.489   4
   0   9  -2 1617.25 327.373   4
   0  -9   2 2080.97 196.398  15
   0  -9   2 1310.54 175.054  12
   0  -9   2 1791.87 206.952  19
   0  -9   1 177.491 128.049  12
   0  -9   1 506.543 152.226  19
   0  -9   0 16491.5 517.089  12
   0  -9   0 16756.4 485.675  10
   0  -9   0 16335.2 507.716  19
   0  -9  -1 246.465 112.128  10
   0  -9  -1 136.677 121.756  19
   0  -9  -1 185.687 131.242  12
   0  -9  -2 1198.04 404.310   6
   0  -9  -2 1338.07 182.628  12
   0  -9  -2 1167.49 163.631  10
   0  -9  -3 1191.80 153.618  10
   0  -9  -3 1385.62 193.918  12
   0  -9  -4 118.884 117.340  10
   0  -9  -4 213.240 155.036  12
   0  -9  -4 188.309 119.934  18
   0  -9  -5 935.702 152.394  18
   0  -9  -5 1040.09 187.381  12
   0  -9  -5 845.663 151.419  10
   0  -9  -6 1006.35 154.915  10
   0  -9  -6 819.946 156.492  18
   0  -9  -6 1095.38 190.597  12
   0  -9  -7 347.388 117.434  10
   0  -9  -7 655.695 167.252  12
   0  -9  -7 453.706 140.031  18
   0  -9  -8 2436.71 171.582  10
   0  -9  -8 2426.44 192.611  18
   0  -9  -9 678.954 103.910  10
   0  -9  -9 754.468 115.438  18
   0  -9 -10 226.663 60.6365  10
   0  -9 -10 276.010 78.7909  18
   0 -10   9 858.020 79.5229  12
   0  10  -9 982.917 73.4985  11
   0 -10   8 3003.26 164.633  12
   0  10  -8 3253.60 145.983  11
   0 -10   7 2057.17 165.426  12
   0 -10   7 1804.53 183.140  19
   0 -10   7 1700.19 178.666  15
   0  10  -7 1934.48 132.625  11
   0 -10   6 854.988 165.678  15
   0 -10   6 987.436 179.859  19
   0  10  -6 778.910 111.999  11
   0 -10   6 732.327 135.921  12
   0  10  -5 133.197 86.3218  11
   0 -10   5-74.5979 167.775  19
   0 -10   5 144.240 135.342  15
   0 -10   5 269.218 132.568  12
   0 -10   4 4589.93 274.904  15
   0 -10   4 4343.48 263.869  12
   0 -10   4 3942.51 285.840  19
   0 -10   3 81.1198 135.134  15
   0 -10   3-59.1173 157.543  19
   0 -10   3 122.353 134.759  12
   0 -10   2 903.430 168.744  12
   0 -10   2 741.835 177.992  19
   0 -10   1 6424.69 323.125  12
   0 -10   1 6868.68 338.340  19
   0 -10   0 6.01449 131.747  12
   0 -10   0 117.533 136.055  19
   0 -10  -1 1233.88 181.235  12
   0 -10  -1 1843.95 191.239  19
   0 -10  -1 1468.23 165.542  10
   0 -10  -2 2743.68 200.719  10
   0 -10  -2 2652.79 231.010  12
   0 -10  -3 827.330 146.613  10
   0 -10  -3 551.702 165.017  12
   0 -10  -4 501.373 134.750  10
   0 -10  -4 181.002 148.708  12
   0 -10  -5 362.540 118.216  18
   0 -10  -5 402.901 125.946  10
   0 -10  -5 446.967 162.513  12
   0 -10  -6 20.7756 103.185  18
   0 -10  -6 99.4305 105.257  10
   0 -10  -6 35.6578 136.672  12
   0 -10  -7 257.657 98.1193  10
   0 -10  -7 222.205 102.127  18
   0 -10  -7 389.504 137.209  12
   0 -10  -8 1201.33 112.223  10
   0 -10  -8 1182.82 118.843  18
   0 -11   7 231.307 82.6863   8
   0 -11   7 152.932 76.4488  12
   0 -11   6-37.7710 95.4004  12
   0 -11   6 238.849 115.581  19
   0 -11   6-115.851 110.061  15
   0 -11   5 973.679 157.076  19
   0 -11   5 732.228 137.638  15
   0 -11   5 677.433 125.539  12
   0 -11   4 1212.50 172.623  19
   0 -11   4 1700.88 167.741  12
   0 -11   4 1381.90 164.108  15
   0 -11   3 113.679 138.657  19
   0 -11   3 223.481 120.221  15
   0 -11   3 166.334 127.313  12
   0 -11   2 301.450 142.771  19
   0 -11   2 288.873 132.824  12
   0 -11   1 268.898 136.068  12
   0 -11   1 265.977 140.264  19
   0 -11   0 30.6008 132.680  12
   0 -11   0 118.452 132.453  19
   0 -11  -1 4890.35 286.854  12
   0 -11  -1 4692.45 253.731  19
   0 -11  -2 219.781 142.586  12
   0 -11  -3 3103.64 235.879  12
   0 -11  -3 3532.40 208.607  10
   0 -11  -4 10375.8 338.425  10
   0 -11  -4 9781.74 391.164  12
   0 -11  -5 364.203 104.497  10
   0 -11  -5 239.132 129.589  12
   0 -11  -6 13.9255 110.326  12
   0 -11  -6 44.0792 80.3948  10
   0 -11  -7 2472.96 129.446  10
   0 -12   6 19.1820 52.5331  12
   0 -12   5 273.505 80.5938  12
   0 -12   5 151.203 89.4272  19
   0 -12   4 778.440 124.739  19
   0 -12   4 741.348 110.999  12
   0 -12   3 844.721 126.249  12
   0 -12   3 1062.86 142.894  19
   0 -12   2 892.706 137.411  12
   0 -12   2 702.772 130.498  19
   0 -12   1 462.246 126.064  12
   0 -12   1 200.111 109.954  19
   0 -12   0 5060.37 251.567  12
   0 -12   0 3966.44 216.426  19
   0 -12  -1 106.779 118.547  12
   0 -12  -2 108.013 113.151  12
   0 -12  -3 1729.29 166.643  12
   0 -12  -4 1257.45 143.741  12
   0 -12  -5 18.8618 92.0836  12
   0 -13   3 353.946 69.9909  12
   0 -13   3 329.544 69.3218  19
   0 -13   2 114.513 63.8976  19
   0 -13   2 107.172 71.3974  12
   0 -13   1 395.024 91.1375  12
   0 -13   0 80.3024 82.0040  12
   0 -13  -1 662.080 101.008  12
   0 -13  -2 50.0955 75.8241  12
   0 -13  -3 47.0337 69.3805  12
   0 -13  -4 411.492 70.7296  12
   1 -13  -1 647.471 80.0412  12
   1 -13   0 2175.07 119.802  12
   1 -12  -5 223.209 80.9259  12
   1 -12  -4 1268.42 126.351  12
   1 -12  -3 851.468 122.905  12
   1 -12  -2 58.0741 99.8823  12
   1 -12  -1 152.844 106.258  12
   1 -12   0 3692.03 204.800  19
   1 -12   0 4350.53 223.316  12
   1 -12   1 401.466 112.783  12
   1 -12   1 292.178 111.236  19
   1 -12   2 458.909 117.706  19
   1 -12   2 584.300 113.866  12
   1 -12   3 124.164 88.5443  12
   1 -12   3-2.53738 104.227  19
   1 -12   4 2472.19 145.407  12
   1 -12   4 2527.52 167.653  19
   1 -12   5 982.924 112.689  19
   1 -12   5 1163.98 89.9307  12
   1 -11  -7 4268.22 163.514  10
   1 -11  -6 541.817 97.3610  10
   1 -11  -6 616.165 118.793  12
   1 -11  -5 1609.99 144.401  10
   1 -11  -5 1789.28 170.693  12
   1 -11  -4 5527.85 274.044  12
   1 -11  -4 5652.42 254.712  10
   1 -11  -3 637.673 129.535  10
   1 -11  -3 287.122 133.609  12
   1 -11  -2 107.676 127.116  12
   1 -11  -1 321.178 131.883  19
   1 -11  -1 177.852 131.352  12
   1 -11   0 1816.65 188.377  19
   1 -11   0 1473.34 175.912  12
   1 -11   1 266.756 139.569  19
   1 -11   1 272.047 131.142  12
   1 -11   2 202.253 142.235  19
   1 -11   2 64.8273 117.203  12
   1 -11   3 415.211 123.492  12
   1 -11   3 472.564 129.720  15
   1 -11   3 385.298 150.475  19
   1 -11   4 199.955 109.440  12
   1 -11   4 87.3071 111.235  15
   1 -11   4 155.360 135.106  19
   1 -11   5-113.248 125.725  19
   1 -11   5 48.7026 104.867  15
   1 -11   5-0.73067 92.3219  12
   1 -11   6 1564.15 145.118  15
   1 -11   6 1433.95 120.587  12
   1 -11   6 1687.40 156.069  19
   1 -11   7 9782.55 258.793  12
   1 -11   7 9593.41 299.831  15
   1 -11   7 9794.92 294.337  19
   1 -11   8 9.17548 57.6582  15
   1 -10  -8 1743.05 125.055  10
   1 -10  -7-14.1162 92.2616  10
   1 -10  -6 1578.68 144.248  18
   1 -10  -6 1626.28 184.849  12
   1 -10  -6 1662.71 157.151  10
   1 -10  -5 629.085 118.286  18
   1 -10  -5 691.081 139.283  10
   1 -10  -5 610.140 151.776  12
   1 -10  -4 81.3011 142.143  12
   1 -10  -4 230.880 131.601  10
   1 -10  -3 156.536 147.400  12
   1 -10  -3 190.033 130.519  10
   1 -10  -2 3242.94 220.777  19
   1 -10  -2 3319.07 241.427  12
   1 -10  -2 3619.29 233.582  10
   1 -10  -1 411.066 149.001  19
   1 -10  -1 432.987 149.874  12
   1 -10  -1 326.114 139.494  10
   1 -10   0 1467.43 193.384  19
   1 -10   0 1746.61 189.192  12
   1 -10   1 4784.45 271.895  12
   1 -10   1 5474.95 304.693  19
   1 -10   2 323.914 156.554  19
   1 -10   2 67.0810 127.644  12
   1 -10   3 543.725 164.625  19
   1 -10   3 827.842 156.358  15
   1 -10   3 551.329 141.893  12
   1 -10   4 316.884 169.338  19
   1 -10   4 685.955 155.104  15
   1 -10   4 409.451 134.816  12
   1 -10   5-51.5372 159.196  19
   1 -10   5 222.966 136.766  15
   1 -10   5 112.658 117.223  12
   1 -10   6 210.335 134.311  15
   1 -10   6 111.721 109.055  12
   1 -10   6 203.591 143.955  19
  -1  10  -6 197.239 84.2374  11
   1 -10   7 621.450 110.105  12
   1 -10   7 693.923 137.929  15
  -1  10  -7 719.506 96.0922  11
   1 -10   7 797.842 144.863  19
   1 -10   8 724.244 91.9199  12
   1 -10   8 536.559 115.915  15
  -1  10  -8 854.158 86.7832  11
  -1  10  -9 1717.65 86.3713  11
   1 -10   9 1165.58 106.719  15
   1  -9 -10 16.2697 49.5752  10
   1  -9  -9 216.522 69.5359  14
   1  -9  -9 257.086 84.2313  10
   1  -9  -8 174.359 109.575  18
   1  -9  -8 96.1567 80.8459  14
   1  -9  -8 142.207 102.635  10
   1  -9  -7 516.349 133.452  18
   1  -9  -7 461.133 110.532  14
   1  -9  -7 403.151 153.869  12
   1  -9  -7 345.720 123.080  10
   1  -9  -6 7532.59 354.828  12
   1  -9  -6 7966.02 295.052  14
   1  -9  -6 7108.02 302.259  18
   1  -9  -6 7339.42 315.198  10
   1  -9  -5 2125.28 169.045  14
   1  -9  -5 2080.34 199.994  10
   1  -9  -5 2016.68 182.447  18
   1  -9  -5 1961.59 217.070  12
   1  -9  -4 679.983 139.325  10
   1  -9  -4 689.828 121.738  14
   1  -9  -4 667.731 166.415  12
   1  -9  -4 733.618 133.721  18
   1  -9  -3 13381.6 446.386  10
   1  -9  -3 13600.7 475.573  12
   1  -9  -3 13526.3 402.200  14
   1  -9  -2 2245.94 198.765  10
   1  -9  -2 1558.56 438.305   6
   1  -9  -2 2095.58 205.480  12
   1  -9  -2 2083.06 190.580  19
   1  -9  -1 140.427 122.646  10
   1  -9  -1 269.107 130.561  19
   1  -9  -1-69.5070 281.249   6
   1  -9  -1 64.4303 126.940  12
   1  -9   0 9426.78 374.656  19
   1  -9   0 9180.68 367.928  12
   1  -9   0 8802.96 359.892  10
   1  -9   1 3979.48 252.627  12
   1  -9   1 4303.36 273.422  19
   1  -9   2 880.411 178.445  19
   1  -9   2 1088.94 163.133  12
   1  -9   2 1124.64 162.345  15
   1  -9   3 12906.5 449.902  15
   1  -9   3 12655.0 464.116  19
   1  -9   3 11789.6 427.948  12
   1  -9   4 421.606 171.349  19
   1  -9   4 456.774 146.690  15
   1  -9   4 496.423 147.104  12
   1  -9   5 399.898 180.823  19
   1  -9   5 398.826 150.121  15
   1  -9   5 414.021 143.125  12
   1  -9   6 590.255 179.676  19
   1  -9   6 846.386 173.813  15
   1  -9   6 767.832 152.533  12
   1  -9   7 1656.73 164.424  12
   1  -9   7 1697.87 204.122  19
   1  -9   7 1833.21 201.547  15
   1  -9   8 228.744 133.410  15
  -1   9  -8 40.4308 95.5779  11
   1  -9   8 236.324 103.426  12
   1  -9   8 299.981 127.227  19
   1  -9   9 988.683 104.303  12
  -1   9  -9 1037.17 105.087  11
   1  -9   9 962.991 131.832  15
  -1   9 -10 7560.97 206.467  11
   1  -9  10 6492.18 227.651  15
   1  -8 -11 847.014 71.9829  10
   1  -8 -10 76.2285 76.4479  10
   1  -8 -10 111.131 89.9203  18
   1  -8 -10 61.0050 68.4670  14
   1  -8  -9-55.6418 111.241  18
   1  -8  -9 63.3316 90.0992  14
   1  -8  -8 32.0380 113.676  10
   1  -8  -8 55.4828 102.317  14
   1  -8  -8 90.4736 129.881  18
   1  -8  -7 4320.46 249.545  10
   1  -8  -7 3748.20 275.729  12
   1  -8  -7 4370.55 258.195  18
   1  -8  -7 4402.65 240.263  14
   1  -8  -6 2217.92 204.725  18
   1  -8  -6 2272.51 229.342  12
   1  -8  -6 2527.50 191.452  14
   1  -8  -6 2519.97 204.328  10
   1  -8  -5 132.817 288.409   6
   1  -8  -5 596.204 143.271  18
   1  -8  -5 498.192 139.875  10
   1  -8  -5 601.458 166.725  12
   1  -8  -5 480.672 126.523  14
   1  -8  -4 477.924 121.115  14
   1  -8  -4 447.347 129.689  10
   1  -8  -4 96.3745 291.336   6
   1  -8  -4 495.590 149.547  12
   1  -8  -4 377.616 127.275  18
   1  -8  -3 1402.55 173.509  12
   1  -8  -3 1700.69 152.262  14
   1  -8  -3 1177.62 384.101   6
   1  -8  -3 1486.95 157.149  10
   1  -8  -2 2233.31 450.939   6
   1  -8  -2 2422.49 184.911  10
   1  -8  -2 2730.83 200.623  19
   1  -8  -2 2432.06 204.382  12
   1  -8  -2 2342.39 162.942  14
   1  -8  -1 8297.75 321.758  19
   1  -8  -1 7397.35 318.626  12
   1  -8  -1 7013.52 313.776  10
   1  -8  -1 7467.10 710.615   6
   1  -8   0 5957.46 282.340  19
   1  -8   0 5544.19 267.683  12
   1  -8   0 5890.22 264.789  10
   1  -8   0 5280.30 588.944   6
   1  -8   1 222.548 123.925  19
   1  -8   1 293.307 112.964  12
   1  -8   1 231.325 111.422  10
   1  -8   2 19241.2 557.619  12
   1  -8   2 21618.9 578.373  15
  -1   8  -2 21113.0 971.717   4
   1  -8   2 20593.0 582.833  19
   1  -8   3 2796.67 205.166  12
  -1   8  -3 3152.22 395.811   4
   1  -8   3 2963.20 215.572  15
   1  -8   3 2282.56 238.929  17
   1  -8   3 2330.41 207.357  19
   1  -8   4 2269.71 201.992  15
   1  -8   4 1972.85 223.875  17
  -1   8  -4 2253.95 365.401   4
   1  -8   4 2053.62 188.941  12
   1  -8   4 2097.25 221.344  19
   1  -8   5 4269.80 269.309  15
   1  -8   5 4513.21 297.066  19
  -1   8  -5 4124.92 495.196   4
   1  -8   5 3780.37 311.512  17
   1  -8   5 4364.96 258.907  12
   1  -8   6 3278.91 250.066  15
   1  -8   6 2808.72 273.609  17
   1  -8   6 3749.54 242.799  12
   1  -8   6 3455.11 257.944  19
   1  -8   7 2312.01 221.351  19
   1  -8   7 2933.37 257.692  15
   1  -8   8 317.802 129.949  12
   1  -8   8 402.223 160.754  15
   1  -8   8 168.511 141.593  19
   1  -8   9 2668.67 175.628  12
   1  -8   9 2468.92 202.442  15
  -1   8  -9 2583.42 175.274  11
   1  -8  10 1196.93 110.827  12
   1  -8  10 1072.29 130.020  15
  -1   8 -10 1148.81 113.826  11
  -1   8 -11 179.808 56.0349  11
   1  -7 -11 119.902 68.4646  14
   1  -7 -11 75.2973 71.0891  10
   1  -7 -10 4452.80 216.314  10
   1  -7 -10 4648.94 226.431  18
   1  -7 -10 4394.91 210.202  14
   1  -7  -9 553.450 131.039  10
   1  -7  -9 387.503 118.855  14
   1  -7  -9 578.480 150.006  18
   1  -7  -8 91.7009 122.030  14
   1  -7  -8-10.1392 124.100  10
   1  -7  -8 197.281 150.431  18
   1  -7  -7 4940.61 284.210  18
   1  -7  -7 5222.63 270.832  10
   1  -7  -7 5596.85 275.906  14
   1  -7  -7 5103.27 311.841  12
   1  -7  -6 477.406 143.356  18
   1  -7  -6 286.933 123.606  14
   1  -7  -6 377.901 320.095   6
   1  -7  -6 462.540 127.853  10
   1  -7  -6 362.859 148.656  12
   1  -7  -5 575.005 133.263  18
   1  -7  -5 435.815 120.089  14
   1  -7  -5 208.476 126.694  12
   1  -7  -5 163.973 289.646   6
   1  -7  -5 588.521 126.369  10
   1  -7  -4 2855.17 191.969  10
   1  -7  -4 2620.07 486.912   6
   1  -7  -4 2763.30 184.332  14
   1  -7  -4 2863.70 195.627  18
   1  -7  -4 2999.45 217.048  12
   1  -7  -3 1883.80 164.285  10
   1  -7  -3 1916.89 170.136  12
   1  -7  -3 1798.53 398.279   6
   1  -7  -2 10182.1 778.256   6
   1  -7  -1 9979.41 732.630   6
   1  -7   0 9308.95 688.074   6
  -1   7   0 10036.0 554.145   4
  -1   7  -1 68955.0 1807.03   4
   1  -7   1 66489.0 1973.31   6
  -1   7  -2 11173.9 657.325   4
   1  -7   3 2445.10 189.311  15
   1  -7   3 2147.70 203.589  17
  -1   7  -3 2245.68 327.858   4
   1  -7   3 2145.07 181.446  19
   1  -7   3 2262.80 172.417  12
  -1   7  -4 38897.4 1398.70   4
   1  -7   4 37423.1 863.528  15
   1  -7   4 35982.9 864.486  19
   1  -7   4 36667.1 943.850  17
   1  -7   5 407.160 154.960  17
  -1   7  -5 295.375 213.802   4
   1  -7   5 639.089 160.922  19
   1  -7   5 505.892 140.065  15
   1  -7   6 1256.17 190.341  19
   1  -7   6 1061.37 171.704  15
   1  -7   6 986.312 196.813  17
  -1   7  -6 1335.60 306.956   4
   1  -7   7 14583.1 584.724  17
   1  -7   7 16089.8 518.755  19
   1  -7   7 15595.7 520.172  15
   1  -7   8 4484.60 284.316  15
   1  -7   8 4124.84 262.750  19
   1  -7   9 6564.57 323.977  15
  -1   7 -10 607.973 114.060  11
   1  -7  10 772.317 138.708  15
  -1   7 -11 5586.84 202.049  11
   1  -7  11 5638.79 201.318  12
   1  -6 -12 52.8590 57.9012  14
   1  -6 -12-17.8846 57.7505  10
   1  -6 -11 4789.26 212.192  10
   1  -6 -11 5117.37 214.793  18
   1  -6 -11 5302.25 222.754  14
   1  -6 -10 336.116 130.937  18
   1  -6 -10 159.207 113.407  10
   1  -6 -10 288.978 125.302  14
   1  -6  -9 299.268 148.396  18
   1  -6  -9 368.857 140.201  10
   1  -6  -9 69.0711 129.058  14
   1  -6  -8 11575.0 413.323  10
   1  -6  -8 12285.1 429.812  18
   1  -6  -8 12325.5 424.410  14
   1  -6  -7 2132.56 199.457  18
   1  -6  -7 2295.91 196.682  10
   1  -6  -7 2129.37 188.273  14
   1  -6  -7 1969.33 204.168  12
   1  -6  -6 316.217 129.307  18
   1  -6  -6 352.812 353.256   6
   1  -6  -6 239.426 134.521  12
   1  -6  -6 351.086 125.886  10
   1  -6  -6 370.330 125.949  14
   1  -6  -5 1398.12 164.492  12
   1  -6  -5 1429.54 148.704  18
   1  -6  -5 1522.87 149.078  14
   1  -6  -5 1382.02 146.484  10
   1  -6  -5 1480.61 378.629   6
   1  -6  -4 10756.3 812.578   6
   1  -6  -3 154.310 222.578   6
   1  -6  -2 511.838 221.421   6
  -1   6   1 12828.6 545.833   4
   1  -6  -1 12714.0 751.441   6
  -1   6   0 7102.69 425.562   4
   1  -6   0 6491.52 529.615   6
   1  -6   1 19280.2 869.603   6
  -1   6  -1 19297.0 772.125   4
   1  -6   2 39.8470 142.268   6
  -1   6  -2 82.9650 121.496   4
  -1   6  -3 526.613 176.537   4
  -1   6  -4 2682.24 345.392   4
   1  -6   5 2224.53 188.841  15
  -1   6  -5 2356.21 338.341   4
  -1   6  -5 1769.38 277.306   1
   1  -6   5 2333.35 194.637  19
   1  -6   5 2175.68 214.348  17
   1  -6   6 13757.0 471.562  19
  -1   6  -6 13946.3 815.271   4
   1  -6   6 14195.4 467.193  15
   1  -6   6 13701.4 511.408  17
   1  -6   7 21263.3 674.866  17
  -1   6  -7 20630.3 1044.50   4
   1  -6   7 20764.6 602.487  19
   1  -6   7 21138.9 619.532  15
   1  -6   8 282.198 150.412  15
   1  -6   8 514.944 162.504  19
   1  -6   8 215.352 152.040  17
   1  -6   9 1618.33 177.394  19
   1  -6   9 1486.93 218.496  17
   1  -6  10 13667.2 446.448  15
  -1   6 -11 3085.43 173.662  11
   1  -6  11 2876.78 177.377  15
  -1   6 -12 354.558 64.0067  11
   1  -5 -12 4994.22 198.722  10
   1  -5 -12 5361.63 205.632  14
   1  -5 -11 169.354 104.053  10
   1  -5 -11 49.4992 100.804  14
   1  -5 -11 188.750 107.152  18
   1  -5 -10 281.019 133.652  10
   1  -5 -10 357.043 132.925  14
   1  -5 -10 274.877 133.521  18
   1  -5  -9 12193.0 435.040  10
   1  -5  -9 12485.8 439.307  14
   1  -5  -9 12558.9 432.694  18
   1  -5  -8 1124.71 168.060  18
   1  -5  -8 1051.54 159.047  10
   1  -5  -8 992.989 164.789  14
   1  -5  -7 259.131 275.000   6
   1  -5  -7 348.094 146.734  12
   1  -5  -7 504.197 134.229  18
   1  -5  -7 405.969 127.893  14
   1  -5  -7 427.371 132.971  10
   1  -5  -6 28974.8 686.600  10
   1  -5  -6 29682.1 718.209  12
   1  -5  -6 27766.5 692.782  18
   1  -5  -6 28466.6 692.728  14
   1  -5  -5 4867.15 541.864   6
   1  -5  -4 3145.00 426.128   6
   1  -5  -3 7267.27 568.549   6
   1  -5  -3 7701.21 374.988   2
  -1   5   2 4108.07 249.416   4
   1  -5  -2 3918.65 403.999   6
   1  -5  -2 4209.54 247.945   2
   1  -5  -1 4473.75 239.373   2
   1  -5  -1 4540.42 400.417   6
  -1   5   1 4799.31 290.209   4
  -1   5   0 26729.7 808.138   4
   1  -5   0 25081.0 669.048   2
   1  -5   0 26574.9 972.241   6
   1  -5   1 398.657 159.040   6
  -1   5  -1 566.167 137.837   4
  -1   5  -2 5930.20 404.042   4
   1  -5   2 5859.15 398.313   6
  -1   5  -3 360.923 139.288   4
  -1   5  -4 8328.32 533.476   4
  -1   5  -5 19346.6 874.636   4
  -1   5  -5 16826.8 765.794   1
  -1   5  -6 9070.21 579.373   1
  -1   5  -6 10123.8 657.032   4
   1  -5   6 9294.34 352.903  19
   1  -5   6 9631.81 392.844  17
   1  -5   6 9778.12 359.694  15
   1  -5   7 6618.17 318.131  19
  -1   5  -7 7312.72 592.104   4
   1  -5   7 7223.08 366.016  17
   1  -5   7 7256.60 324.199  15
  -1   5  -7 6750.87 526.070   1
   1  -5   8 13633.5 468.001  15
   1  -5   8 14344.9 468.318  19
  -1   5  -8 14046.2 853.898   4
   1  -5   8 13588.1 529.928  17
   1  -5   9 1360.21 190.910  15
  -1   5  -9 1138.59 129.469  13
   1  -5   9 913.644 186.391  17
   1  -5  10 457.866 139.806  15
  -1   5 -10 278.831 99.8135  13
  -1   5 -11 1433.69 135.716  11
  -1   5 -11 1559.23 118.088  13
  -1   5 -12 7088.48 195.436  13
  -1   5 -12 6586.38 218.608  11
   1  -4 -13 3482.04 143.521  14
   1  -4 -13 3489.84 141.047  10
   1  -4 -12 5495.93 227.659  10
   1  -4 -12 5856.85 237.978  14
   1  -4 -11 124.857 103.456  18
   1  -4 -11 179.214 125.767  14
   1  -4 -11 122.730 117.901  10
   1  -4 -10 4336.97 261.778  14
   1  -4 -10 4402.47 262.758  10
   1  -4 -10 4803.10 248.451  18
   1  -4  -9 1401.88 183.276  14
   1  -4  -9 1581.53 178.323  18
   1  -4  -9 1348.68 181.944  10
   1  -4  -8 871.961 154.955  14
   1  -4  -8 852.439 153.174  10
   1  -4  -8 875.842 148.139  18
   1  -4  -7 6591.63 286.382  10
   1  -4  -7 6752.58 313.586  12
   1  -4  -7 6399.32 283.731  18
   1  -4  -7 6578.67 289.647  14
   1  -4  -6 27944.3 1237.70   6
   1  -4  -5 906.142 245.838   6
   1  -4  -4 26073.3 826.296   2
   1  -4  -4 24789.8 1035.55   6
   1  -4  -3 14083.4 722.522   6
   1  -4  -3 14776.0 529.994   2
  -1   4   2 55.6813 57.5719   4
   1  -4  -2 193.159 135.648   6
   1  -4  -2 123.603 67.2492   2
   1  -4  -1 58037.2 1486.24   6
   1  -4  -1 54839.3 1166.45   2
  -1   4   1 56867.3 1213.54   4
  -1   4   0 39721.1 963.655   4
   1  -4   0 40221.3 1120.71   6
   1  -4   0 37723.4 874.834   2
   1  -4   1 28214.3 874.112   6
  -1   4  -1 28235.7 818.393   4
   1  -4   2 2860.83 219.144   3
   1  -4   2 3027.14 249.098   6
  -1   4  -2 2875.81 253.433   4
  -1   4  -3 8211.11 466.927   4
   1  -4   3 8476.84 370.885   3
  -1   4  -4 31114.7 1034.58   4
  -1   4  -5 4022.69 374.200   4
  -1   4  -5 4043.11 350.007   1
  -1   4  -6 39405.4 1316.66   4
  -1   4  -6 39048.7 1254.78   1
   1  -4   7 22930.7 602.659  15
  -1   4  -7 22327.7 953.620   1
  -1   4  -7 21962.3 995.681   4
   1  -4   7 23519.6 659.296  17
  -1   4  -7 22529.6 574.318  13
   1  -4   8 4443.67 257.845  15
  -1   4  -8 4495.38 474.153   4
  -1   4  -8 5236.14 246.713  13
   1  -4   8 4925.53 293.433  17
  -1   4  -8 4452.46 457.563   1
  -1   4  -9 8479.40 649.695   4
   1  -4   9 8810.93 358.502  15
   1  -4   9 9158.67 418.513  17
  -1   4  -9 9036.93 330.524  13
   1  -4  10 3971.55 242.691  15
   1  -4  10 3954.83 276.510  17
  -1   4 -10 4339.65 228.329  13
  -1   4 -11 13782.2 387.579  13
  -1   4 -11 12792.2 396.701  11
  -1   4 -12 935.721 102.054  13
  -1   4 -12 822.870 97.7334  11
  -1   4 -13 7559.76 193.479  13
   1  -3 -13 8040.07 242.925  10
   1  -3 -13 8647.00 251.142  14
   1  -3 -12 4531.10 226.962  14
   1  -3 -12 4389.63 212.438  10
   1  -3 -11 1660.53 134.222   9
   1  -3 -11 1893.76 152.667  18
   1  -3 -11 1951.28 155.442  13
   1  -3 -11 1842.28 187.608  14
   1  -3 -11 1677.71 183.123  10
   1  -3 -10 12074.2 427.280  10
   1  -3 -10 12133.8 426.818  14
   1  -3 -10 12485.4 385.469  13
   1  -3 -10 12899.9 394.395  18
   1  -3  -9 16010.1 496.915  10
   1  -3  -9 16065.2 467.822  18
   1  -3  -9 16510.8 463.425  13
   1  -3  -9 15880.9 515.891  14
   1  -3  -8 5497.85 273.754  10
   1  -3  -8 5485.80 256.558  18
   1  -3  -8 5324.25 245.833  13
   1  -3  -7 2998.90 199.469  10
   1  -3  -7 2703.95 379.484   6
   1  -3  -6 3010.24 368.783   6
   1  -3  -5 32696.0 1183.31   6
   1  -3  -4 2308.76 149.809   5
   1  -3  -4 2597.55 307.340   6
   1  -3  -4 2191.04 226.603   2
   1  -3  -3 8581.81 381.617   2
   1  -3  -3 8561.26 489.082   6
   1  -3  -3 7805.73 253.196   5
  -1   3   2 1901.68 121.147   4
   1  -3  -2 1643.84 104.284   5
   1  -3  -2 1972.74 224.751   6
   1  -3  -2 1718.49 150.779   2
  -1   3   1 7940.22 277.415   4
   1  -3  -1 7195.30 288.286   2
   1  -3  -1 7437.31 392.547   6
   1  -3   0 9172.11 411.897   6
   1  -3   0 8242.72 302.431   2
  -1   3   0 8472.15 324.885   4
   1  -3   1 70385.6 1492.93   6
  -1   3  -1 70083.8 1440.71   4
   1  -3   1 67935.6 1426.51   3
   1  -3   2 186321. 3285.22   6
  -1   3  -2 183426. 3387.95   4
   1  -3   2 182948. 3278.55   3
   1  -3   3 575.775 102.163   3
  -1   3  -3 504.875 123.199   4
   1  -3   4 11285.4 435.130   3
  -1   3  -4 11914.2 548.121   4
  -1   3  -5 95011.5 2182.87   4
  -1   3  -5 95255.6 2126.76   1
  -1   3  -6 2591.02 290.801   1
  -1   3  -6 2753.06 309.805   4
  -1   3  -7 145.524 136.675   1
  -1   3  -7 91.4757 153.615   4
  -1   3  -8 14116.2 457.125  16
   1  -3   8 14970.5 500.435  17
   1  -3   8 13601.8 436.991  15
  -1   3  -8 14433.3 794.834   4
  -1   3  -8 14076.5 446.009  13
  -1   3  -8 14568.2 810.474   1
  -1   3  -9 2657.40 390.189   4
  -1   3  -9 2212.59 372.452   1
   1  -3   9 2675.72 231.557  17
  -1   3  -9 2610.56 205.975  13
   1  -3  10 1935.55 196.546  17
  -1   3 -10 1830.25 170.541  13
  -1   3 -11 4629.71 227.352  11
  -1   3 -11 5212.21 244.008  13
  -1   3 -12 3530.62 165.281  11
  -1   3 -12 3945.77 188.006  13
  -1   3 -13 944.677 87.6054  13
   1  -2 -13 974.059 102.944  10
   1  -2 -13 986.933 102.776  14
   1  -2 -12 36.8024 113.117  14
   1  -2 -12 182.940 89.8049  13
   1  -2 -12 24.3504 70.1961   9
   1  -2 -12-40.3456 104.166  10
   1  -2 -11 2116.02 164.389  13
   1  -2 -11 1741.56 176.079  10
   1  -2 -11 1968.86 189.137  14
   1  -2 -10 2496.11 217.015  10
   1  -2 -10 2821.29 207.786  16
   1  -2 -10 2564.89 173.341  18
   1  -2 -10 2670.77 194.902  13
   1  -2  -9 2109.21 167.226  18
   1  -2  -9 2071.60 185.382  16
   1  -2  -9 2180.25 195.014  10
   1  -2  -9 1869.56 173.848  13
   1  -2  -8 164.376 97.3047  13
   1  -2  -8 265.036 100.349  18
   1  -2  -7 106.987 144.845   6
   1  -2  -6 1829.99 272.747   6
   1  -2  -6 1986.08 183.618   5
   1  -2  -5 13425.8 438.967   5
   1  -2  -5 12768.4 634.343   6
   1  -2  -4 228.665 97.3817   2
   1  -2  -4 187.535 56.3275   5
   1  -2  -4 168.298 121.029   6
   1  -2  -3 15661.1 383.951   5
   1  -2  -3 16410.9 539.724   2
   1  -2  -3 16061.5 615.781   6
   1  -2  -2 2491.73 172.475   2
   1  -2  -2 2269.49 96.8311   5
  -1   2   1 81093.6 1415.47   4
   1  -2  -1 81177.3 1517.85   2
  -1   2   0 588.712 70.2382   4
   1  -2   0 570.149 87.4220   3
   1  -2   0 529.128 90.7688   6
  -1   2  -1 6152.67 256.137   4
   1  -2   1 6143.04 260.134   3
   1  -2   1 6179.27 259.111   6
  -1   2  -2 176825. 3200.76   4
   1  -2   2 180227. 3038.11   6
  -1   2  -3 1892.19 182.690   4
  -1   2  -4 115197. 2321.00   4
  -1   2  -4 112713. 2284.00   1
  -1   2  -5 47393.5 1267.17   4
  -1   2  -5 46301.8 1239.77   1
  -1   2  -6 1087.84 197.443   4
  -1   2  -6 1116.96 204.046   1
  -1   2  -7 58978.3 1665.57   1
  -1   2  -7 55779.5 1613.40   4
  -1   2  -8 242.177 115.069  16
  -1   2  -8 217.810 110.031  13
   1  -2   8 555.480 129.717  17
  -1   2  -8 269.798 186.754   1
  -1   2  -8 351.157 180.402   4
  -1   2  -9 488.539 206.237   5
   1  -2   9 879.336 154.179  17
  -1   2  -9 740.109 151.244  13
  -1   2  -9 791.909 258.793   1
  -1   2  -9 676.959 153.774  16
  -1   2 -10 3421.27 230.672  13
  -1   2 -11 350.309 129.814  13
  -1   2 -11 412.092 101.038  11
  -1   2 -12 3567.33 199.170  13
  -1   2 -13 538.463 88.8445  13
  -1   2 -14 1361.49 78.6703  10
   1  -1 -13 586.587 96.9745  10
   1  -1 -13 658.138 75.5301   9
   1  -1 -13 669.296 99.6201  14
   1  -1 -12 8225.72 316.486  14
   1  -1 -12 8774.54 294.133  13
   1  -1 -12 8122.85 308.953  10
   1  -1 -11 3994.11 237.997  10
   1  -1 -11 4070.38 231.633  13
   1  -1 -10 19978.7 554.969  13
   1  -1  -9 26289.1 674.996  16
   1  -1  -9 25396.8 655.842  13
   1  -1  -8 29721.5 704.074  16
   1  -1  -8 28168.7 694.457  13
   1  -1  -7 10742.7 690.277   1
   1  -1  -7 10614.4 487.062   5
   1  -1  -6 3827.53 260.253   5
   1  -1  -6 3634.17 374.552   1
   1  -1  -6 3583.91 331.582   6
   1  -1  -5 6775.56 435.533   1
   1  -1  -5 5960.58 386.805   6
   1  -1  -4 5746.74 337.918   2
   1  -1  -4 5530.98 343.468   6
   1  -1  -4 5991.94 359.000   1
   1  -1  -3 336.219 92.4753   2
   1  -1  -3 348.009 91.0007   1
   1  -1  -3 352.019 100.900   6
   1  -1  -2 5859.40 261.221   2
   1  -1  -2 5693.51 255.224   1
   1  -1  -1 76610.3 1392.07   1
   1  -1  -1 77745.2 1465.84   3
   1  -1  -1 77895.3 1423.74   2
  -1   1   0 4180.74 131.442   4
   1  -1   0 4767.28 193.906   3
  -1   1  -1 260.731 48.8864   4
   1  -1   1 301.342 43.3724   6
  -1   1  -2 723.589 78.1048   1
  -1   1  -2 366.700 73.4031   4
  -1   1  -3 311888. 5359.23   1
  -1   1  -3 318881. 5402.79   4
  -1   1  -4 16995.4 583.512   1
  -1   1  -4 17829.2 599.764   4
  -1   1  -5 21162.0 726.959   4
  -1   1  -5 21038.5 738.986   1
  -1   1  -6 4440.00 347.753   4
  -1   1  -6 5026.08 381.521   1
  -1   1  -7 942.049 196.456   4
  -1   1  -7 950.658 215.900   1
  -1   1  -8 3107.63 390.554   1
  -1   1  -8 2903.54 358.663   4
  -1   1  -8 2894.67 204.249  13
  -1   1  -8 2733.19 202.215  16
  -1   1  -9 9120.82 369.651  16
  -1   1  -9 9353.87 381.590  13
  -1   1  -9 10045.7 630.798   5
  -1   1  -9 9987.38 715.149   1
  -1   1 -10 1287.58 186.461  16
  -1   1 -10 1449.76 183.389  13
  -1   1 -10 905.627 259.468   5
  -1   1 -11 1859.10 188.769  13
  -1   1 -12 17859.3 482.375  13
  -1   1 -13 482.326 93.8105  13
  -1   1 -13 337.299 93.0054  10
  -1   1 -14 583.202 66.7933  14
  -1   1 -14 655.487 66.8159  10
  -1   1 -14 680.683 62.0949  13
   1   0 -14 122.556 47.0578  10
   1   0 -13 6252.28 237.651  10
   1   0 -13 6238.05 213.988   9
   1   0 -13 6576.72 230.881  14
   1   0 -12 328.516 115.749  10
   1   0 -12 468.336 114.399  13
   1   0 -12 584.597 121.759  14
   1   0 -11 2932.05 205.668  13
   1   0 -10 5213.69 264.075  13
   1   0  -9 21713.4 599.349  13
   1   0  -9 23660.6 1171.84   1
   1   0  -9 22925.1 611.376  16
   1   0  -8 101.254 96.8555  13
   1   0  -8 245.360 115.798  16
   1   0  -8 160.774 138.078   5
   1   0  -8 146.585 197.567   1
   1   0  -7 6602.03 538.617   1
   1   0  -7 5812.05 385.405   4
   1   0  -6 60905.0 1511.98   6
   1   0  -6 61743.0 1464.94   4
   1   0  -5 4362.89 337.891   1
   1   0  -5 4052.35 286.964   6
   1   0  -5 4072.75 260.602   4
   1   0  -4 4002.27 228.704   4
   1   0  -4 4370.32 291.992   1
   1   0  -3 170795. 2992.67   4
   1   0  -3 172585. 3143.59   1
   1   0  -3 174041. 3134.44   2
   1   0  -2 42878.0 924.556   2
   1   0  -2 42557.8 931.460   1
   1   0  -2 42638.4 832.946   4
   1   0  -1 14606.6 349.210   3
   1   0  -1 13937.2 305.927   4
   1   0  -1 14283.1 365.656   2
  -1   0   0 127637. 2097.05   5
  -1   0  -1 5903.78 159.150   1
  -1   0  -1 5390.58 180.545   4
  -1   0  -2 23743.7 543.660   1
  -1   0  -2 23029.5 551.239   4
  -1   0  -3 132659. 2421.22   1
  -1   0  -3 131654. 2249.11   6
  -1   0  -3 132229. 2415.07   4
  -1   0  -4 358.684 101.954   1
  -1   0  -4 400.881 98.7645   4
  -1   0  -4 351.943 60.7483   6
  -1   0  -5 4698.59 335.369   1
  -1   0  -5 4391.44 303.995   4
  -1   0  -6 2240.89 268.304   1
  -1   0  -6 1971.94 239.717   4
  -1   0  -7 2292.41 315.986   1
  -1   0  -7 2063.09 248.684   5
  -1   0  -8 26194.0 686.839  13
  -1   0  -8 27796.1 1007.59   5
  -1   0  -8 26316.1 676.590  16
  -1   0  -8 27809.2 1165.09   1
  -1   0  -9 5342.06 456.315   5
  -1   0  -9 5650.82 293.959  16
  -1   0  -9 5670.99 292.062  13
  -1   0 -10 2357.08 333.974   5
  -1   0 -10 2311.38 211.233  16
  -1   0 -10 2827.59 231.666  13
  -1   0 -11 20419.5 590.367  16
  -1   0 -11 19751.9 573.649  13
  -1   0 -12 8753.40 327.040  13
  -1   0 -13 252.854 88.7341  13
  -1   0 -13 50.3942 83.1343  10
  -1   0 -14 7751.34 201.391  13
  -1   0 -14 7274.89 202.446  10
  -1   0 -14 7707.39 214.627  14
   1   1 -13 128.778 81.5156  10
   1   1 -13 67.1469 72.7991  14
   1   1 -13 206.620 73.6343  13
   1   1 -12 238.617 108.973  13
   1   1 -12 250.963 117.771  10
   1   1 -11 270.811 123.846  13
   1   1 -10 4007.59 233.142  13
   1   1  -9 20732.9 574.436  13
   1   1  -9 21408.5 1127.34   1
   1   1  -9 21741.4 886.367   5
   1   1  -8 8402.18 323.191  16
   1   1  -8 8077.60 316.299  13
   1   1  -8 7548.92 503.595   4
   1   1  -8 8822.57 664.184   1
   1   1  -7 41840.7 1380.48   1
   1   1  -7 37650.9 1158.36   4
   1   1  -6 1054.74 206.328   1
   1   1  -6 879.078 159.262   4
   1   1  -5 96553.9 2128.37   1
   1   1  -5 92829.8 1979.94   4
   1   1  -4 92505.8 1874.01   4
   1   1  -4 93993.4 1990.28   1
   1   1  -3 4887.63 249.929   4
   1   1  -2 27863.4 679.796   2
   1   1  -2 28698.2 666.708   4
   1   1  -1 4602.66 174.516   2
   1   1  -1 4101.71 111.428   3
   1   1  -1 4400.51 185.763   4
  -1  -1   0 43736.9 850.010   5
   1   1   0 46389.3 806.247   2
  -1  -1  -1 14997.4 359.600   5
  -1  -1  -2 136770. 2449.71   6
  -1  -1  -2 137112. 2371.31   5
  -1  -1  -3 53975.0 1181.36   6
  -1  -1  -3 55990.9 1122.28   5
  -1  -1  -4 7300.21 379.685   1
  -1  -1  -4 7907.29 334.913   5
  -1  -1  -4 7566.16 355.893   6
  -1  -1  -5 893.473 166.681   1
  -1  -1  -5 715.519 132.713   6
  -1  -1  -5 1094.64 145.697   5
  -1  -1  -6 10765.1 488.727   5
  -1  -1  -6 10145.8 584.896   1
  -1  -1  -7 2784.96 279.472   5
  -1  -1  -8 146.800 152.706   5
  -1  -1  -8 80.5701 101.337  13
  -1  -1  -8 303.256 122.403  16
  -1  -1  -9 2087.78 312.413   5
  -1  -1  -9 2084.73 197.407  13
  -1  -1  -9 2081.03 200.578  16
  -1  -1 -10 4681.14 268.075  13
  -1  -1 -10 4262.24 276.360  16
  -1  -1 -11 2316.59 205.860  13
  -1  -1 -11 2938.39 234.941  16
  -1  -1 -12 0.48093 106.948  13
  -1  -1 -12 80.4901 111.254  10
  -1  -1 -13 6116.11 218.757  13
  -1  -1 -13 5802.05 224.577  10
  -1  -1 -13 6012.49 240.056  14
  -1  -1 -14 466.343 56.2182  13
  -1  -1 -14 361.468 58.1449  10
  -1  -1 -14 319.763 64.5577  14
   1   2 -13 1053.12 107.761  10
   1   2 -13 1011.03 91.4403  14
   1   2 -12 274.652 107.166  13
   1   2 -11 9860.66 351.856  13
   1   2 -10 1638.30 150.987  11
   1   2 -10 1682.64 170.298  13
   1   2  -9 418.779 115.138  11
   1   2  -9 192.568 107.697  13
   1   2  -9 165.595 198.902   1
   1   2  -8 1302.72 141.252  13
   1   2  -8 1107.40 229.355   4
   1   2  -8 1243.83 281.867   1
   1   2  -7 2281.57 321.417   1
   1   2  -7 2233.12 274.342   4
   1   2  -6 4746.41 402.226   1
   1   2  -6 4760.06 357.155   4
   1   2  -5 45473.2 1292.29   1
   1   2  -5 44765.5 1203.66   4
   1   2  -4 235.315 94.7991   4
   1   2  -3 3056.83 220.675   4
   1   2  -2 83850.1 1671.19   4
   1   2  -1 13535.2 429.096   4
  -1  -2   0 18348.5 478.594   5
  -1  -2  -1 999999. 16176.4   5
  -1  -2  -2 20156.4 639.809   6
  -1  -2  -2 19529.3 500.361   5
  -1  -2  -3 144507. 2782.02   6
  -1  -2  -3 143781. 2572.79   5
  -1  -2  -4 21684.3 615.013   5
  -1  -2  -4 20785.7 733.641   6
  -1  -2  -5 4282.24 274.470   5
  -1  -2  -5 2916.80 291.307   6
  -1  -2  -6 6678.50 381.406   5
  -1  -2  -6 5812.99 423.290   6
  -1  -2  -7 23917.9 844.065   5
  -1  -2  -8 9278.10 377.629  13
  -1  -2  -8 10519.8 390.837  16
  -1  -2  -8 10168.1 567.096   5
  -1  -2  -9 735.516 143.384  13
  -1  -2  -9 805.932 164.127  16
  -1  -2  -9 869.371 227.482   5
  -1  -2  -9 600.680 115.816  18
  -1  -2 -10 249.141 146.836  16
  -1  -2 -10 751.750 154.974  13
  -1  -2 -10 441.838 139.403  10
  -1  -2 -11 2879.27 229.288  16
  -1  -2 -11 2429.81 199.343  13
  -1  -2 -11 2346.35 195.718  10
  -1  -2 -12 8573.05 303.972  13
  -1  -2 -12 8321.35 312.036  10
  -1  -2 -13 6914.31 241.711  10
  -1  -2 -13 7530.22 260.644  14
  -1  -2 -13 7164.81 231.706  13
  -1  -2 -14 227.466 56.2208  14
   1   3 -13 1495.43 89.4801  14
   1   3 -13 1532.68 110.072  10
   1   3 -12 352.507 92.2473  13
   1   3 -11 19984.0 511.710  11
   1   3 -11 21399.4 527.930  13
   1   3 -10 20474.3 555.504  11
   1   3 -10 20757.6 547.707  13
   1   3  -9 451.223 211.730   4
   1   3  -9 747.913 132.374  13
   1   3  -9 487.156 124.062  11
   1   3  -9 737.512 261.412   1
   1   3  -8 13095.2 790.348   1
   1   3  -8 12541.7 403.625  13
  -1  -3   8 13425.9 492.060  17
   1   3  -8 12621.4 711.729   4
   1   3  -7 2550.70 317.629   4
   1   3  -7 2378.53 337.362   1
   1   3  -6 47272.6 1467.14   1
   1   3  -6 48887.9 1412.24   4
   1   3  -5 298.798 126.498   4
   1   3  -4 23114.1 794.572   4
   1   3  -3 3786.52 274.069   4
   1   3  -2 155.450 75.4660   4
   1   3  -1 48316.0 1132.02   4
  -1  -3   0 35891.1 944.131   6
  -1  -3   0 32942.0 821.598   5
  -1  -3  -1 118929. 2195.56   5
  -1  -3  -2 58507.1 1450.96   6
  -1  -3  -2 58881.1 1218.95   5
  -1  -3  -3 107124. 2034.27   5
  -1  -3  -3 106309. 2315.92   6
  -1  -3  -4 9185.12 526.097   6
  -1  -3  -4 8449.62 373.184   5
  -1  -3  -5 702.226 131.851   5
  -1  -3  -5 668.862 188.137   6
  -1  -3  -6 42184.6 1119.15   5
  -1  -3  -6 37023.6 1300.19   6
  -1  -3  -7 68168.5 1658.63   5
  -1  -3  -7 62841.0 1847.65   6
  -1  -3  -8 891.437 140.302  10
  -1  -3  -8 737.678 141.992  16
  -1  -3  -8 528.615 178.996   5
  -1  -3  -8 692.926 128.761  13
  -1  -3  -8 675.783 126.116  18
  -1  -3  -9 4253.52 250.829  13
  -1  -3  -9 4051.26 237.128  10
  -1  -3  -9 4307.83 269.610  16
  -1  -3  -9 3778.65 217.898  18
  -1  -3 -10 4247.90 255.255  10
  -1  -3 -10 4392.54 278.213  16
  -1  -3 -10 4144.53 245.233  13
  -1  -3 -10 4513.70 234.081  18
  -1  -3 -11 4499.08 247.960  10
  -1  -3 -11 4631.55 217.850  18
  -1  -3 -11 4610.14 262.553  16
  -1  -3 -11 4516.63 235.996  13
  -1  -3 -12 217.477 92.3039  13
  -1  -3 -12 99.1615 112.563  14
  -1  -3 -12 161.019 103.716  10
  -1  -3 -13 5603.98 204.050  10
  -1  -3 -13 5611.26 179.460  13
  -1  -3 -13 5947.44 221.129  14
   1   4 -13 202.232 54.3923   9
   1   4 -13 234.448 64.5176  10
   1   4 -12 12033.3 316.914  11
   1   4 -12 13039.5 322.667  13
   1   4 -11 240.931 101.532  13
   1   4 -11 211.951 97.6470  11
   1   4 -10 2006.97 161.758  13
   1   4 -10 1752.35 170.381  11
   1   4  -9 23268.8 1049.96   4
   1   4  -9 22312.5 561.523  13
   1   4  -9 22118.2 608.027  11
  -1  -4   9 22148.7 640.536  15
   1   4  -9 22884.4 1139.92   1
  -1  -4   8 60.5398 148.287  17
   1   4  -8 280.211 108.346  13
   1   4  -8 421.229 185.487   1
  -1  -4   8 282.091 128.881  15
   1   4  -8 225.451 181.357   4
  -1  -4   7 112.013 134.149  17
  -1  -4   7 337.060 124.870  15
   1   4  -7 107.610 165.126   4
  -1  -4   7 132.395 110.472  19
   1   4  -7 189.750 88.8426  13
   1   4  -7 265.887 176.892   1
   1   4  -6 3171.15 368.236   1
   1   4  -6 3419.70 359.894   4
   1   4  -5 1842.20 254.870   4
   1   4  -4 9335.34 512.466   4
   1   4  -3 3674.76 305.991   4
   1   4  -2 1403.32 186.521   4
   1   4  -1 1811.29 195.197   4
   1   4   0 52522.6 1258.41   4
  -1  -4   0 53879.2 1363.69   6
  -1  -4  -1 28710.4 947.001   6
  -1  -4  -1 27043.8 763.605   5
  -1  -4  -2 80195.2 1906.08   6
  -1  -4  -2 74932.9 1585.89   5
  -1  -4  -3 1955.99 189.032   5
  -1  -4  -3 2282.99 286.271   6
  -1  -4  -4 24060.1 736.843   5
  -1  -4  -4 22926.0 965.727   6
  -1  -4  -5 28318.7 1137.49   6
  -1  -4  -5 30636.2 899.942   5
  -1  -4  -6 13013.9 775.149   6
  -1  -4  -6 13620.6 594.732   5
  -1  -4  -7 3411.83 206.801  18
  -1  -4  -7 3328.18 221.425  12
  -1  -4  -7 2814.86 398.266   6
  -1  -4  -7 2745.28 293.121   5
  -1  -4  -8 13070.5 422.218  18
  -1  -4  -8 12867.0 419.689  10
  -1  -4  -8 13271.7 457.285  16
  -1  -4  -9 6935.75 297.794  13
  -1  -4  -9 7122.36 338.523  16
  -1  -4  -9 6862.98 309.325  10
  -1  -4  -9 6494.99 305.312  18
  -1  -4 -10-97.0676 136.227  16
  -1  -4 -10 10.2221 122.797  18
  -1  -4 -10 82.2206 127.092  10
  -1  -4 -10 203.325 134.351  14
  -1  -4 -10-55.8966 108.972  13
  -1  -4 -11 659.284 126.702  18
  -1  -4 -11 416.842 128.461  10
  -1  -4 -11 452.017 103.632  13
  -1  -4 -11 342.660 129.046  16
  -1  -4 -11 418.026 135.534  14
  -1  -4 -12 228.312 84.2248  18
  -1  -4 -12 124.309 99.4880  14
  -1  -4 -12 118.544 89.4250  10
  -1  -4 -13 2389.65 122.161  10
  -1  -4 -13 2692.43 136.886  14
   1   5 -12 151.177 62.7638  11
   1   5 -11 307.960 81.8174  13
   1   5 -11 325.074 96.1895  11
  -1  -5  10 11864.7 430.234  15
   1   5 -10 12570.2 404.440  11
   1   5 -10 12403.3 354.986  13
   1   5  -9 3318.98 225.504  11
   1   5  -9 3257.97 187.148  13
  -1  -5   9 2893.53 237.144  15
   1   5  -8-0.90331 159.654   1
   1   5  -8 115.389 83.7823  13
   1   5  -8 92.8491 177.985   4
  -1  -5   8 191.346 151.221  15
   1   5  -7 16378.2 896.812   1
   1   5  -7 17059.5 882.471   4
  -1  -5   7 15724.3 585.357  17
  -1  -5   7 16783.4 535.590  15
  -1  -5   7 16479.7 518.698  19
  -1  -5   6 682.566 139.447  19
  -1  -5   6 716.497 145.587  15
   1   5  -6 651.578 206.458   4
   1   5  -6 609.422 210.196   1
  -1  -5   6 325.638 119.412  17
   1   5  -5 4669.20 425.903   4
   1   5  -4 12873.1 663.832   4
   1   5  -3 871.035 191.749   4
   1   5  -2 2716.20 284.225   4
   1   5  -1 5457.39 392.297   4
   1   5   0 330.862 126.824   4
  -1  -5   0 244.684 151.890   6
  -1  -5  -1 3193.84 355.144   6
   1   5   1 2833.18 275.066   4
  -1  -5  -1 2849.25 260.251   5
  -1  -5  -2 7164.36 391.040   5
  -1  -5  -2 7681.38 537.440   6
  -1  -5  -3 1417.25 185.581   5
  -1  -5  -3 966.522 232.562   6
  -1  -5  -4 609.567 140.081   5
  -1  -5  -4 518.557 219.630   6
  -1  -5  -5 12022.9 553.874   5
  -1  -5  -5 12703.9 798.268   6
  -1  -5  -6 3815.12 475.529   6
  -1  -5  -7 7096.14 302.097  18
  -1  -5  -7 7099.42 323.516  12
  -1  -5  -7 6908.60 284.256  10
  -1  -5  -7 7202.55 296.161  14
  -1  -5  -8 3785.37 233.847  10
  -1  -5  -8 4194.20 248.897  18
  -1  -5  -8 3978.09 262.360  12
  -1  -5  -8 3955.04 239.134  14
  -1  -5  -9 2670.25 215.683  14
  -1  -5  -9 2772.89 220.254  18
  -1  -5  -9 2860.95 210.700  10
  -1  -5 -10 10089.8 375.797  10
  -1  -5 -10 10531.2 384.029  14
  -1  -5 -10 11323.0 390.198  18
  -1  -5 -11 3111.88 195.024  18
  -1  -5 -11 3295.33 205.311  14
  -1  -5 -11 2955.56 191.436  10
  -1  -5 -12 3413.91 168.814  10
  -1  -5 -12 3437.85 163.376  18
  -1  -5 -12 3727.05 181.018  14
  -1  -5 -13 323.260 60.4451  14
   1   6 -12 1335.37 86.0985  11
   1   6 -12 1257.47 75.6946   9
   1   6 -11 2454.46 152.373  11
  -1  -6  10 65.8548 145.528  15
   1   6 -10 420.589 120.568  11
   1   6  -9 32.0370 119.134  11
  -1  -6   9 12.7698 156.614  15
  -1  -6   8 8464.06 393.273  15
  -1  -6   8 8385.56 370.220  19
   1   6  -8 8529.53 348.403  11
   1   6  -7 2078.55 346.068   4
  -1  -6   7 1904.77 214.844  19
  -1  -6   7 2171.59 228.112  15
   1   6  -7 1465.56 312.780   1
   1   6  -6 18324.9 935.550   1
  -1  -6   6 16827.9 614.937  17
  -1  -6   6 18677.7 567.085  15
   1   6  -6 18120.9 928.833   4
  -1  -6   6 17248.5 544.970  19
  -1  -6   5 48440.6 1081.28  19
   1   6  -5 50931.6 1625.88   4
  -1  -6   5 47964.6 1170.13  17
  -1  -6   5 50969.9 1085.58  15
   1   6  -4 273.167 182.336   4
   1   6  -3 14968.6 746.241   4
   1   6  -2 11326.2 619.543   4
   1   6  -1 10238.6 583.189   4
  -1  -6   0 626.498 239.463   6
   1   6   0 871.138 196.963   4
  -1  -6  -1 2588.11 353.318   6
   1   6   1 2491.66 284.933   4
  -1  -6  -2 10565.9 709.899   6
   1   6   2 10624.6 559.659   4
  -1  -6  -2 9158.59 512.980   5
  -1  -6  -3 7034.03 603.699   6
  -1  -6  -3 6113.65 417.318   5
  -1  -6  -4 945.505 296.928   6
  -1  -6  -4 977.413 203.325   5
  -1  -6  -5 6022.53 613.589   6
  -1  -6  -6 3305.89 198.956  10
  -1  -6  -6 3285.23 225.967  12
  -1  -6  -6 3580.84 201.670  14
  -1  -6  -6 3324.35 213.839  18
  -1  -6  -6 3053.55 479.367   6
  -1  -6  -7 696.162 313.670   6
  -1  -6  -7 690.079 155.624  12
  -1  -6  -7 842.519 137.586  14
  -1  -6  -7 675.602 150.996  18
  -1  -6  -7 674.558 131.161  10
  -1  -6  -8 217.850 143.430  12
  -1  -6  -8-47.2179 134.142  18
  -1  -6  -8 98.5806 112.785  14
  -1  -6  -8 86.3721 120.716  10
  -1  -6  -9 71.3320 138.761  18
  -1  -6  -9 172.219 119.689  14
  -1  -6  -9 230.968 120.200  10
  -1  -6 -10 1429.30 178.803  18
  -1  -6 -10 1155.71 150.118  10
  -1  -6 -10 1454.56 157.722  14
  -1  -6 -11 1133.65 142.141  18
  -1  -6 -11 1266.02 130.127  14
  -1  -6 -11 1065.61 128.821  10
  -1  -6 -12 84.4023 64.3763  10
  -1  -6 -12 242.252 78.5120  18
  -1  -6 -12 107.384 65.6331  14
   1   7 -11 147.188 69.1685  11
   1   7 -10 2284.34 162.192  11
  -1  -7  10 1984.36 183.911  15
   1   7  -9 7035.46 300.645  11
  -1  -7   9 6697.30 341.054  15
  -1  -7   8 2610.99 237.189  19
   1   7  -8 2783.14 204.152  11
  -1  -7   8 2803.35 259.766  15
  -1  -7   7 2112.92 227.394  15
  -1  -7   7 1849.46 226.730  19
  -1  -7   6 5338.41 300.215  19
  -1  -7   6 5656.57 316.998  15
   1   7  -6 4642.05 505.142   1
   1   7  -6 5278.80 550.172   4
  -1  -7   5 8537.66 370.909  15
  -1  -7   5 7901.56 355.283  19
   1   7  -5 7795.20 634.349   4
  -1  -7   4-21.5403 125.025  19
   1   7  -4 155.614 182.115   4
  -1  -7   4-2.94428 124.419  15
  -1  -7   3 11972.4 415.172  19
   1   7  -3 12422.4 722.348   4
   1   7  -2 2732.30 353.160   4
   1   7  -1 282.615 161.718   4
   1   7   0 11948.8 664.732   4
   1   7   1 19116.1 840.884   4
  -1  -7  -1 18599.8 1010.77   6
  -1  -7  -2 216.238 217.596   6
   1   7   2 774.346 203.434   4
  -1  -7  -3 479.527 280.203   6
   1   7   3 655.055 199.310   4
  -1  -7  -4 9220.63 352.323  12
  -1  -7  -4 9139.74 334.076  18
  -1  -7  -4 8272.46 769.864   6
  -1  -7  -5 2703.34 223.278  12
  -1  -7  -5 2733.27 494.070   6
  -1  -7  -5 3314.28 194.867  10
  -1  -7  -5 2852.69 212.654  18
  -1  -7  -6 1433.47 418.961   6
  -1  -7  -6 2006.61 199.256  18
  -1  -7  -6 1952.12 162.155  10
  -1  -7  -6 1631.94 197.034  12
  -1  -7  -7 3867.26 217.508  14
  -1  -7  -7 3834.96 223.632  10
  -1  -7  -7 3756.54 251.883  18
  -1  -7  -7 3405.95 259.009  12
  -1  -7  -8 142.070 148.589  18
  -1  -7  -8 31.6651 149.026  12
  -1  -7  -8 410.068 125.259  10
  -1  -7  -8 199.894 112.661  14
  -1  -7  -9 206.166 148.142  18
  -1  -7  -9-14.5993 107.669  14
  -1  -7  -9 114.723 110.480  10
  -1  -7 -10 578.414 144.023  18
  -1  -7 -10 467.836 106.019  14
  -1  -7 -10 638.306 116.269  10
  -1  -7 -11 1683.23 141.979  18
  -1  -7 -11 1596.80 120.159  10
  -1  -7 -11 1530.16 113.766  14
  -1  -7 -12 923.618 83.1875  18
   1   8 -11 5816.40 174.810  11
  -1  -8  11 5864.25 185.192  12
  -1  -8  11 5620.05 202.824   8
  -1  -8  10 225.262 96.3522  12
   1   8 -10 150.204 82.0381  11
   1   8  -9 1868.14 152.768  11
  -1  -8   9 1511.22 180.064  15
  -1  -8   8 2536.44 242.899  15
   1   8  -8 2783.58 192.783  11
  -1  -8   7 207.148 158.595  15
   1   8  -7 118.780 112.596  11
  -1  -8   7 144.648 166.431  19
  -1  -8   6 15283.5 530.840  15
  -1  -8   6 16256.4 541.054  19
   1   8  -5 74.0000 194.349   4
  -1  -8   5-49.3425 161.186  19
  -1  -8   5 427.443 166.665  15
   1   8  -4 75717.2 2242.62   4
  -1  -8   4 76728.0 1545.70  15
  -1  -8   4 74051.2 1555.45  19
  -1  -8   3 6119.62 296.568  12
  -1  -8   3 6177.80 319.355  19
   1   8  -3 6036.97 550.461   4
  -1  -8   3 6732.77 316.832  15
  -1  -8   2 557.346 154.325  19
  -1  -8   2 488.021 118.507  12
   1   8  -2 424.136 197.931   4
  -1  -8   2 607.206 138.034  15
  -1  -8   1 751.543 129.741  12
  -1  -8   1 1216.02 162.618  19
   1   8  -1 871.814 241.048   4
  -1  -8   0 6762.79 298.919  19
   1   8   0 6480.63 536.054   4
  -1  -8   0 6536.63 294.664  12
  -1  -8  -1 55.4298 98.3066  10
   1   8   1 19.6952 162.918   4
  -1  -8  -1 171.507 110.452  12
  -1  -8  -2 7863.02 320.864  12
  -1  -8  -2 7725.86 285.940  10
  -1  -8  -3 5508.04 283.299  12
  -1  -8  -3 4720.10 635.332   6
  -1  -8  -3 5388.67 238.432  10
  -1  -8  -4 1472.61 163.561  18
  -1  -8  -4 1247.14 408.130   6
  -1  -8  -4 1725.75 156.772  10
  -1  -8  -4 1720.41 194.401  12
  -1  -8  -5 3360.59 230.176  18
  -1  -8  -5 3270.43 246.132  12
  -1  -8  -5 3108.40 204.959  10
  -1  -8  -5 2905.85 537.986   6
  -1  -8  -6 3777.63 223.798  10
  -1  -8  -6 3448.41 240.249  18
  -1  -8  -6 3728.02 263.706  12
  -1  -8  -6 3282.66 593.582   6
  -1  -8  -7 1117.93 178.577  18
  -1  -8  -7 1150.21 149.405  10
  -1  -8  -7 1222.07 195.024  12
  -1  -8  -8 4903.74 301.341  12
  -1  -8  -8 5053.60 231.228  14
  -1  -8  -8 4770.37 238.072  10
  -1  -8  -8 5246.00 284.926  18
  -1  -8  -9 2421.24 157.534  14
  -1  -8  -9 2680.05 202.616  18
  -1  -8  -9 2559.71 174.588  10
  -1  -8 -10 209.669 108.096  18
  -1  -8 -10-1.94743 77.9555  10
  -1  -8 -11 411.540 86.2293  18
  -1  -9  10 2491.28 125.842  12
   1   9 -10 2703.97 118.273  11
  -1  -9   9 7104.94 254.781  12
   1   9  -9 6605.50 227.790  11
  -1  -9   8 261.977 120.193  12
  -1  -9   8 14.4611 142.504  15
   1   9  -8 107.181 94.0529  11
   1   9  -7 351.493 109.275  11
  -1  -9   7 352.172 133.574  12
  -1  -9   7 472.318 161.010  15
  -1  -9   7 494.731 161.059  19
  -1  -9   6 471.344 146.830  12
  -1  -9   6 783.226 191.154  19
  -1  -9   6 777.717 183.351  15
   1   9  -6 468.439 112.519  11
  -1  -9   5 9864.24 393.786  12
   1   9  -5 9565.62 339.310  11
  -1  -9   5 9497.31 420.824  19
  -1  -9   5 9694.22 413.055  15
  -1  -9   4 5830.14 341.411  19
  -1  -9   4 6553.65 324.664  12
   1   9  -4 6329.46 266.660  11
  -1  -9   4 6616.76 339.640  15
  -1  -9   3 5697.34 301.596  12
  -1  -9   3 5875.71 319.787  19
  -1  -9   3 6146.78 322.744  15
   1   9  -3 5389.83 557.273   4
   1   9  -2 136.107 213.339   4
  -1  -9   2 609.440 169.852  19
  -1  -9   2 563.948 148.265  15
  -1  -9   2 471.607 134.184  12
   1   9  -1 207.962 190.672   4
  -1  -9   1 421.523 139.873  19
  -1  -9   1 144.472 118.324  12
  -1  -9   0 914.164 152.661  12
  -1  -9   0 1102.08 171.309  19
   1   9   0 627.697 245.075   4
  -1  -9  -1 7025.23 290.347  10
  -1  -9  -1 7219.02 326.272  12
  -1  -9  -2 1428.90 182.288  12
  -1  -9  -2 1442.67 152.769  10
  -1  -9  -3 206.727 148.486  12
  -1  -9  -3 134.083 107.699  10
  -1  -9  -4 1008.28 146.148  10
  -1  -9  -4 1136.61 184.482  12
  -1  -9  -4 763.126 148.741  18
  -1  -9  -5 8692.36 362.813  18
  -1  -9  -5 9317.52 342.110  10
  -1  -9  -5 9433.56 408.948  12
  -1  -9  -6 3397.97 237.322  18
  -1  -9  -6 3624.15 215.503  10
  -1  -9  -6 3650.47 270.323  12
  -1  -9  -7 166.428 146.534  12
  -1  -9  -7 239.715 110.821  10
  -1  -9  -7 324.511 146.379  18
  -1  -9  -8 5836.94 310.236  12
  -1  -9  -8 5832.86 242.741  10
  -1  -9  -8 6430.78 277.172  18
  -1  -9  -9 211.819 108.087  18
  -1  -9  -9-43.7593 78.9679  10
  -1  -9 -10 133.967 80.3995  18
  -1 -10   9 1223.28 94.4676  12
  -1 -10   9 1291.99 112.522   8
   1  10  -9 1311.09 80.2208  11
   1  10  -8 3106.97 141.492  11
  -1 -10   8 2852.61 166.693  12
  -1 -10   7 1180.99 144.979  12
   1  10  -7 1341.24 116.706  11
  -1 -10   7 1122.64 155.855  19
  -1 -10   7 792.697 153.195  15
  -1 -10   6 635.479 144.724  12
  -1 -10   6 612.558 179.957  19
   1  10  -6 509.324 100.170  11
  -1 -10   6 502.737 152.468  15
  -1 -10   5 27789.1 711.616  12
  -1 -10   5 28986.8 740.456  19
  -1 -10   5 26872.8 739.036  15
   1  10  -5 27109.3 616.014  11
  -1 -10   4 12658.4 442.716  12
  -1 -10   4 11067.2 450.079  19
  -1 -10   4 11625.0 451.315  15
  -1 -10   3 322.979 148.172  12
  -1 -10   3 104.316 155.904  19
  -1 -10   3 108.985 140.306  15
  -1 -10   2 417.067 154.512  19
  -1 -10   2 334.147 145.052  12
  -1 -10   2 353.711 140.224  15
  -1 -10   1 254.047 145.913  19
  -1 -10   1 40.5348 134.752  12
  -1 -10   0 953.048 171.784  12
  -1 -10   0 804.849 163.969  19
  -1 -10  -1 292.892 140.866  12
  -1 -10  -2 169.767 145.924  12
  -1 -10  -2 157.291 115.060  10
  -1 -10  -3 689.101 131.860  10
  -1 -10  -3 392.226 162.102  12
  -1 -10  -4 2905.18 249.618  12
  -1 -10  -4 2776.99 193.896  10
  -1 -10  -5 120.579 148.958  12
  -1 -10  -5 201.961 112.785  10
  -1 -10  -5 110.324 111.262  18
  -1 -10  -6 3232.36 248.638  12
  -1 -10  -6 3083.78 201.482  18
  -1 -10  -6 3243.07 190.344  10
  -1 -10  -7 1806.90 162.590  18
  -1 -10  -7 1903.36 144.575  10
  -1 -10  -7 2027.06 204.693  12
  -1 -10  -8 221.159 99.0609  18
  -1 -10  -9 710.331 91.8868  18
  -1 -11   8 145.329 58.8156  12
  -1 -11   8 178.194 63.4004   8
  -1 -11   7 1466.65 122.810  12
  -1 -11   7 1551.08 128.422   8
  -1 -11   6 2411.97 186.012  19
  -1 -11   6 3012.95 187.263   8
  -1 -11   6 2701.15 176.482  12
  -1 -11   6 2444.52 188.899  15
  -1 -11   5 22690.2 579.417  12
  -1 -11   5 22633.7 591.706  19
  -1 -11   5 21739.2 572.767   8
  -1 -11   5 21028.4 589.214  15
  -1 -11   4 95.2166 147.607  19
  -1 -11   4 179.999 120.699   8
  -1 -11   4 136.254 126.672  12
  -1 -11   4-43.1151 128.031  15
  -1 -11   3 367.493 145.687  19
  -1 -11   3 650.953 148.501  12
  -1 -11   3 309.890 133.473  15
  -1 -11   2 6111.01 310.380  19
  -1 -11   2 6470.56 313.982  12
  -1 -11   1 4232.91 265.513  19
  -1 -11   1 4162.41 267.433  12
  -1 -11   0 748.641 148.805  19
  -1 -11   0 641.032 163.266  12
  -1 -11  -1 12843.8 469.739  12
  -1 -11  -2 2285.85 219.615  12
  -1 -11  -3 2073.51 213.810  12
  -1 -11  -4 1875.73 151.890  10
  -1 -11  -4 1810.57 202.775  12
  -1 -11  -5 702.159 158.535  12
  -1 -11  -6 1355.31 114.752  18
  -1 -11  -6 1650.20 181.707  12
  -1 -11  -7 90.8138 70.9119  18
  -1 -11  -7 160.230 114.630  12
  -1 -12   6 280.907 70.9129  12
  -1 -12   5-34.4677 80.2779  12
  -1 -12   4 143.478 105.208  19
  -1 -12   4 191.937 96.5206  12
  -1 -12   3 1427.67 152.903  19
  -1 -12   3 1529.13 155.467  12
  -1 -12   2 101.816 110.184  19
  -1 -12   2-13.8269 113.403  12
  -1 -12   1 307.584 114.088  19
  -1 -12   1 309.790 128.173  12
  -1 -12   0 5702.69 284.312  12
  -1 -12  -1 1438.71 175.091  12
  -1 -12  -2 961.916 155.822  12
  -1 -12  -3 1602.33 174.547  12
  -1 -12  -4 1850.65 175.393  12
  -1 -12  -5 39.2553 100.755  12
  -1 -12  -6 548.160 102.790  12
  -1 -13   4 343.534 64.9624  12
  -1 -13   3 4147.78 176.482  12
  -1 -13   2 515.446 97.6029  12
  -1 -13   1 811.294 115.334  12
  -1 -13   0 58.0657 89.2184  12
  -1 -13  -1 155.574 96.0665  12
  -1 -13  -2 2337.58 155.976  12
  -1 -13  -3 129.726 83.5035  12
  -1 -13  -4 1074.98 105.406  12
  -1 -13  -5 1010.42 92.2997  12
   2 -12  -3 446.974 83.0717  12
   2 -12  -2 3683.07 177.917  12
   2 -12  -1 3943.37 186.576  19
   2 -12  -1 4720.10 199.804  12
   2 -12   0 329.145 89.3133  12
   2 -12   0 490.616 106.217  19
   2 -12   1-41.1570 82.0865  12
   2 -12   1 189.371 100.680  19
   2 -12   2 147.425 98.5598  19
   2 -12   3 92.2083 92.4368  19
   2 -12   4 2563.58 157.807  19
   2 -12   5 1998.09 126.901  19
   2 -11  -7 1893.62 103.191  10
   2 -11  -6 644.603 93.5044  10
   2 -11  -5 506.322 103.468  10
   2 -11  -5 468.280 104.929  12
   2 -11  -4 78.1788 100.821  10
   2 -11  -4 73.4418 100.088  12
   2 -11  -3 299.912 116.027  12
   2 -11  -3 468.510 123.327  10
   2 -11  -2 4312.41 237.917  12
   2 -11  -2 4248.60 224.247  19
   2 -11  -1 991.731 153.375  19
   2 -11  -1 1024.19 147.918  12
   2 -11   0 1894.37 182.938  19
   2 -11   0 1730.06 168.387  12
   2 -11   1 3930.08 223.226  12
   2 -11   1 4155.79 247.420  19
   2 -11   2 560.556 122.798  12
   2 -11   2 577.038 150.936  19
   2 -11   3 158.517 99.5799  12
   2 -11   3 227.118 141.549  19
   2 -11   4 10652.9 370.286  19
   2 -11   4 10025.2 318.249  12
   2 -11   4 10050.2 336.972  15
   2 -11   5 501.083 126.406  19
   2 -11   5 500.637 88.5534  12
   2 -11   5 728.652 118.190  15
   2 -11   6 417.100 98.6947  15
   2 -11   6 441.264 104.164  19
   2 -11   7 5160.95 189.733  19
   2 -11   7 4899.20 191.088  15
   2 -10  -8 1861.17 117.980  10
   2 -10  -7 1192.81 126.683  10
   2 -10  -7 1208.22 99.2838  14
   2 -10  -6 1059.31 136.479  10
   2 -10  -6 877.862 141.862  12
   2 -10  -6 939.983 107.348  14
   2 -10  -5 1440.93 131.822  14
   2 -10  -5 1004.64 155.446  12
   2 -10  -5 1198.22 156.445  10
   2 -10  -4 144.810 129.035  10
   2 -10  -4 75.0782 127.303  12
   2 -10  -4 261.136 104.270  14
   2 -10  -3 1475.24 176.483  12
   2 -10  -3 1831.75 155.310  14
   2 -10  -3 1487.32 177.494  10
   2 -10  -2 504.931 145.482  12
   2 -10  -2 434.369 148.095  10
   2 -10  -2 540.086 112.866  14
   2 -10  -2 356.173 136.200  19
   2 -10  -1 185.168 138.311  19
   2 -10  -1 178.206 132.803  12
   2 -10  -1 294.618 143.230  10
   2 -10  -1 326.175 108.984  14
   2 -10   0 150.558 142.560  19
   2 -10   0 48.0049 127.167  12
   2 -10   1 6680.80 325.463  19
   2 -10   1 6136.53 294.884  12
   2 -10   2 1649.78 208.165  19
   2 -10   2 1496.48 168.208  12
   2 -10   3 353.504 160.689  19
   2 -10   3 217.002 121.179  12
   2 -10   3 496.161 135.014  15
   2 -10   4 1207.12 149.376  12
   2 -10   4 1436.28 179.063  15
   2 -10   4 1360.05 200.709  19
   2 -10   5 346.716 105.755  12
   2 -10   5 485.133 158.738  19
   2 -10   5 717.091 152.612  15
  -2  10  -6 6356.30 229.119  11
   2 -10   6 6556.40 288.382  15
   2 -10   6 6213.76 290.754  19
   2 -10   7 1342.20 110.408  12
  -2  10  -7 1287.85 108.060  11
   2 -10   7 1258.21 145.598  15
   2 -10   7 1488.51 152.342  19
   2 -10   8 30.3602 81.7313  15
  -2  10  -8 5.13390 57.9667  11
   2 -10   9 5622.69 192.613  15
   2  -9  -9 1006.50 86.0977  14
   2  -9  -9 1013.35 101.698  10
   2  -9  -8-56.6103 84.0464  14
   2  -9  -8-82.6340 97.5909  10
   2  -9  -7 46.6627 112.838  10
   2  -9  -7-134.090 106.174  14
   2  -9  -6 10850.8 402.556  12
   2  -9  -6 11317.1 387.425  10
   2  -9  -6 10763.0 360.238  18
   2  -9  -6 11396.8 367.866  14
   2  -9  -5 731.834 128.550  14
   2  -9  -5 586.069 151.492  12
   2  -9  -5 597.961 130.746  18
   2  -9  -5 587.027 146.573  10
   2  -9  -4 2673.59 226.695  12
   2  -9  -4 2597.33 191.942  14
   2  -9  -4 2790.47 221.086  10
   2  -9  -4 2440.95 184.403  18
   2  -9  -3 4688.60 240.297  14
   2  -9  -3 4601.02 255.231  19
   2  -9  -3 3927.03 266.425  12
   2  -9  -3 4612.77 264.892  10
   2  -9  -2 843.098 134.680  14
   2  -9  -2 849.559 159.892  19
   2  -9  -2 879.395 159.063  10
   2  -9  -2 853.870 158.077  12
   2  -9  -1 1285.72 169.667  10
   2  -9  -1 1568.22 156.809  14
   2  -9  -1 1537.48 189.715  19
   2  -9  -1 1355.28 170.409  12
   2  -9  -1 1059.50 366.460   6
   2  -9   0 1127.10 156.182  12
   2  -9   0 1334.06 144.367  14
   2  -9   0 1324.69 178.406  10
   2  -9   0 1403.93 186.806  19
   2  -9   1 3154.56 217.534  12
   2  -9   1 3381.36 248.006  19
   2  -9   1 3263.18 199.538  14
   2  -9   2 3023.02 245.554  19
   2  -9   2 3054.96 221.628  15
   2  -9   2 2892.46 210.282  12
   2  -9   2 3132.84 194.075  14
   2  -9   3 110.808 131.490  15
   2  -9   3 294.084 150.187  19
   2  -9   3 39.7745 114.569  12
   2  -9   3-23.8204 101.940  14
   2  -9   4 1570.92 210.782  19
   2  -9   4 1253.45 160.268  12
   2  -9   4 1581.95 189.797  15
   2  -9   5 3960.01 234.233  12
   2  -9   5 4293.71 274.741  19
   2  -9   5 3772.07 255.539  15
   2  -9   6 413.321 120.310  12
   2  -9   6 257.976 153.267  19
   2  -9   6 386.921 147.085  15
   2  -9   7 2146.23 201.151  15
   2  -9   7 1689.79 191.735  19
   2  -9   7 1785.95 151.901  12
  -2   9  -8 8592.03 288.144  11
   2  -9   8 8255.37 275.512  12
   2  -9   8 8655.26 310.468  19
   2  -9   8 8626.30 332.957  15
   2  -9   9 283.349 100.358  15
  -2   9  -9 331.589 74.8856  11
  -2   9 -10 43.7195 44.6491  11
   2  -9  10-118.918 72.0179  15
   2  -8 -10 136.740 72.3037  10
   2  -8 -10 78.7098 60.5043  14
   2  -8  -9 312.785 108.419  10
   2  -8  -9 387.171 99.6875  14
   2  -8  -8 108.155 118.453  18
   2  -8  -8 137.808 109.982  14
   2  -8  -8-3.68571 117.616  10
   2  -8  -7 4863.59 286.672  12
   2  -8  -7 5453.49 274.811  10
   2  -8  -7 5104.32 264.324  18
   2  -8  -7 5389.84 261.125  14
   2  -8  -6-91.1081 139.786  10
   2  -8  -6 169.475 147.036  12
   2  -8  -6 86.5682 120.686  14
   2  -8  -6 94.8108 127.159  18
   2  -8  -5 2324.95 197.650  18
   2  -8  -5 2325.66 219.710  12
   2  -8  -5 2127.90 205.442  10
   2  -8  -5 2565.36 200.610  14
   2  -8  -4 5249.13 286.141  10
   2  -8  -4 5341.36 290.275  12
   2  -8  -4 5522.64 265.566  18
   2  -8  -4 5889.45 270.552  14
   2  -8  -3 513.341 138.757  19
   2  -8  -3 333.317 315.837   6
   2  -8  -3 373.483 119.327  10
   2  -8  -3 377.690 139.396  12
   2  -8  -3 314.701 110.036  14
   2  -8  -2 1018.97 155.589  10
   2  -8  -2 1267.54 165.573  19
   2  -8  -2 1029.00 380.100   6
   2  -8  -2 1003.02 154.722  12
   2  -8  -2 1010.90 137.184  14
   2  -8  -1 11186.4 886.413   6
   2  -8  -1 12610.4 422.615  19
   2  -8  -1 12273.8 414.787  10
   2  -8  -1 12201.8 418.362  12
   2  -8  -1 12635.0 389.391  14
   2  -8   0 178.785 132.749  19
   2  -8   0 76.4529 111.480  12
   2  -8   0 137.236 122.744  10
   2  -8   0 164.035 97.0551  14
   2  -8   0 364.468 288.692   6
   2  -8   1 221.303 121.159  10
   2  -8   1 25.2587 102.062  12
   2  -8   1 165.300 130.912  19
   2  -8   1 201.061 106.463  14
   2  -8   2 1130.80 175.538  19
   2  -8   2 1182.50 147.725  12
   2  -8   2 1692.81 173.966  15
   2  -8   2 1457.91 149.629  14
   2  -8   3 8484.06 401.339  17
   2  -8   3 9327.91 361.828  15
   2  -8   3 8002.91 328.132  12
   2  -8   3 8452.87 358.330  19
   2  -8   3 8615.14 319.814  14
   2  -8   4 6622.36 284.178  14
   2  -8   4 6953.28 303.424  12
   2  -8   4 7055.86 350.380  19
   2  -8   4 6712.81 372.603  17
   2  -8   4 7644.85 339.448  15
  -2   8  -4 6558.16 575.208   4
   2  -8   5 6714.10 304.253  12
   2  -8   5 7372.45 344.421  15
   2  -8   5 6502.41 380.219  17
   2  -8   5 7065.93 350.047  19
   2  -8   6 2106.52 192.488  12
   2  -8   6 1782.06 235.285  17
   2  -8   6 2250.36 232.774  19
   2  -8   6 1985.01 206.704  15
   2  -8   7 109.144 110.734  12
   2  -8   7 200.771 147.814  19
   2  -8   7-57.6106 171.396  17
   2  -8   7-49.3835 155.824  15
   2  -8   8 453.932 159.165  15
   2  -8   8 123.618 107.427  12
   2  -8   8 299.043 137.049  19
   2  -8   9 185.963 88.0411  12
   2  -8   9 284.002 124.776  15
  -2   8 -10 3797.14 173.288  11
   2  -8  10 3694.31 189.691  15
  -2   8 -11 175.956 50.3060  11
   2  -7 -11 705.444 84.2060  10
   2  -7 -11 646.508 77.4650  14
   2  -7 -10 71.5754 87.4959  14
   2  -7 -10 172.279 95.5609  10
   2  -7  -9 356.134 123.639  14
   2  -7  -9 185.835 129.064  18
   2  -7  -9 425.905 127.984  10
   2  -7  -8 1438.28 185.532  18
   2  -7  -8 1528.00 173.428  10
   2  -7  -8 1466.39 169.023  14
   2  -7  -7 671.876 148.820  10
   2  -7  -7 660.659 149.215  14
   2  -7  -7 766.680 163.354  18
   2  -7  -7 611.460 166.866  12
   2  -7  -6 21.5626 141.513  12
   2  -7  -6 244.226 135.015  10
   2  -7  -6 182.408 340.978   6
   2  -7  -6 136.211 128.310  18
   2  -7  -6 44.0038 116.608  14
   2  -7  -5 10548.9 407.655  12
   2  -7  -5 10445.0 383.762  18
   2  -7  -5 11753.2 392.536  14
   2  -7  -5 11675.5 395.977  10
   2  -7  -4 1332.15 169.302  12
   2  -7  -4 1685.03 167.174  10
   2  -7  -4 1556.33 160.945  18
   2  -7  -4 1527.90 424.250   6
   2  -7  -4 1449.54 152.043  14
   2  -7  -3 145.617 104.505  14
   2  -7  -3 168.541 116.675  12
   2  -7  -3 180.643 110.844  19
   2  -7  -3 92.8719 257.994   6
   2  -7  -3 58.3371 104.673  10
   2  -7  -3 174.484 101.937  18
   2  -7  -2 40382.7 887.853  10
   2  -7  -2 40677.0 904.740  12
   2  -7  -2 42207.2 878.582  14
   2  -7  -2 39102.3 1632.88   6
   2  -7  -2 41886.6 896.238  19
   2  -7  -1 20798.2 1090.57   6
   2  -7  -1 21820.5 555.691  19
   2  -7  -1 20592.3 545.356  10
   2  -7   0 385.747 111.018  10
   2  -7   0 538.063 129.563  19
   2  -7   0 540.593 243.568   6
   2  -7   1 25631.3 634.379  19
   2  -7   1 24648.2 1110.06   6
   2  -7   1 25089.4 616.782  10
   2  -7   2 10494.4 384.791  19
  -2   7  -2 11863.9 661.354   4
   2  -7   3 2457.54 170.945  14
   2  -7   3 2418.77 171.550   7
   2  -7   3 2427.82 176.639  12
   2  -7   3 2347.26 196.753  19
  -2   7  -3 2331.34 329.684   4
   2  -7   3 2734.11 204.629  15
   2  -7   3 2430.28 219.039  17
   2  -7   4 23416.5 647.360  19
   2  -7   4 22928.8 606.311  12
   2  -7   4 24349.2 644.201  15
  -2   7  -4 23627.5 1063.02   4
   2  -7   4 24517.3 709.245  17
   2  -7   4 24647.0 597.767  14
   2  -7   5 1100.69 188.217  19
  -2   7  -5 1002.81 285.799   4
   2  -7   5 890.993 187.510  17
   2  -7   5 929.452 164.479  15
  -2   7  -6 4855.13 512.411   4
   2  -7   6 4535.38 272.754  15
   2  -7   6 4429.36 313.191  17
   2  -7   6 4619.92 287.418  19
   2  -7   7 114.940 149.438  19
   2  -7   7 155.300 147.171  15
   2  -7   7 234.859 158.846  17
   2  -7   8 3235.19 233.107  19
   2  -7   8 2843.38 229.141  15
   2  -7   8 2692.56 255.471  17
   2  -7   9 73.8612 117.253  19
   2  -7   9-89.0514 173.241  17
   2  -7   9 250.580 137.944  15
   2  -7  10 647.740 102.488  12
   2  -7  10 660.576 130.070  15
  -2   7 -11 6196.95 209.618  11
   2  -7  11 5865.60 217.144  15
   2  -6 -12 132.220 50.6616  14
   2  -6 -12 144.702 54.0250  10
   2  -6 -11 256.561 87.4503  14
   2  -6 -11 244.262 87.7434  10
   2  -6 -10 3056.90 195.276  18
   2  -6 -10 2744.78 188.513  10
   2  -6 -10 2874.57 195.520  14
   2  -6  -9 1412.64 180.830  10
   2  -6  -9 1604.68 182.669  14
   2  -6  -9 1872.84 190.899  18
   2  -6  -8 2137.42 210.798  18
   2  -6  -8 1926.13 193.162  10
   2  -6  -8 2009.13 187.664  14
   2  -6  -7 2041.28 199.533  10
   2  -6  -7 1867.03 190.567  14
   2  -6  -7 2545.62 210.363  18
   2  -6  -7 2439.15 228.109  12
   2  -6  -6 4762.72 277.711  12
   2  -6  -6 5137.13 267.282  14
   2  -6  -6 4991.26 270.526  18
   2  -6  -6 4685.50 638.631   6
   2  -6  -6 4552.59 260.275  10
   2  -6  -5 809.965 137.548  10
   2  -6  -5 807.267 146.187  12
   2  -6  -5 701.947 339.815   6
   2  -6  -5 888.148 136.298  18
   2  -6  -5 911.491 133.444  14
   2  -6  -4 174.047 90.8288  14
   2  -6  -4 146.927 97.4071  10
   2  -6  -4 117.624 95.0466  18
   2  -6  -4 430.197 286.814   6
   2  -6  -4 179.619 102.689  12
   2  -6  -3 3102.40 469.474   6
   2  -6  -2 279.808 204.177   6
   2  -6  -1 4096.78 462.565   6
   2  -6   0 1989.64 321.650   6
  -2   6  -1 134.802 119.117   4
   2  -6   1 45.1474 155.081   6
  -2   6  -2 12.6749 121.442   4
   2  -6   2 54.7378 139.028   6
  -2   6  -3 19763.1 877.304   4
  -2   6  -4 9508.55 620.953   4
   2  -6   4 9563.48 332.986   7
   2  -6   4 9717.86 349.592  19
  -2   6  -5 16696.4 862.305   4
   2  -6   5 15686.0 493.022  15
   2  -6   5 14924.1 530.306  17
   2  -6   5 16822.9 495.103  19
   2  -6   6 6204.81 310.484  19
  -2   6  -6 6417.43 565.811   4
   2  -6   6 6370.44 333.502  17
   2  -6   6 6083.73 299.706  15
  -2   6  -7 12323.0 798.630   4
   2  -6   7 11874.8 491.536  17
   2  -6   7 12235.0 434.560  19
   2  -6   7 12282.0 444.876  15
   2  -6   8 1612.84 227.662  17
   2  -6   8 1220.59 172.176  15
   2  -6   8 1529.66 182.101  19
   2  -6   9 1132.51 156.731  19
   2  -6   9 1058.09 191.669  17
   2  -6  10 1926.28 203.527  17
   2  -6  10 2506.64 197.705  15
   2  -6  11 558.801 106.866  15
  -2   6 -11 519.955 98.4112  11
  -2   6 -12 124.685 53.5712  11
   2  -5 -12 2072.39 124.345  10
   2  -5 -12 2343.48 128.685  14
   2  -5 -11 131.117 100.620  14
   2  -5 -11 170.309 101.457  10
   2  -5 -10 1460.25 169.375  10
   2  -5 -10 1786.20 173.626  18
   2  -5 -10 1531.07 173.753  14
   2  -5  -9 11680.0 435.028  14
   2  -5  -9 11096.3 422.151  10
   2  -5  -8 129.831 136.805  18
   2  -5  -8-117.359 134.849  14
   2  -5  -8 257.241 137.665  10
   2  -5  -7 3107.72 212.519  18
   2  -5  -7 2797.35 213.649  10
   2  -5  -7 3091.54 236.438  12
   2  -5  -7 3209.35 217.291  14
   2  -5  -6 2199.29 187.346  14
   2  -5  -6 2483.95 187.571  18
   2  -5  -6 2559.44 206.866  12
   2  -5  -6 2034.56 412.072   6
   2  -5  -6 1999.02 183.503  10
   2  -5  -5 67.2934 207.278   6
   2  -5  -5 131.468 97.8095  10
   2  -5  -5 212.951 98.8547  18
   2  -5  -5 214.342 95.9299  14
   2  -5  -4 640.743 177.091   2
   2  -5  -4 488.187 249.940   6
   2  -5  -3 778.502 256.301   6
   2  -5  -3 676.685 155.304   2
   2  -5  -2 4789.80 312.998   2
   2  -5  -2 4790.88 463.203   6
   2  -5  -1 5224.07 453.523   6
   2  -5  -1 5823.29 333.342   2
   2  -5   0 4695.84 415.407   6
  -2   5   0 5402.99 314.130   4
   2  -5   0 5401.27 327.288   2
   2  -5   1 984.990 151.954   2
   2  -5   1 1125.42 216.074   6
  -2   5  -1 997.702 165.536   4
   2  -5   2 61437.6 1560.57   6
  -2   5  -2 61659.9 1558.30   4
   2  -5   3 3840.00 318.901   3
  -2   5  -3 4369.08 374.738   4
  -2   5  -4 22045.7 923.141   4
  -2   5  -5 11418.6 682.092   4
   2  -5   6 9996.53 364.197  15
   2  -5   6 9779.61 360.253  19
  -2   5  -6 10143.7 664.558   4
   2  -5   6 9552.35 379.821  17
   2  -5   7 249.332 126.905  17
   2  -5   7 188.202 122.931  19
   2  -5   7 401.507 135.605  15
  -2   5  -7 326.857 195.743   4
   2  -5   8 35598.7 834.481  19
   2  -5   8 34422.1 842.735  15
  -2   5  -8 35417.5 1414.91   4
   2  -5   8 34063.6 912.657  17
   2  -5   9 9840.01 439.268  17
  -2   5  -9 9762.05 329.504  13
   2  -5   9 9292.98 371.378  15
   2  -5  10 3245.68 222.062  15
   2  -5  10 3142.83 258.588  17
  -2   5 -10 3136.94 178.350  13
  -2   5 -11 1893.74 126.744  13
  -2   5 -11 1733.70 151.662  11
  -2   5 -12 7772.52 235.940  11
   2  -4 -13 2940.64 115.366  14
   2  -4 -13 2863.67 113.072  10
   2  -4 -12 7.35890 78.8474  10
   2  -4 -12-77.0609 85.1588  14
   2  -4 -11 592.801 133.658  14
   2  -4 -11 613.736 127.120  10
   2  -4 -10 23732.4 630.474  10
   2  -4 -10 24878.1 606.853  18
   2  -4 -10 24623.8 648.562  14
   2  -4  -9 7866.02 345.658  10
   2  -4  -9 8335.87 327.439  18
   2  -4  -9 8277.40 353.931  14
   2  -4  -8 2416.95 200.363  18
   2  -4  -8 1903.39 200.509  10
   2  -4  -8 1977.38 194.842  14
   2  -4  -7 14152.1 951.882   6
   2  -4  -7 15090.0 477.394  10
   2  -4  -7 14615.5 470.127  14
   2  -4  -6 31509.0 709.871  18
   2  -4  -6 31071.4 717.915  10
   2  -4  -6 29339.9 721.112  14
   2  -4  -5 3302.37 323.139   2
   2  -4  -5 3361.07 437.055   6
   2  -4  -4 10254.8 522.349   2
   2  -4  -4 10371.1 699.873   6
   2  -4  -3 2744.53 249.918   2
   2  -4  -3 2737.72 348.876   6
   2  -4  -2 97.0103 80.7909   2
   2  -4  -2 11.3278 137.994   6
   2  -4  -1 2839.35 221.719   2
   2  -4  -1 2653.02 298.969   6
  -2   4   1 2897.34 163.989   4
   2  -4   0 18572.0 606.073   2
   2  -4   0 18309.0 730.978   6
  -2   4   0 18381.9 556.994   4
   2  -4   1 15252.5 618.545   3
  -2   4  -1 15904.4 561.945   4
   2  -4   1 14997.6 623.624   6
   2  -4   2 64462.7 1480.04   6
  -2   4  -2 65158.0 1512.60   4
   2  -4   2 60303.4 1487.56   3
  -2   4  -3 3025.68 289.313   4
   2  -4   3 2672.11 250.650   3
  -2   4  -4 26858.9 848.794   1
  -2   4  -4 29386.3 998.569   4
   2  -4   4 28541.4 886.775   3
  -2   4  -5 18361.1 710.714   1
  -2   4  -5 18752.6 838.080   4
  -2   4  -6 5543.12 467.773   4
  -2   4  -6 5563.47 409.889   1
   2  -4   7 46102.7 1032.84  17
  -2   4  -7 44661.4 964.562  13
  -2   4  -7 46182.9 1536.25   4
   2  -4   7 45760.2 987.937  15
  -2   4  -8 56119.0 1150.23  13
  -2   4  -8 55345.7 1799.82   4
   2  -4   8 54222.6 1160.49  15
   2  -4   8 55817.8 1234.21  17
  -2   4  -9 1346.10 163.358  13
   2  -4   9 1086.38 185.812  17
   2  -4   9 819.545 151.148  15
  -2   4 -10 207.692 112.310  13
   2  -4  10 457.339 137.128  15
   2  -4  10 480.052 162.878  17
  -2   4 -11 19114.0 480.124  13
   2  -4  11 17819.0 559.874  17
  -2   4 -12 1620.43 114.102  13
  -2   4 -12 1308.17 109.146  11
  -2   4 -13 355.755 51.0400  13
   2  -3 -13 133.809 59.3339  10
   2  -3 -13 27.5911 57.0957  14
   2  -3 -12 925.086 123.164  14
   2  -3 -12 844.242 115.626  10
   2  -3 -11 20209.1 543.561  10
   2  -3 -11 19325.1 468.443   9
   2  -3 -10 1173.71 169.245  10
   2  -3 -10 1147.27 134.438   9
   2  -3 -10 1391.35 156.974  18
   2  -3 -10 1299.18 137.907  13
   2  -3 -10 1420.36 176.683  14
   2  -3  -9 100.718 98.6569   9
   2  -3  -9 98.6326 96.5013  13
   2  -3  -9 108.946 115.005  18
   2  -3  -9-24.6488 135.529  14
   2  -3  -9 200.809 137.073  10
   2  -3  -8 23236.3 589.865  18
   2  -3  -8 23677.3 565.066  13
   2  -3  -8 22429.1 611.137  10
   2  -3  -7 2997.57 209.593  10
   2  -3  -7 3031.40 203.821  14
   2  -3  -7 3128.30 192.795  18
   2  -3  -6 321.747 188.064   6
   2  -3  -5 37423.5 1159.42   2
   2  -3  -5 36585.8 1334.39   6
   2  -3  -4 2490.17 315.382   6
   2  -3  -4 2971.43 272.659   2
   2  -3  -3 10178.4 577.421   6
   2  -3  -3 10238.7 462.378   2
   2  -3  -2 7989.67 477.053   6
   2  -3  -2 7920.06 375.980   2
  -2   3   1 16923.8 390.978   4
   2  -3  -1 18460.1 571.713   2
   2  -3  -1 18745.7 687.426   6
   2  -3   0 2434.09 223.294   3
   2  -3   0 2257.27 185.487   2
   2  -3   0 2417.15 222.792   6
  -2   3   0 2417.39 152.418   4
   2  -3   1 43168.6 1077.20   6
   2  -3   1 43633.2 1095.55   3
  -2   3  -1 43764.2 1005.79   4
  -2   3  -2 39165.4 984.917   4
   2  -3   2 37717.4 919.546   6
   2  -3   2 36006.1 979.015   3
  -2   3  -3 53443.6 1316.74   4
   2  -3   3 51775.8 1067.02   6
   2  -3   3 53100.7 1279.99   3
  -2   3  -4 2512.54 258.532   4
  -2   3  -4 2236.96 210.125   1
   2  -3   4 2685.52 246.280   3
  -2   3  -5 50738.7 1417.15   4
  -2   3  -5 49783.3 1288.40   1
   2  -3   5 50446.7 1307.40   3
  -2   3  -6 6725.02 492.811   4
  -2   3  -6 6575.51 430.485   1
  -2   3  -7 67032.9 1797.71   1
   2  -3   7 65552.8 1332.17  17
  -2   3  -7 65789.9 1880.06   4
  -2   3  -8 9991.23 371.963  13
  -2   3  -8 9747.74 642.285   1
   2  -3   8 9624.80 386.110  17
   2  -3   8 9807.54 356.561  15
  -2   3  -8 9990.33 376.502  16
  -2   3  -8 9157.98 663.761   4
  -2   3  -9 7356.51 571.757   5
  -2   3  -9 7451.40 338.946  16
   2  -3   9 7278.94 350.633  17
  -2   3  -9 7497.99 322.750  13
  -2   3  -9 6582.79 581.700   4
   2  -3  10 273.357 138.838  17
  -2   3 -10 554.804 142.290  13
  -2   3 -11 385.532 117.577  13
   2  -3  11 153.917 130.168  17
  -2   3 -12 1716.50 121.744  11
  -2   3 -12 1820.89 140.971  13
  -2   3 -13 5884.45 188.887  13
   2  -2 -13 82.6924 63.7696  14
   2  -2 -13 23.0974 64.6276  10
   2  -2 -12 7936.13 281.753  14
   2  -2 -12 7377.38 275.375  10
   2  -2 -11 737.315 144.637  10
   2  -2 -11 702.430 118.795  13
   2  -2 -11 663.613 140.390  14
   2  -2 -11 693.011 112.138   9
   2  -2 -10 293.716 113.617  13
   2  -2 -10 196.637 136.258  10
   2  -2 -10 264.718 110.689  18
   2  -2 -10 188.009 147.079  14
   2  -2  -9 1508.40 148.808  18
   2  -2  -9 1381.86 173.600  10
   2  -2  -9 1424.86 151.123  13
   2  -2  -9 1403.13 181.123  14
   2  -2  -8 1547.20 144.215  18
   2  -2  -8 1365.42 147.855  13
   2  -2  -8 1388.80 169.731  10
   2  -2  -7 13152.8 418.798  10
   2  -2  -7 11637.2 742.037   6
   2  -2  -6 4878.61 458.581   6
   2  -2  -5 42280.3 1234.31   2
   2  -2  -5 41237.1 1339.72   6
   2  -2  -5 43906.6 1306.14   1
   2  -2  -4 8124.33 503.757   6
   2  -2  -4 8284.41 449.000   1
   2  -2  -4 8229.55 433.316   2
   2  -2  -3 9548.40 435.218   2
   2  -2  -3 9931.55 521.421   6
   2  -2  -2 58592.7 1405.86   6
   2  -2  -2 56621.1 1272.59   2
   2  -2  -1 41710.8 974.813   2
   2  -2  -1 42094.6 1047.99   3
  -2   2   0 9532.87 280.980   4
   2  -2   0 10208.6 380.977   2
   2  -2   0 10788.1 417.505   3
   2  -2   0 10641.1 413.053   6
   2  -2   1 30742.4 799.575   3
  -2   2  -1 28801.3 695.945   4
   2  -2   1 29788.4 746.757   6
   2  -2   2 35418.2 899.792   3
  -2   2  -2 33949.9 856.495   4
   2  -2   2 35744.9 779.932   6
  -2   2  -3 10783.0 379.557   1
  -2   2  -3 11108.1 454.310   4
  -2   2  -4 5944.89 310.377   1
  -2   2  -4 6262.86 364.661   4
  -2   2  -5 77895.2 1827.92   4
  -2   2  -5 76747.8 1723.35   1
  -2   2  -6 17975.2 735.483   1
  -2   2  -6 17966.9 780.934   4
  -2   2  -7 53222.9 1605.32   4
  -2   2  -7 57225.6 1603.67   1
  -2   2  -8 9791.47 650.375   1
   2  -2   8 9586.52 365.614  17
  -2   2  -8 9269.86 633.838   4
  -2   2  -8 9439.52 365.324  16
  -2   2  -8 8972.87 372.171  13
  -2   2  -9 1563.26 294.267   5
  -2   2  -9 1515.13 181.779  13
  -2   2  -9 1613.20 189.151  16
   2  -2   9 1902.83 184.085  17
   2  -2  10 275.005 129.811  17
  -2   2 -10 367.661 147.422  13
  -2   2 -10 293.964 152.851  16
  -2   2 -11 1046.41 154.564  13
  -2   2 -12 3741.10 207.321  13
  -2   2 -13 1895.97 123.248  13
  -2   2 -14 1741.50 78.5427  13
   2  -1 -13 339.411 73.9716  14
   2  -1 -13 321.061 57.8400   9
   2  -1 -13 414.519 81.4940  10
   2  -1 -12 8959.76 314.287  10
   2  -1 -12 9241.90 313.903  14
   2  -1 -12 9217.42 283.246   9
   2  -1 -11 4740.09 225.944  13
   2  -1 -11 4228.92 242.965  10
   2  -1 -11 4367.98 243.470  14
   2  -1 -10 3832.51 218.109  13
   2  -1 -10 3587.88 245.253  14
   2  -1 -10 3247.11 242.681  10
   2  -1  -9 7126.38 295.477  13
   2  -1  -8 2538.33 158.628  18
   2  -1  -8 2311.54 174.254  13
   2  -1  -8 2285.02 379.522   1
   2  -1  -7 295.269 174.942   6
   2  -1  -7 206.379 184.322   1
   2  -1  -6 125.793 136.425   1
   2  -1  -6 210.546 151.893   6
   2  -1  -5 7843.72 489.410   6
   2  -1  -5 7882.49 471.551   2
   2  -1  -5 7570.14 479.639   1
   2  -1  -4 8597.06 472.735   6
   2  -1  -4 9297.97 460.981   2
   2  -1  -4 9341.05 466.922   1
   2  -1  -3 28752.0 812.994   2
   2  -1  -3 28764.9 803.066   1
   2  -1  -2 76498.0 1542.17   1
   2  -1  -2 81111.7 1607.20   2
   2  -1  -1 193027. 3304.37   2
   2  -1  -1 189690. 3337.20   3
   2  -1  -1 182502. 3171.59   1
  -2   1   0 8703.11 213.041   5
   2  -1   0 9020.37 349.914   3
  -2   1  -1 174612. 2991.67   4
  -2   1  -2 201706. 3373.50   1
  -2   1  -2 203369. 3522.84   4
  -2   1  -3 86554.8 1668.74   1
  -2   1  -3 91955.7 1792.21   4
  -2   1  -4 4825.39 305.140   4
  -2   1  -4 5020.94 279.545   1
  -2   1  -5 4229.37 303.768   1
  -2   1  -5 4113.69 316.855   4
  -2   1  -6 108956. 2378.12   1
  -2   1  -6 104444. 2381.08   4
  -2   1  -7 548.212 173.056   1
  -2   1  -7 679.239 197.820   4
  -2   1  -8 11785.0 413.933  16
  -2   1  -8 11192.9 415.612  13
  -2   1  -8 11492.6 662.857   5
  -2   1  -8 11021.1 702.270   1
  -2   1  -9 8292.74 366.654  13
  -2   1  -9 8867.71 371.458  16
  -2   1  -9 9138.82 612.268   5
  -2   1 -10 661.050 248.235   5
  -2   1 -10 491.127 149.675  13
  -2   1 -10 385.033 154.832  16
  -2   1 -11 231.709 156.230  16
  -2   1 -11 630.029 150.135  13
  -2   1 -12 7656.75 298.261  13
  -2   1 -13 8343.94 268.708  10
  -2   1 -13 9016.92 276.748  13
  -2   1 -14 3421.19 122.209  13
  -2   1 -14 3257.65 129.560  14
   2   0 -13 3028.15 149.838  10
   2   0 -13 2731.36 127.185   9
   2   0 -13 2969.29 137.636  14
   2   0 -12 620.748 116.876  14
   2   0 -12 755.246 106.187   9
   2   0 -12 685.191 109.953  13
   2   0 -12 558.044 121.648  10
   2   0 -11 822.821 138.637  13
   2   0 -11 909.473 150.315  14
   2   0 -11 859.507 147.665  10
   2   0 -10 1076.68 157.678  13
   2   0  -9 7797.03 317.266  13
   2   0  -9 8059.67 680.609   1
   2   0  -8 153.372 93.8526  13
   2   0  -8 228.753 183.560   1
   2   0  -7 7427.31 568.013   1
   2   0  -6 16619.3 591.092   4
   2   0  -6 18085.8 803.914   1
   2   0  -6 16378.6 720.550   6
   2   0  -5 18437.8 726.455   1
   2   0  -5 15639.3 525.493   4
   2   0  -4 74390.4 1670.32   1
   2   0  -4 70626.3 1443.53   4
   2   0  -4 75972.5 1673.81   2
   2   0  -3 27582.9 774.573   1
   2   0  -3 26892.6 628.415   4
   2   0  -3 26688.1 771.245   2
   2   0  -2 57723.7 1083.11   4
   2   0  -2 58357.6 1224.78   1
   2   0  -2 57910.7 1234.31   2
   2   0  -1 4342.56 215.762   2
   2   0  -1 4638.96 214.114   3
  -2   0   1 4422.36 170.063   5
  -2   0   0 5131.77 170.176   5
   2   0   0 5412.71 221.821   2
  -2   0  -1 2315.49 120.904   5
  -2   0  -2 16025.8 435.253   5
  -2   0  -3 168485. 3046.11   4
  -2   0  -3 168051. 2981.93   1
  -2   0  -4 405.287 102.636   4
  -2   0  -4 348.313 91.8621   1
  -2   0  -5 115312. 2399.82   1
  -2   0  -5 116952. 2413.16   4
  -2   0  -6 4888.46 344.344   5
  -2   0  -6 4411.23 357.951   1
  -2   0  -7 5973.24 427.402   5
  -2   0  -8 60054.7 1261.52  16
  -2   0  -8 59508.0 1275.82  13
  -2   0  -9 2000.51 198.433  13
  -2   0  -9 1964.77 201.582  16
  -2   0  -9 2331.88 331.790   5
  -2   0 -10 63.1175 192.944   5
  -2   0 -10 173.233 141.996  13
  -2   0 -10-8.19938 151.199  16
  -2   0 -11 1250.01 188.729  13
  -2   0 -11 883.541 180.868  16
  -2   0 -12 3464.11 213.543  13
  -2   0 -13 613.908 104.159  13
  -2   0 -13 492.879 97.4011  10
  -2   0 -14 957.994 72.3385  13
  -2   0 -14 680.883 75.2947  14
   2   1 -13 1158.39 106.753  10
   2   1 -13 1255.56 96.3903   9
   2   1 -13 1338.06 95.2496  14
   2   1 -12 4286.46 192.306  13
   2   1 -12 3925.80 207.936  10
   2   1 -12 3666.86 190.350  14
   2   1 -11 13292.9 401.260  13
   2   1 -10 1586.31 167.983  13
   2   1  -9 20918.2 564.743  13
   2   1  -9 22954.4 1148.83   1
   2   1  -8 8929.43 328.188  13
   2   1  -8 8968.65 670.359   1
   2   1  -7 53464.9 1418.56   4
   2   1  -7 58834.2 1720.36   1
   2   1  -6 14581.4 633.556   6
   2   1  -6 16394.9 754.944   1
   2   1  -6 14770.6 593.784   4
   2   1  -5 493.636 116.437   4
   2   1  -5 450.889 150.169   1
   2   1  -4 40073.5 981.370   4
   2   1  -4 40768.8 1118.49   1
   2   1  -4 39192.5 1083.89   2
   2   1  -3 826.330 108.338   4
   2   1  -3 847.730 133.010   2
   2   1  -2 41356.4 904.349   4
   2   1  -2 40854.9 943.822   2
  -2  -1   1 11424.9 360.204   5
   2   1  -1 11626.1 361.856   2
   2   1  -1 11286.1 323.347   3
   2   1   0 51141.7 986.184   2
  -2  -1   0 49165.3 979.224   5
  -2  -1  -1 1252.39 98.5021   5
  -2  -1  -2 46280.6 963.159   5
  -2  -1  -3 899.893 109.425   5
  -2  -1  -4 22545.0 662.459   5
  -2  -1  -5 458.563 121.319   5
  -2  -1  -6 30404.6 940.447   5
  -2  -1  -7 4596.94 368.789   5
  -2  -1  -8 44.4609 111.996  13
  -2  -1  -8 392.901 138.370  16
  -2  -1  -8 113.989 151.303   5
  -2  -1  -9 822.147 245.614   5
  -2  -1  -9 728.867 161.605  16
  -2  -1  -9 718.364 159.155  13
  -2  -1 -10 9334.23 386.618  13
  -2  -1 -10 9027.41 391.256  16
  -2  -1 -10 8535.76 621.085   5
  -2  -1 -11 3069.56 241.966  16
  -2  -1 -11 3096.53 239.713  13
  -2  -1 -12-1.45180 116.099  13
  -2  -1 -12 238.278 138.409  16
  -2  -1 -12 84.6785 106.225  10
  -2  -1 -13 6846.12 236.029  13
  -2  -1 -13 5764.86 225.660  10
  -2  -1 -14 998.747 72.4559  13
  -2  -1 -14 707.329 75.6763  14
   2   2 -13 802.576 79.8143   9
   2   2 -13 869.165 91.0110  10
   2   2 -12 5820.04 244.257  10
   2   2 -12 5344.90 217.306  14
   2   2 -11 4664.67 224.079  13
   2   2 -10 5895.00 253.716  11
   2   2 -10 6012.56 272.956  13
   2   2  -9 2222.76 174.432  11
   2   2  -9 2383.41 183.783  13
   2   2  -9 2576.48 413.924   1
   2   2  -8 35573.3 811.530  11
   2   2  -8 36392.5 805.100  13
   2   2  -7 2678.56 345.428   1
   2   2  -7 2189.61 268.823   4
   2   2  -6 5125.32 373.880   4
   2   2  -6 4882.79 432.427   1
   2   2  -5 82713.8 1867.98   4
   2   2  -5 84882.6 2025.02   1
   2   2  -4 5071.79 313.446   4
   2   2  -3 1818.36 185.108   2
   2   2  -3 1803.76 176.759   4
   2   2  -2 42421.5 1017.15   4
   2   2  -2 43856.8 985.757   2
  -2  -2   1 369.887 86.9021   5
   2   2  -1 270.064 61.5375   2
  -2  -2   0 47767.4 1030.02   5
   2   2   0 49477.6 932.186   2
  -2  -2  -1 42190.0 921.569   5
  -2  -2  -2 522.896 84.4292   5
  -2  -2  -3 35856.8 1003.68   6
  -2  -2  -3 38217.8 887.768   5
  -2  -2  -4 10552.4 423.478   5
  -2  -2  -4 9773.16 479.309   6
  -2  -2  -5 481.010 125.728   5
  -2  -2  -5 387.999 143.569   6
  -2  -2  -6 6256.06 391.642   5
  -2  -2  -7 235.780 150.878   5
  -2  -2  -8 111.011 115.697  13
  -2  -2  -8 64.9606 148.470   5
  -2  -2  -8 289.642 128.291  16
  -2  -2  -9 25218.9 685.247  13
  -2  -2  -9 25463.4 703.206  16
  -2  -2  -9 23493.3 1010.22   5
  -2  -2 -10 307.971 149.745  13
  -2  -2 -10 137.518 151.137  16
  -2  -2 -11 2426.88 228.425  16
  -2  -2 -11 2685.66 197.186  10
  -2  -2 -12 11758.3 380.994  13
  -2  -2 -12 12066.4 404.528  16
  -2  -2 -12 11723.1 365.229  10
  -2  -2 -13 4172.59 178.311  13
  -2  -2 -13 3963.02 173.400  10
  -2  -2 -13 4400.28 198.252  14
  -2  -2 -14 165.781 53.5058  14
   2   3 -13 954.903 75.6496   9
   2   3 -13 936.019 84.6693  10
   2   3 -12 1388.76 109.187  14
   2   3 -11 105.304 98.7772  13
   2   3 -11 146.092 89.6298  11
   2   3 -10 6037.24 265.749  13
   2   3 -10 6079.36 266.737  11
   2   3  -9 1732.78 164.425  13
   2   3  -9 1596.41 338.583   1
   2   3  -9 1619.79 164.001  11
   2   3  -8 5653.04 244.428  13
   2   3  -8 5417.36 448.343   4
   2   3  -8 5645.84 267.954  11
   2   3  -8 5495.22 534.589   1
   2   3  -7 2811.30 168.540  13
   2   3  -7 2519.06 364.413   1
   2   3  -7 2879.73 330.612   4
   2   3  -7 2722.09 182.825  11
   2   3  -6 49667.1 1423.23   4
   2   3  -6 50750.3 1558.95   1
   2   3  -5 1198.01 198.001   4
   2   3  -4 40890.6 1135.16   4
   2   3  -3 86494.7 1872.97   4
   2   3  -2 7270.71 375.241   4
   2   3  -1 5833.66 227.112   2
   2   3  -1 5628.12 319.841   4
  -2  -3   1 5695.53 321.001   5
  -2  -3   0 75905.6 1487.94   5
   2   3   0 67625.1 1198.86   2
   2   3   1 70068.0 1248.62   2
  -2  -3  -1 97120.2 1583.90   5
  -2  -3  -2 63971.7 1562.01   6
  -2  -3  -2 64531.9 1361.69   5
  -2  -3  -3 13187.2 471.714   5
  -2  -3  -3 11670.4 586.577   6
  -2  -3  -4 5007.01 399.900   6
  -2  -3  -4 5596.19 318.229   5
  -2  -3  -5 8613.76 544.299   6
  -2  -3  -5 9922.57 463.289   5
  -2  -3  -6 18849.6 864.879   6
  -2  -3  -6 22078.2 787.843   5
  -2  -3  -7 4934.93 394.807   5
  -2  -3  -8 3531.77 373.620   5
  -2  -3  -8 3610.07 244.473  13
  -2  -3  -8 4523.91 230.088  10
  -2  -3  -8 3778.33 254.329  16
  -2  -3  -8 3877.79 213.503  18
  -2  -3  -9 4151.90 233.071  18
  -2  -3  -9 4253.83 285.103  16
  -2  -3  -9 4426.42 239.292  10
  -2  -3  -9 4279.69 258.194  13
  -2  -3  -9 4357.71 454.257   5
  -2  -3 -10 3147.63 233.306  13
  -2  -3 -10 2756.41 193.611  18
  -2  -3 -10 3416.29 258.440  16
  -2  -3 -10 2757.64 206.166  10
  -2  -3 -11-22.6970 121.752  13
  -2  -3 -11 259.569 121.429  10
  -2  -3 -11 182.509 102.616  18
  -2  -3 -11 197.011 146.500  16
  -2  -3 -12 1476.92 165.962  16
  -2  -3 -12 1325.84 136.012  10
  -2  -3 -12 1363.69 132.554  13
  -2  -3 -12 1480.31 151.240  14
  -2  -3 -13 2123.32 116.842  13
  -2  -3 -13 1983.76 120.509  10
  -2  -3 -13 2336.68 143.385  14
   2   4 -13 239.861 47.2504   9
   2   4 -13 282.252 54.8814  10
   2   4 -12 4029.10 154.234  11
   2   4 -11 1084.33 119.756  13
   2   4 -11 1047.40 121.740  11
   2   4 -10 10706.8 343.780  13
   2   4 -10 10904.3 370.182  11
   2   4  -9 1234.76 153.118  11
   2   4  -9 1435.76 145.213  13
   2   4  -8 231.256 100.222  13
  -2  -4   8 133.555 133.413  15
   2   4  -8 217.407 183.133   1
   2   4  -8 140.137 105.345  11
   2   4  -8 376.838 207.761   4
   2   4  -7 277.510 90.1330  13
   2   4  -7 309.386 186.800   1
   2   4  -7 324.894 167.846   4
   2   4  -7 115.770 97.3191  11
  -2  -4   7 267.945 127.053  15
   2   4  -6 2465.80 317.330   4
   2   4  -6 2940.72 368.897   1
   2   4  -5 9712.49 563.023   4
   2   4  -4 58346.4 1537.46   4
   2   4  -3 3463.07 303.635   4
   2   4  -2 21609.5 762.359   4
   2   4  -1 67774.0 1589.60   4
  -2  -4   0 2451.16 233.871   5
  -2  -4  -1 34837.4 932.850   5
  -2  -4  -2 270133. 5100.00   6
  -2  -4  -2 266067. 4722.42   5
  -2  -4  -3 35370.2 966.396   5
  -2  -4  -3 36298.1 1203.93   6
  -2  -4  -4 22823.7 966.918   6
  -2  -4  -4 23674.9 765.222   5
  -2  -4  -5 34287.6 1288.30   6
  -2  -4  -5 37273.9 1070.53   5
  -2  -4  -6 772.785 180.620   5
  -2  -4  -6 641.431 219.131   6
  -2  -4  -7 910.147 208.075   5
  -2  -4  -7 1057.99 147.479  12
  -2  -4  -7 1029.04 131.264  18
  -2  -4  -8 10723.9 642.164   5
  -2  -4  -8 11477.9 383.014  10
  -2  -4  -8 11532.5 393.272  18
  -2  -4  -8 11405.0 441.263  16
  -2  -4  -9 12234.2 414.406  18
  -2  -4  -9 12933.8 431.721  13
  -2  -4  -9 12565.8 472.174  16
  -2  -4  -9 12387.7 413.155  10
  -2  -4 -10 561.878 166.545  16
  -2  -4 -10 340.850 115.167  13
  -2  -4 -10 329.906 127.449  18
  -2  -4 -10 373.594 125.386  10
  -2  -4 -11 41.9893 94.3939  13
  -2  -4 -11 110.156 114.093  14
  -2  -4 -11 200.211 117.355  18
  -2  -4 -11 149.402 132.310  16
  -2  -4 -11 311.416 115.448  10
  -2  -4 -12 288.027 81.2065  13
  -2  -4 -12 387.594 92.3859  18
  -2  -4 -12 221.006 112.355  16
  -2  -4 -12 283.533 92.4639  10
  -2  -4 -12 157.588 98.4275  14
  -2  -4 -13 1595.87 94.3634  10
  -2  -4 -13 2386.24 128.513  14
   2   5 -12 176.055 60.6439   9
   2   5 -12 54.2861 52.2779  11
   2   5 -11 456.223 100.933  11
   2   5 -10 11981.4 347.073  13
   2   5 -10 12714.5 398.967  11
   2   5  -9 12361.0 365.729  13
   2   5  -9 12667.6 420.456  11
  -2  -5   9 11785.3 462.692  15
   2   5  -8 918.973 118.368  13
   2   5  -8 772.861 147.720  11
   2   5  -8 851.458 254.374   4
  -2  -5   8 641.506 160.444  15
   2   5  -8 1041.77 265.958   1
   2   5  -7 576.137 132.355  11
   2   5  -7 660.161 103.114  13
   2   5  -7 642.091 228.114   4
  -2  -5   7 616.491 133.204  19
  -2  -5   7 768.572 164.481  15
   2   5  -7 841.786 256.400   1
   2   5  -6 3209.42 376.469   4
  -2  -5   6 3122.28 217.128  19
  -2  -5   6 3258.04 235.553  15
   2   5  -6 2871.40 379.871   1
   2   5  -5 6479.32 498.359   4
   2   5  -4 2076.96 284.913   4
   2   5  -3 311.834 145.665   4
   2   5  -2 14944.5 680.215   4
   2   5  -1 12509.2 609.719   4
  -2  -5   0 937.039 167.369   5
   2   5   0 996.179 183.515   4
  -2  -5  -1 31875.6 969.137   5
  -2  -5  -2 141784. 3143.47   6
  -2  -5  -2 135057. 2740.47   5
  -2  -5  -3 20539.5 732.639   5
  -2  -5  -3 19572.1 950.161   6
  -2  -5  -4 36764.3 1414.20   6
  -2  -5  -4 39206.5 1122.13   5
  -2  -5  -5 5970.76 408.650   5
  -2  -5  -5 5776.14 552.616   6
  -2  -5  -6 749.218 190.776   5
  -2  -5  -6 743.191 247.187   6
  -2  -5  -7 10392.6 388.326  12
  -2  -5  -7 11076.8 411.390  16
  -2  -5  -7 10516.5 348.312  10
  -2  -5  -7 9844.81 606.841   5
  -2  -5  -7 9873.68 374.600  18
  -2  -5  -8 24316.1 623.291  10
  -2  -5  -8 23809.4 678.181  12
  -2  -5  -8 23975.8 656.920  18
  -2  -5  -8 24948.1 699.013  16
  -2  -5  -9 141.103 120.448  14
  -2  -5  -9 117.408 112.716  10
  -2  -5  -9 319.007 150.268  18
  -2  -5  -9 72.0856 134.522  16
  -2  -5 -10 2002.53 203.059  16
  -2  -5 -10 1953.60 177.917  10
  -2  -5 -10 1464.99 178.413  18
  -2  -5 -10 1732.07 173.103  14
  -2  -5 -11 174.609 103.217  14
  -2  -5 -11 32.9767 94.0144  10
  -2  -5 -11 157.845 116.361  18
  -2  -5 -11 79.7268 118.168  16
  -2  -5 -12 960.598 106.011  18
  -2  -5 -12 1008.30 102.645  10
  -2  -5 -12 969.644 113.404  16
  -2  -5 -12 994.120 111.910  14
  -2  -5 -13 92.2252 49.2960  14
   2   6 -12 232.544 49.7331  11
   2   6 -11 8214.15 261.217  11
   2   6 -10 178.763 110.076  11
   2   6  -9 754.560 138.887  11
  -2  -6   9 429.889 149.488  15
   2   6  -8 11400.9 411.524  11
  -2  -6   8 11248.5 467.373  15
   2   6  -7 1443.03 160.588  11
   2   6  -7 1216.25 289.937   4
  -2  -6   7 1095.39 179.632  19
   2   6  -7 1100.33 282.761   1
  -2  -6   7 1195.96 195.920  15
   2   6  -6 1492.55 156.953  11
  -2  -6   6 1658.29 192.970  19
   2   6  -6 1720.15 317.771   4
  -2  -6   6 1881.62 203.100  15
  -2  -6   5 3031.60 226.261  19
  -2  -6   5 3097.39 230.465  15
   2   6  -4 1313.79 249.608   4
   2   6  -3 6307.03 500.493   4
   2   6  -2 449.798 166.480   4
   2   6  -1 376.997 164.745   4
   2   6   0 7539.47 513.780   4
   2   6   1 3194.58 334.891   4
  -2  -6  -1 2960.69 314.833   5
  -2  -6  -2 4536.75 377.690   5
  -2  -6  -3 50873.6 1770.73   6
  -2  -6  -3 50003.9 1399.37   5
  -2  -6  -4 968.165 285.477   6
  -2  -6  -4 924.233 206.158   5
  -2  -6  -5 274.714 151.395   5
  -2  -6  -5 390.940 257.552   6
  -2  -6  -6 2305.48 199.996  12
  -2  -6  -6 2218.35 412.015   6
  -2  -6  -6 2115.06 185.308  18
  -2  -6  -7 7104.57 332.351  16
  -2  -6  -7 6203.02 266.177  10
  -2  -6  -7 6436.66 310.740  18
  -2  -6  -7 6252.97 315.858  12
  -2  -6  -8 91.5624 132.644  16
  -2  -6  -8 97.7485 102.584  10
  -2  -6  -8 81.9511 142.269  12
  -2  -6  -8-60.9902 107.210  14
  -2  -6  -8 266.077 150.711  18
  -2  -6  -9 2281.54 212.888  16
  -2  -6  -9 2043.94 208.486  18
  -2  -6  -9 2041.34 179.851  14
  -2  -6  -9 1977.85 171.611  10
  -2  -6 -10 1999.74 186.819  16
  -2  -6 -10 2089.93 196.497  18
  -2  -6 -10 2282.91 169.046  10
  -2  -6 -10 2442.39 177.163  14
  -2  -6 -11 237.288 93.6967  14
  -2  -6 -11 187.638 108.751  18
  -2  -6 -11 282.245 88.7559  10
  -2  -6 -12 196.749 78.3567  18
  -2  -6 -12 64.8606 63.1488  14
  -2  -7  11 1769.78 136.201   8
   2   7 -11 1657.63 109.355  11
   2   7 -10 1370.58 129.866  11
   2   7  -9 6464.21 278.390  11
  -2  -7   9 5929.61 319.926  15
   2   7  -8 772.398 141.603  11
  -2  -7   8 578.448 172.506  15
  -2  -7   7 281.372 158.310  19
   2   7  -7 474.087 137.589  11
  -2  -7   7 475.800 179.487  15
   2   7  -6 7802.70 647.797   4
  -2  -7   6 8237.44 375.700  19
   2   7  -6 7958.61 322.813  11
  -2  -7   6 8073.33 384.862  15
  -2  -7   5 17643.7 564.156  15
  -2  -7   5 17114.6 551.456  19
   2   7  -5 16075.1 907.730   4
   2   7  -5 16445.7 481.664  11
  -2  -7   4 345.346 134.206  19
   2   7  -4 523.876 103.346  11
   2   7  -4 620.076 254.046   4
  -2  -7   4 966.347 165.442  15
   2   7  -3 16565.5 855.746   4
  -2  -7   3 15649.1 492.125  19
  -2  -7   3 16918.8 512.311  15
   2   7  -2 7415.92 568.586   4
   2   7  -1 3644.47 405.177   4
   2   7   0 15193.9 793.631   4
   2   7   1 704.664 223.280   4
  -2  -7  -2 634.817 210.853   5
   2   7   2 716.050 225.781   4
  -2  -7  -3 545.731 208.921   5
   2   7   3 626.129 224.506   4
  -2  -7  -4 454.011 200.563   5
  -2  -7  -4 652.444 126.385  12
  -2  -7  -4 257.054 103.355  18
  -2  -7  -5 357.401 132.482  12
  -2  -7  -5 133.422 108.522  18
  -2  -7  -6 8099.09 357.723  12
  -2  -7  -6 7259.27 344.419  18
  -2  -7  -7-87.9428 145.456  12
  -2  -7  -7 294.985 145.394  18
  -2  -7  -7 41.3903 99.9692  10
  -2  -7  -8 5848.18 320.438  18
  -2  -7  -8 6018.26 261.463  10
  -2  -7  -8 5854.79 327.948  12
  -2  -7  -9 5054.90 282.863  18
  -2  -7  -9 4838.18 232.786  10
  -2  -7  -9 5201.51 234.451  14
  -2  -7 -10 142.169 87.2015  14
  -2  -7 -10 203.291 130.237  18
  -2  -7 -10 200.208 98.7236  10
  -2  -7 -11 6054.86 241.769  18
  -2  -7 -12 4160.49 154.827  18
  -2  -8  11 1863.20 110.243   8
  -2  -8  11 1996.76 103.559  12
   2   8 -11 1731.33 90.6380  11
  -2  -8  10 6307.14 232.051  12
   2   8 -10 6029.29 212.773  11
  -2  -8   9-119.809 146.186  15
   2   8  -9 284.199 98.8054  11
   2   8  -8 792.382 126.028  11
  -2  -8   8 328.719 165.284  15
   2   8  -7 6211.56 280.640  11
  -2  -8   7 5768.44 313.430  19
  -2  -8   7 5852.82 341.266  15
   2   8  -6 2404.17 187.813  11
  -2  -8   6 2542.77 243.299  19
  -2  -8   6 2256.53 239.882  15
   2   8  -5 2399.60 405.050   4
   2   8  -5 2118.47 171.437  11
  -2  -8   5 2483.68 240.685  19
  -2  -8   5 2387.59 231.707  15
  -2  -8   4 25116.6 696.162  15
   2   8  -4 23873.0 601.312  11
   2   8  -4 24520.0 1147.03   4
  -2  -8   4 22625.2 667.914  19
  -2  -8   3 2350.80 202.909  12
   2   8  -3 2059.72 357.093   4
  -2  -8   3 1996.48 204.031  19
  -2  -8   3 2222.23 209.352  15
  -2  -8   2 12191.1 431.017  15
   2   8  -2 11127.3 752.486   4
  -2  -8   2 11507.4 425.909  19
  -2  -8   2 11242.4 402.410  12
   2   8  -1 25811.7 1112.49   4
  -2  -8   1 23581.6 629.931  12
  -2  -8   1 24239.7 637.548  19
   2   8   0 10956.8 707.598   4
  -2  -8   0 10700.2 380.788  12
  -2  -8  -1 3193.55 209.733  12
   2   8   1 3325.00 411.133   4
  -2  -8  -2 158.920 115.155  12
   2   8   2 90.8306 179.662   4
  -2  -8  -3 698.445 144.770  12
  -2  -8  -3 535.839 121.204  18
   2   8   3 433.436 211.952   4
  -2  -8  -4 575.976 148.110  12
  -2  -8  -4 96.6686 113.498  18
  -2  -8  -5 2138.67 200.440  18
  -2  -8  -5 2094.93 209.033  12
  -2  -8  -6 2137.87 217.601  12
  -2  -8  -6 2182.78 208.175  18
  -2  -8  -7 990.610 170.234  18
  -2  -8  -7 947.886 183.101  12
  -2  -8  -8 1769.55 209.951  12
  -2  -8  -8 1465.87 187.517  18
  -2  -8  -9 338.537 140.805  18
  -2  -8 -10 93.0077 109.878  18
  -2  -8 -11 2906.23 150.991  18
  -2  -9  10 153.294 76.0260   8
  -2  -9  10 95.2094 59.3895  12
   2   9 -10 41.7616 47.9413  11
   2   9  -9 1327.07 111.381  11
  -2  -9   9 1518.72 131.459  12
   2   9  -8 4311.83 200.452  11
  -2  -9   8 4373.27 226.767  12
  -2  -9   7 304.801 132.368  12
   2   9  -7 350.260 110.353  11
  -2  -9   6 301.658 168.854  19
   2   9  -6 102.477 97.3049  11
  -2  -9   6-46.5607 138.561  12
  -2  -9   6 76.1016 172.245  15
  -2  -9   5 3277.29 267.452  15
  -2  -9   5 3659.02 251.713  12
  -2  -9   5 3868.50 276.367  19
   2   9  -5 3827.18 213.438  11
  -2  -9   4 1839.38 204.666  12
  -2  -9   4 1384.67 202.079  15
  -2  -9   4 1321.18 209.826  19
   2   9  -4 1586.27 148.137  11
  -2  -9   3 2112.52 208.912  12
   2   9  -3 1925.23 368.477   4
  -2  -9   3 1823.61 205.911  15
  -2  -9   3 1551.56 216.653  19
  -2  -9   2 8693.93 370.383  12
   2   9  -2 9116.92 705.341   4
  -2  -9   2 8281.61 375.919  19
  -2  -9   2 8696.38 379.890  15
  -2  -9   1 1392.17 174.005  12
  -2  -9   1 1445.58 187.502  19
   2   9  -1 1776.32 342.951   4
  -2  -9   0 2558.90 209.345  19
   2   9   0 3160.52 423.045   4
  -2  -9   0 2755.08 214.991  12
   2   9   1 395.976 242.145   4
  -2  -9  -1 178.475 137.598  12
  -2  -9  -2 4702.59 277.231  12
  -2  -9  -3 502.140 155.462  12
  -2  -9  -4 2636.27 200.600  18
  -2  -9  -4 2712.54 242.513  12
  -2  -9  -5 2867.27 244.802  12
  -2  -9  -5 2680.39 219.551  18
  -2  -9  -6 2082.87 226.572  12
  -2  -9  -6 1904.55 194.206  18
  -2  -9  -7 934.123 187.486  12
  -2  -9  -7 504.869 146.190  18
  -2  -9  -8 2687.82 229.664  12
  -2  -9  -8 2444.34 195.160  18
  -2  -9  -9 239.116 117.153  18
  -2  -9 -10 171.268 85.8703  18
  -2  -9 -11 91.4731 52.5721  18
  -2 -10   9 195.790 74.6717   8
  -2 -10   9 183.604 63.6374  12
   2  10  -9 200.483 48.4510  11
  -2 -10   8 1246.15 139.745   8
  -2 -10   8 1197.96 121.679  12
   2  10  -8 1138.19 95.0237  11
  -2 -10   7 1930.06 163.496  12
   2  10  -7 1981.40 132.995  11
  -2 -10   6 369.245 133.339  12
  -2 -10   6 333.608 149.169  19
   2  10  -6 475.679 95.0136  11
  -2 -10   6-2.82234 162.077  15
  -2 -10   5 178.263 133.267  12
  -2 -10   5 88.8223 157.403  19
  -2 -10   5-180.366 170.285  15
   2  10  -5 225.009 86.9267  11
  -2 -10   4 53.4399 138.102  12
  -2 -10   4 278.374 158.501  19
  -2 -10   4-235.942 166.699  15
  -2 -10   3 9690.88 391.822  12
  -2 -10   3 8611.00 392.611  19
  -2 -10   3 8831.06 396.217  15
  -2 -10   2 5201.04 300.404  12
  -2 -10   2 4446.62 290.660  19
  -2 -10   2 5076.09 297.722  15
  -2 -10   1 11874.5 444.003  19
  -2 -10   1 13281.9 464.405  12
  -2 -10   0 2152.06 200.290  19
  -2 -10   0 2066.79 210.317  12
  -2 -10  -1 521.622 165.420  12
  -2 -10  -2 148.355 149.842  12
  -2 -10  -3 4364.85 282.746  12
  -2 -10  -4 3585.61 264.952  12
  -2 -10  -5 92.7266 147.045  12
  -2 -10  -5 80.2340 115.567  18
  -2 -10  -6 1882.82 176.009  18
  -2 -10  -6 1712.32 211.192  12
  -2 -10  -7 4418.80 231.331  18
  -2 -10  -7 4163.86 268.403  12
  -2 -10  -8 1178.18 165.922  12
  -2 -10  -8 986.052 127.550  18
  -2 -10  -9 2459.31 140.334  18
  -2 -10 -10 324.381 56.8340  18
  -2 -11   8 5710.47 193.198   8
  -2 -11   8 5900.21 184.452  12
  -2 -11   7 199.717 85.9811   8
  -2 -11   7-9.35514 77.5025  12
  -2 -11   6 223.608 106.020   8
  -2 -11   6 67.5615 98.0871  12
  -2 -11   5 412.866 129.076  15
  -2 -11   5 930.718 146.637   8
  -2 -11   5 764.603 138.785  12
  -2 -11   5 560.850 140.531  19
  -2 -11   4 8027.35 329.321   8
  -2 -11   4 7899.61 331.222  12
  -2 -11   4 7189.74 329.183  15
  -2 -11   4 7189.60 322.491  19
  -2 -11   3 14642.8 496.767  15
  -2 -11   3 15646.2 503.294  19
  -2 -11   2 5293.35 291.135  12
  -2 -11   2 5129.83 278.075  19
  -2 -11   1 3680.93 239.640  19
  -2 -11   1 3560.61 248.026  12
  -2 -11   0 1397.93 188.388  12
  -2 -11  -1 6092.67 326.636  12
  -2 -11  -2 6130.00 322.590  12
  -2 -11  -3 8015.31 367.868  12
  -2 -11  -4 755.495 167.470  12
  -2 -11  -5 251.078 145.855  12
  -2 -11  -6 2228.90 198.141  12
  -2 -11  -6 2040.38 137.934  18
  -2 -11  -7 283.673 83.3125  18
  -2 -11  -7 218.251 111.001  12
  -2 -11  -8 98.3964 61.6339  18
  -2 -12   6-31.7075 67.4466  12
  -2 -12   5 862.856 109.746  12
  -2 -12   4 2221.11 165.371  12
  -2 -12   3 3407.56 206.074  19
  -2 -12   3 3952.87 222.001  12
  -2 -12   2 294.367 128.974  12
  -2 -12   2 353.499 113.797  19
  -2 -12   1 158.385 128.919  12
  -2 -12   1 72.3036 100.610  19
  -2 -12   0 290.525 132.962  12
  -2 -12  -1 334.796 140.538  12
  -2 -12  -2 1488.01 177.936  12
  -2 -12  -3 1859.13 187.342  12
  -2 -12  -4 1405.06 164.998  12
  -2 -12  -5 630.817 129.701  12
  -2 -12  -6 229.160 96.2851  12
  -2 -13   4 9036.99 253.801  12
  -2 -13   3 1322.49 113.674  12
  -2 -13   2 1408.75 129.210  12
  -2 -13   1 5929.32 242.190  12
  -2 -13   0 278.600 103.976  12
  -2 -13  -1 1240.00 136.266  12
  -2 -13  -2 5710.31 240.371  12
  -2 -13  -3 512.163 102.900  12
  -2 -13  -4 212.296 84.9977  12
  -2 -13  -5 127.705 67.9804  12
   3 -12  -1 1254.29 104.978  19
   3 -12   0 54.2994 80.0983  19
   3 -12   1 513.781 101.876  19
   3 -12   2 60.8722 84.2047  19
   3 -12   3 68.3087 80.2620  19
   3 -12   4 1882.23 122.960  19
   3 -11  -5 479.873 92.1887  10
   3 -11  -4 690.205 111.702  10
   3 -11  -3 140.549 73.3363  14
   3 -11  -2 2023.25 156.857  19
   3 -11  -2 2110.84 131.872  14
   3 -11  -1 744.017 134.148  19
   3 -11   0 3066.26 204.432  19
   3 -11   1 2332.06 193.556  19
   3 -11   2 3029.84 209.002  19
   3 -11   3 3020.15 202.808  19
   3 -11   4 8109.83 305.145  19
   3 -11   4 7227.35 257.844  15
   3 -11   5 3450.42 195.709  19
   3 -11   5 3339.12 170.640  15
   3 -11   6-14.1828 78.8352  19
   3 -11   6 112.342 75.6256  15
   3 -10  -8 56.0915 53.5165  10
   3 -10  -7 3243.35 135.040  14
   3 -10  -7 3330.19 164.010  10
   3 -10  -6 1532.78 141.014  10
   3 -10  -6 1505.18 120.210  14
   3 -10  -5 357.512 109.266  12
   3 -10  -5 374.543 100.123  14
   3 -10  -5 179.284 112.594  10
   3 -10  -4 278.882 116.110  12
   3 -10  -4 319.336 105.381  14
   3 -10  -4 389.819 135.232  10
   3 -10  -3 125.646 110.662  12
   3 -10  -3 62.0502 110.920  19
   3 -10  -3 136.964 106.081  14
   3 -10  -3 120.433 122.276  10
   3 -10  -2-5.77168 108.271  12
   3 -10  -2 165.999 130.002  10
   3 -10  -2 118.459 129.882  19
   3 -10  -2 123.556 105.617  14
   3 -10  -1 5171.20 275.994  19
   3 -10  -1 4859.80 231.421  14
   3 -10   0 11925.5 371.488  14
   3 -10   0 12184.8 427.375  19
   3 -10   1 399.889 160.238  19
   3 -10   1 304.610 106.899  14
   3 -10   2-62.1707 104.340  14
   3 -10   2-46.9398 154.312  19
   3 -10   3 2056.53 218.223  19
   3 -10   3 1633.80 168.787  15
   3 -10   4 1353.36 159.558  15
   3 -10   4 1637.72 203.637  19
   3 -10   5 3836.35 246.158  19
   3 -10   5 3911.32 225.547  15
   3 -10   6 9193.77 324.901  15
   3 -10   6 8686.70 324.693  19
   3 -10   7 1427.77 135.259  19
   3 -10   7 1467.01 138.420  15
  -3  10  -7 1435.70 102.618  11
  -3  10  -8 45.8261 49.6906  11
   3 -10   8 73.2619 76.0539  15
   3  -9  -9-7.55250 55.4476  10
   3  -9  -9 13.6739 44.9790  14
   3  -9  -8 1032.01 100.584  14
   3  -9  -8 832.156 110.641  10
   3  -9  -7 89.4603 93.0203  14
   3  -9  -7 79.8951 102.848  10
   3  -9  -6 7328.31 303.372  10
   3  -9  -6 7481.18 284.874  14
   3  -9  -5 140.109 126.587  10
   3  -9  -5-56.8713 115.085  14
   3  -9  -5 226.245 126.406  12
   3  -9  -4 1398.82 172.221  12
   3  -9  -4 1686.48 169.147  19
   3  -9  -4 1534.10 188.072  10
   3  -9  -4 1500.99 165.761  14
   3  -9  -3 130.415 137.472  10
   3  -9  -3 24.9987 119.228  12
   3  -9  -3 68.8261 117.637  14
   3  -9  -3 94.1817 129.557  19
   3  -9  -2 1171.63 155.697  14
   3  -9  -2 776.294 156.095  10
   3  -9  -2 803.676 148.683  12
   3  -9  -2 931.015 169.107  19
   3  -9  -1 13849.8 427.314  14
   3  -9  -1 12976.0 431.449  12
   3  -9  -1 13348.9 455.466  10
   3  -9  -1 13386.6 460.899  19
   3  -9   0 1021.86 186.592  19
   3  -9   0 1113.80 146.840  14
   3  -9   0 1062.60 175.120  10
   3  -9   1 1788.33 209.812  19
   3  -9   1 1595.92 163.899  14
   3  -9   2 10550.8 360.619  14
   3  -9   2 10076.9 408.203  19
   3  -9   2 10713.2 386.137  15
   3  -9   3 6790.38 285.107  14
   3  -9   3 6709.97 340.317  19
   3  -9   3 6950.46 317.740  15
   3  -9   4 109.710 132.931  17
   3  -9   4 452.168 173.650  19
   3  -9   4 326.442 144.408  15
   3  -9   5 9699.30 391.668  19
   3  -9   5 9400.64 367.359  15
   3  -9   6 608.261 160.941  19
   3  -9   6 687.021 153.053  15
   3  -9   7-35.1330 123.167  19
   3  -9   7 436.385 132.541  15
   3  -9   8 8668.69 293.873  19
   3  -9   8 8919.24 313.971  15
  -3   9  -9 81.3070 62.9461  11
   3  -9   9 141.216 83.8026  15
   3  -8 -10 4107.12 150.838  10
   3  -8 -10 3929.42 141.914  14
   3  -8  -9-23.8369 78.0108  14
   3  -8  -9 61.6966 83.7506  10
   3  -8  -8 265.490 107.367  14
   3  -8  -8 332.692 109.637  10
   3  -8  -7 1233.65 158.979  10
   3  -8  -7 1476.46 160.464  14
   3  -8  -6 1458.60 180.208  12
   3  -8  -6 1445.64 175.987  10
   3  -8  -6 1699.66 183.578  14
   3  -8  -5 1195.47 171.881  12
   3  -8  -5 943.671 152.016  18
   3  -8  -5 1093.39 170.396  10
   3  -8  -5 1234.38 164.444  14
   3  -8  -4 4908.10 271.189  12
   3  -8  -4 4801.00 259.178  19
   3  -8  -4 4379.85 245.395  18
   3  -8  -4 5145.15 274.800  10
   3  -8  -4 5170.36 265.355  14
   3  -8  -3 295.450 127.587  14
   3  -8  -3 399.280 133.509  12
   3  -8  -3 507.018 146.978  19
   3  -8  -3 301.859 137.103  10
   3  -8  -2 3008.68 560.121   6
   3  -8  -2 3296.60 224.419  12
   3  -8  -2 3220.15 233.921  10
   3  -8  -2 3298.21 232.302  19
   3  -8  -2 3163.61 212.568  14
   3  -8  -1 3347.03 554.886   6
   3  -8  -1 4189.77 255.356  19
   3  -8  -1 3790.79 243.021  10
   3  -8  -1 3709.55 223.989  14
   3  -8   0 3266.19 210.169  14
   3  -8   0 3150.47 222.787  10
   3  -8   0 3439.23 241.568  19
   3  -8   1 5743.31 280.618  10
   3  -8   1 5590.85 293.356  19
   3  -8   1 5708.17 266.950  14
   3  -8   2 12795.0 418.368   7
   3  -8   2 12673.6 453.642  19
   3  -8   2 13918.5 446.795  15
   3  -8   2 13178.9 418.587  14
   3  -8   3 7702.13 316.925   7
   3  -8   3 7856.91 356.462  19
   3  -8   3 8711.97 354.160  15
   3  -8   3 8139.61 318.974  14
   3  -8   4 355.383 158.480  19
   3  -8   4 317.015 143.465  15
   3  -8   4 349.180 159.059  17
   3  -8   4 245.612 116.882  14
   3  -8   5 3124.37 235.681  15
   3  -8   5 3018.37 239.618  19
   3  -8   5 2654.41 248.171  17
   3  -8   6 183.623 147.742  19
   3  -8   6 69.2984 140.514  15
   3  -8   6-58.9218 155.451  17
   3  -8   7 13920.1 461.220  15
   3  -8   7 12873.0 512.244  17
   3  -8   7 13367.9 449.798  19
   3  -8   8 1927.03 176.176  19
   3  -8   8 1606.02 186.427  15
   3  -8   8 1455.48 195.095  17
   3  -8   9 1929.96 166.969  15
  -3   8 -10 6921.15 223.052  11
   3  -8  10 6570.37 236.863  15
   3  -7 -11 1056.36 73.7098  14
   3  -7 -11 1026.79 77.9756  10
   3  -7 -10 92.6142 77.0767  14
   3  -7 -10 138.594 80.9206  10
   3  -7  -9 1308.79 141.582  14
   3  -7  -9 1277.77 145.415  10
   3  -7  -8 1903.14 182.227  14
   3  -7  -8 1763.82 177.880  10
   3  -7  -7 339.250 132.836  10
   3  -7  -7 577.163 149.154  18
   3  -7  -7 376.763 132.495  14
   3  -7  -6 1338.25 176.707  12
   3  -7  -6 1416.86 179.786  18
   3  -7  -6 1238.92 175.826  14
   3  -7  -6 1199.93 184.125  10
   3  -7  -5 46213.0 988.723  14
   3  -7  -5 43143.1 960.502  18
   3  -7  -5 40209.7 1930.20   6
   3  -7  -5 45424.2 984.955  10
   3  -7  -5 42349.1 989.141  12
   3  -7  -4 1880.18 173.520  18
   3  -7  -4 1731.49 180.920  12
   3  -7  -4 1761.21 175.149  19
   3  -7  -4 1521.08 465.171   6
   3  -7  -4 1853.63 190.665  10
   3  -7  -4 2285.77 188.328  14
   3  -7  -3 388.471 130.993  14
   3  -7  -3 380.163 127.854  12
   3  -7  -3 307.420 126.890  19
   3  -7  -3 344.727 114.588  18
   3  -7  -3 289.455 126.042  10
   3  -7  -3 163.983 312.802   6
   3  -7  -2 21894.2 1238.99   6
   3  -7  -2 23084.9 606.509  19
   3  -7  -2 23085.8 595.396  14
   3  -7  -2 22965.1 597.497  10
   3  -7  -1 1772.68 175.909  19
   3  -7  -1 2009.38 160.753  14
   3  -7  -1 1701.92 372.586   6
   3  -7  -1 1778.08 167.177  10
   3  -7   0 689.187 140.884  19
   3  -7   0 651.453 120.674  14
   3  -7   0 561.721 129.785  10
   3  -7   0 537.178 261.311   6
   3  -7   1 1082.55 154.670  19
   3  -7   1 1128.19 280.242   6
   3  -7   1 950.482 148.828  10
   3  -7   1 1189.84 134.233  14
   3  -7   2 4287.56 230.751   7
   3  -7   2 4535.24 252.167  19
   3  -7   2 5082.04 236.397  14
   3  -7   3 2742.18 185.715  14
   3  -7   3 2620.27 189.308   7
   3  -7   3 2661.17 213.028  19
   3  -7   3 2729.77 233.586  17
   3  -7   4 3378.21 207.144  14
   3  -7   4 3400.77 237.820  19
   3  -7   4 3498.83 259.938  17
   3  -7   4 3124.82 210.220   7
  -3   7  -4 3402.36 404.218   4
   3  -7   5 1224.63 174.832  19
   3  -7   5 1234.07 180.767  15
  -3   7  -5 918.204 275.858   4
   3  -7   5 1422.06 189.879  17
   3  -7   6 6960.37 365.736  17
   3  -7   6 6614.40 326.867  15
   3  -7   6 6587.57 327.432  19
   3  -7   7 226.117 147.162  19
   3  -7   7 322.966 160.275  17
   3  -7   7 256.742 158.005  15
   3  -7   8 116.667 141.288  17
   3  -7   8 138.613 129.820  19
   3  -7   8 23.7741 138.381  15
   3  -7   9 9092.13 342.014  15
   3  -7   9 7645.99 375.185  17
   3  -7  10 389.931 110.471  15
  -3   7 -11 239.341 66.2573  11
   3  -7  11 114.192 72.0570  15
   3  -6 -11 233.529 76.1837  10
   3  -6 -11 741.055 87.9103  14
   3  -6 -10 127.778 98.7548  14
   3  -6 -10 127.047 104.397  10
   3  -6  -9 243.079 120.771  14
   3  -6  -9 102.812 116.112  10
   3  -6  -8 1842.56 184.355  10
   3  -6  -8 2010.77 199.093  18
   3  -6  -8 2113.08 198.239  14
   3  -6  -7 127.304 139.199  18
   3  -6  -7 46.6613 131.875  10
   3  -6  -7-38.9734 135.009  14
   3  -6  -6 30761.1 768.611  12
   3  -6  -6 28133.0 1534.77   6
   3  -6  -6 30354.3 740.740  18
   3  -6  -6 30488.5 748.413  10
   3  -6  -6 29878.4 760.716  14
   3  -6  -5 1208.37 151.840  19
   3  -6  -5 941.237 161.053  12
   3  -6  -5 1209.32 148.700  18
   3  -6  -5 1014.01 401.408   6
   3  -6  -5 1079.44 159.316  10
   3  -6  -5 1167.10 150.081  14
   3  -6  -4 284.307 113.909  14
   3  -6  -4 229.789 113.791  19
   3  -6  -4 306.608 122.242  10
   3  -6  -4 51.9547 108.466  12
   3  -6  -4 256.176 107.131  18
   3  -6  -3 12778.2 917.682   6
   3  -6  -3 12516.7 381.410  18
   3  -6  -3 12818.2 397.634  19
   3  -6  -3 12513.6 399.447  10
   3  -6  -3 12326.8 396.460  14
   3  -6  -2-226.053 225.302   6
   3  -6  -1 1995.86 361.481   6
   3  -6   0 4421.59 469.220   6
   3  -6   1 391.630 202.408   6
   3  -6   2 5195.70 415.310   2
  -3   6  -2 5616.87 414.474   4
   3  -6   3 360.005 103.464   7
   3  -6   3 540.716 121.353  19
   3  -6   3 353.000 100.101  14
  -3   6  -3 168.935 148.881   4
   3  -6   4 4943.59 240.024   7
  -3   6  -4 4813.30 452.050   4
   3  -6   4 4481.49 251.398  19
   3  -6   4 4617.94 268.011  17
   3  -6   4 4816.04 236.271  14
   3  -6   5 811.904 128.995   7
   3  -6   5 854.042 130.927  14
   3  -6   5 753.504 144.154  17
  -3   6  -5 1153.83 267.389   4
   3  -6   5 988.394 148.811  19
   3  -6   6 5373.31 310.901  17
   3  -6   6 6072.74 310.767  15
  -3   6  -6 5933.58 555.228   4
   3  -6   6 6407.72 306.279  19
   3  -6   7 220.782 136.469  19
   3  -6   7 538.092 173.738  17
   3  -6   7 186.788 138.130  15
  -3   6  -7 268.965 233.661   4
   3  -6   8 97.1707 137.802  19
   3  -6   8 417.060 172.774  17
   3  -6   8 94.5245 138.840  15
   3  -6   9 1405.33 203.732  17
   3  -6   9 1252.98 172.608  15
   3  -6  10-62.4982 154.390  17
   3  -6  10 353.307 119.086  15
  -3   6 -11 6561.13 239.707  11
   3  -6  11 6712.32 241.521  15
  -3   6 -12 76.3533 45.9909  11
   3  -5 -12 1428.19 91.7386  14
   3  -5 -12 1348.06 89.0920  10
   3  -5 -11 2643.06 159.249  14
   3  -5 -11 2513.77 154.352  10
   3  -5 -10 772.714 136.327  14
   3  -5 -10 644.257 128.971  10
   3  -5  -9 5400.04 274.153  18
   3  -5  -9 5134.48 262.524  10
   3  -5  -9 4957.62 277.684  14
   3  -5  -8 2585.66 221.832  10
   3  -5  -8 2827.76 217.182  18
   3  -5  -8 2588.97 219.757  14
   3  -5  -7 7792.25 338.829  10
   3  -5  -7 8364.82 337.216  18
   3  -5  -7 7058.13 745.949   6
   3  -5  -7 7858.83 335.495  14
   3  -5  -6 149.282 118.214  14
   3  -5  -6 289.238 136.754  12
   3  -5  -6 197.423 122.709  18
   3  -5  -6 320.075 126.602  10
   3  -5  -6 314.959 306.161   6
   3  -5  -5-31.1729 104.111  14
   3  -5  -5-3.21577 109.744  12
   3  -5  -5 147.359 100.095  18
   3  -5  -5 111.383 150.067   2
   3  -5  -5 102.297 238.606   6
   3  -5  -5 64.6228 101.219  10
   3  -5  -4 2351.78 303.990   2
   3  -5  -4 2183.59 421.642   6
   3  -5  -4 2295.24 167.653  14
   3  -5  -3 9.78431 123.045   2
   3  -5  -3 211.260 220.580   6
   3  -5  -2 7229.66 598.617   6
   3  -5  -2 7156.62 439.090   2
   3  -5  -1 61569.7 1540.27   2
   3  -5  -1 64034.6 1857.14   6
   3  -5   0 12940.0 716.933   6
   3  -5   0 12108.8 565.806   2
   3  -5   1 6630.87 423.918   2
  -3   5  -1 6795.36 376.946   4
   3  -5   1 6660.29 483.993   6
   3  -5   2 9114.47 558.193   3
  -3   5  -2 9126.17 491.934   4
   3  -5   2 9593.22 542.017   6
   3  -5   3 1490.98 245.609   3
  -3   5  -3 1665.14 242.621   4
   3  -5   4 15307.7 727.660   3
  -3   5  -4 16893.7 792.088   4
   3  -5   5 2825.40 181.955  14
   3  -5   5 3181.95 196.846   7
  -3   5  -5 3123.95 374.763   4
   3  -5   5 2971.01 208.777  17
   3  -5   6 451.480 124.130  17
  -3   5  -6 306.199 184.600   4
  -3   5  -7 23192.1 1095.39   4
   3  -5   7 21132.0 589.088  19
   3  -5   7 20816.5 636.961  17
   3  -5   7 21728.1 605.704  15
  -3   5  -8 580.170 275.803   4
   3  -5   8 934.858 178.027  17
   3  -5   8 669.074 155.622  15
   3  -5   9 2787.95 216.093  15
   3  -5   9 3007.33 261.377  17
  -3   5 -10 1253.99 121.938  13
   3  -5  10 1409.41 191.885  17
   3  -5  10 1510.72 164.590  15
   3  -5  11 1290.64 156.647  17
  -3   5 -12 6477.74 205.241  11
   3  -4 -12 2128.08 124.039  10
   3  -4 -12 2257.14 128.560  14
   3  -4 -11 3012.33 178.679  10
   3  -4 -11 3033.35 184.752  14
   3  -4 -10 127.367 122.971  14
   3  -4 -10 155.360 123.974  10
   3  -4  -9 379.025 138.702  10
   3  -4  -9 166.572 132.977  14
   3  -4  -9 201.544 131.048  18
   3  -4  -8 7218.46 328.672  10
   3  -4  -8 7602.01 320.981  18
   3  -4  -8 6896.71 325.460  14
   3  -4  -7 16259.3 471.486  18
   3  -4  -7 14601.3 1008.98   6
   3  -4  -7 14916.8 483.087  10
   3  -4  -7 14481.1 481.869  14
   3  -4  -6 5599.35 258.654  18
   3  -4  -6 5213.94 596.862   6
   3  -4  -6 5531.21 269.311  10
   3  -4  -6 5437.26 264.181  14
   3  -4  -5 4368.28 401.909   2
   3  -4  -5 4664.76 540.933   6
   3  -4  -4 1583.96 239.888   2
   3  -4  -4 1541.76 327.603   6
   3  -4  -3 4334.75 347.768   2
   3  -4  -3 4336.86 453.818   6
   3  -4  -2 4239.01 322.367   2
   3  -4  -2 4514.77 437.431   6
   3  -4  -1 425.002 175.558   6
   3  -4  -1 363.432 125.233   2
   3  -4   0 7518.86 423.334   2
   3  -4   0 7456.03 477.726   3
   3  -4   0 8124.02 497.075   6
  -3   4   0 7204.60 297.899   4
   3  -4   1 38371.2 1161.38   3
   3  -4   1 36655.1 1066.79   2
   3  -4   1 37920.2 1134.67   6
  -3   4  -1 37100.6 954.360   4
  -3   4  -2 37381.6 1029.69   4
   3  -4   2 35755.4 1047.83   6
   3  -4   2 36467.6 1120.37   3
  -3   4  -3 16850.4 694.185   4
   3  -4   3 17036.5 718.785   3
  -3   4  -4 138814. 2907.83   4
   3  -4   4 129795. 2842.19   3
  -3   4  -5 68709.1 1829.51   4
   3  -4   5 63844.7 1706.55   3
   3  -4   6 1773.23 151.560   7
   3  -4   6 1994.22 168.896  17
  -3   4  -6 2056.29 306.877   4
  -3   4  -7 15993.2 482.530  13
   3  -4   7 15877.3 490.940  15
   3  -4   7 15611.6 503.234  17
  -3   4  -7 16260.7 879.198   4
  -3   4  -8 29051.8 711.101  13
  -3   4  -8 27375.2 1241.78   4
   3  -4   8 27775.9 760.688  17
   3  -4   8 27226.0 708.705  15
   3  -4   9 2602.59 238.522  17
  -3   4  -9 2222.93 189.894  13
   3  -4   9 2160.21 195.123  15
  -3   4 -10 400.638 129.541  13
   3  -4  10 177.885 138.435  17
   3  -4  10 414.157 131.529  15
  -3   4 -11 7019.85 260.163  13
   3  -4  11 6640.13 317.503  17
  -3   4 -12 246.909 76.0404  13
  -3   4 -12 186.849 69.5523  11
   3  -3 -12 224.691 81.0485  14
   3  -3 -12 178.631 82.5387  10
   3  -3 -11 13810.8 406.106  10
   3  -3 -11 14221.8 409.069  14
   3  -3 -10 2788.71 206.509  10
   3  -3 -10 2492.26 160.911   9
   3  -3 -10 2598.90 215.544  14
   3  -3  -9 4903.48 226.835   9
   3  -3  -9 4964.53 245.752  18
   3  -3  -9 4484.14 261.205  10
   3  -3  -9 4748.41 284.187  14
   3  -3  -8 13458.5 384.817  13
   3  -3  -8 13374.7 415.368  18
   3  -3  -8 12961.7 437.043  10
   3  -3  -8 13139.9 397.214   9
   3  -3  -7 1028.40 154.665  14
   3  -3  -7 1457.12 154.188  18
   3  -3  -7 1097.29 321.532   6
   3  -3  -7 1270.07 161.667  10
   3  -3  -7 1235.46 131.743   9
   3  -3  -6 1710.39 157.948  10
   3  -3  -6 1730.75 144.994  18
   3  -3  -6 1613.27 338.130   6
   3  -3  -6 1426.86 150.254  14
   3  -3  -6 1331.26 265.267   2
   3  -3  -5 593.780 225.373   6
   3  -3  -5 468.455 187.332   2
   3  -3  -4 542.314 151.229   2
   3  -3  -4 838.133 243.205   6
   3  -3  -3 4245.13 319.819   2
   3  -3  -3 4586.84 421.508   6
   3  -3  -2 2755.71 249.355   2
   3  -3  -2 2415.22 303.453   6
   3  -3  -1 2326.50 221.148   2
   3  -3  -1 2533.11 273.204   6
   3  -3  -1 2400.24 260.118   3
   3  -3   0 31724.2 959.382   3
  -3   3   0 30056.8 669.271   4
   3  -3   0 30044.3 874.509   2
   3  -3   0 31498.0 955.076   6
  -3   3  -1 6575.50 302.353   4
   3  -3   1 6761.17 402.067   3
   3  -3   1 6671.61 382.127   6
   3  -3   2 742.546 166.569   3
   3  -3   2 882.645 137.598   6
  -3   3  -2 699.100 122.953   4
   3  -3   3 34546.0 1051.57   3
  -3   3  -3 33155.0 979.763   4
   3  -3   4 1103.64 194.924   3
  -3   3  -4 1343.82 204.601   4
  -3   3  -5 13300.6 662.034   4
   3  -3   5 11777.8 608.707   3
   3  -3   6 11891.8 640.771   3
  -3   3  -6 13899.6 722.909   4
   3  -3   7 8224.38 328.130  17
  -3   3  -7 8657.40 611.583   4
  -3   3  -7 8289.78 319.577  16
  -3   3  -8 5394.04 525.266   4
  -3   3  -8 5906.72 498.163   5
   3  -3   8 5800.22 288.391  17
  -3   3  -8 5628.25 280.800  16
  -3   3  -8 5057.55 274.183  13
   3  -3   8 5272.15 263.032  15
   3  -3   9 21842.2 638.782  17
   3  -3   9 20998.5 575.062  15
  -3   3  -9 21949.9 616.927  16
  -3   3  -9 22976.6 1058.29   5
  -3   3  -9 20894.0 607.591  13
  -3   3 -10 18406.0 539.528  13
   3  -3  10 17961.6 572.379  17
  -3   3 -11 5710.12 264.730  13
   3  -3  11 5768.58 295.006  17
  -3   3 -12 3080.54 168.027  13
  -3   3 -12 2595.09 141.279  11
  -3   3 -13 4580.55 158.227  13
   3  -2 -13 279.737 53.9391  14
   3  -2 -13 304.777 56.9361  10
   3  -2 -12 6260.17 199.942   9
   3  -2 -12 6606.62 240.872  10
   3  -2 -12 6891.64 238.012  14
   3  -2 -11 181.835 116.644  14
   3  -2 -11 298.901 119.310  10
   3  -2 -11 301.673 89.5021   9
   3  -2 -10 319.767 138.273  14
   3  -2 -10 169.398 130.994  10
   3  -2 -10 244.917 104.924   9
   3  -2  -9 13235.6 460.051  10
   3  -2  -9 13323.1 422.293   9
   3  -2  -9 13924.4 412.531  13
   3  -2  -9 12981.5 456.435  14
   3  -2  -8 5691.89 248.749  13
   3  -2  -8 5710.07 280.982  14
   3  -2  -8 5812.85 250.765  18
   3  -2  -8 5601.75 277.509  10
   3  -2  -7 288.453 114.568  14
   3  -2  -7 571.064 102.838  13
   3  -2  -7 464.288 114.080  18
   3  -2  -7 458.849 266.711   6
   3  -2  -7 336.138 126.998  10
   3  -2  -6 7917.10 557.057   2
   3  -2  -6 8571.01 637.486   6
   3  -2  -5 18383.9 783.820   2
   3  -2  -5 18089.1 888.393   6
   3  -2  -4 38719.4 1129.27   1
   3  -2  -4 37982.1 1273.28   6
   3  -2  -4 36792.0 1119.10   2
   3  -2  -3 709.438 145.218   2
   3  -2  -3 688.716 194.658   6
   3  -2  -2 24951.3 775.784   2
   3  -2  -1 25561.6 812.863   3
   3  -2  -1 25577.3 769.905   2
   3  -2   0 16227.5 566.374   2
  -3   2   0 14939.2 349.971   5
   3  -2   0 16783.8 612.672   3
  -3   2  -1 23930.4 613.624   4
   3  -2   1 24426.1 770.731   3
  -3   2  -1 23239.5 570.141   5
  -3   2  -2 39505.0 975.716   4
   3  -2   2 41569.6 1096.78   3
   3  -2   2 40174.5 946.262   6
  -3   2  -3 81989.7 1531.20   1
   3  -2   3 85893.2 1571.93   6
  -3   2  -3 83908.9 1796.03   4
  -3   2  -4 7272.83 325.340   1
  -3   2  -4 8237.83 439.540   4
  -3   2  -5 65972.3 1503.60   1
  -3   2  -5 65966.5 1679.94   4
  -3   2  -6 4725.33 351.681   1
  -3   2  -6 4797.29 406.541   4
  -3   2  -7 2221.94 327.968   4
  -3   2  -7 2189.09 305.926   5
  -3   2  -8 6967.93 327.347  13
  -3   2  -8 8092.61 566.331   5
  -3   2  -8 7497.25 329.857  16
   3  -2   8 7951.93 325.329  17
  -3   2  -9 71253.1 1506.95  13
   3  -2   9 74150.0 1485.24  17
  -3   2  -9 73075.7 1492.36  16
  -3   2  -9 73311.7 2097.51   5
  -3   2 -10 1054.59 170.062  13
  -3   2 -10 1002.65 177.172  16
   3  -2  10 1285.01 175.123  17
  -3   2 -11 3103.64 214.825  13
   3  -2  11 2344.31 199.394  17
  -3   2 -12 5042.46 233.530  13
  -3   2 -13 1391.61 108.722  13
   3  -1 -13 1349.48 73.9391   9
   3  -1 -13 1626.18 98.2069  10
   3  -1 -13 1537.05 88.0574  14
   3  -1 -12 2931.32 168.751  10
   3  -1 -12 3020.56 148.369   9
   3  -1 -12 3177.76 169.080  14
   3  -1 -11 1733.99 145.801   9
   3  -1 -11 1546.88 164.153  10
   3  -1 -11 1643.96 165.170  14
   3  -1 -10 24637.2 590.772  13
   3  -1 -10 23434.8 626.233  10
   3  -1 -10 23983.6 595.330   9
   3  -1 -10 22560.6 625.141  14
   3  -1  -9 678.519 129.211  13
   3  -1  -9 716.499 144.233  14
   3  -1  -9 717.581 151.335  10
   3  -1  -8 166.182 102.520  13
   3  -1  -8 125.427 98.6809  18
   3  -1  -8 182.957 117.959  14
   3  -1  -8 159.389 122.830  10
   3  -1  -7 44447.4 1525.99   1
   3  -1  -7 44311.1 888.103  18
   3  -1  -7 43293.7 906.381  13
   3  -1  -7 45067.1 951.687  14
   3  -1  -6 11364.0 693.399   6
   3  -1  -6 13223.8 715.248   1
   3  -1  -5 7820.92 490.000   1
   3  -1  -5 7282.66 469.909   2
   3  -1  -5 6873.66 502.225   6
   3  -1  -4 93246.7 2078.30   2
   3  -1  -4 93305.9 2062.97   1
   3  -1  -3 38864.7 1008.70   1
   3  -1  -3 38126.3 1047.04   2
   3  -1  -2 160.129 97.1349   3
   3  -1  -2 168.413 93.8661   2
   3  -1  -2 323.431 78.6815   1
   3  -1  -1 44568.4 1065.29   2
   3  -1  -1 42627.7 884.359   1
   3  -1  -1 44081.2 1094.81   3
   3  -1   0 36790.8 914.849   2
  -3   1   0 36176.7 704.033   5
  -3   1  -1 817.079 86.4220   5
   3  -1   1 920.730 142.498   3
  -3   1  -2 1308.26 124.850   5
  -3   1  -2 1436.75 142.818   4
  -3   1  -3 37701.5 972.860   4
  -3   1  -4 24363.6 786.585   4
  -3   1  -5 1748.45 227.833   4
  -3   1  -6 587.715 169.962   5
  -3   1  -7 9152.41 558.841   5
   3  -1   8 27831.4 670.392  17
  -3   1  -8 26526.5 702.636  16
  -3   1  -8 27755.6 1088.12   5
  -3   1  -9 30197.5 805.578  13
   3  -1   9 31982.6 763.417  17
  -3   1  -9 30404.2 796.239  16
  -3   1  -9 30863.9 1225.98   5
  -3   1 -10 1725.01 201.580  13
  -3   1 -10 1953.53 212.446  16
  -3   1 -11 1469.50 189.887  13
  -3   1 -11 1568.92 200.593  16
  -3   1 -12 230.268 108.583  13
  -3   1 -13 2674.67 149.491  13
  -3   1 -13 2543.46 136.022  10
  -3   1 -14 11934.4 270.503  13
  -3   1 -14 12694.6 284.977  14
   3   0 -13 1111.61 75.0288   9
   3   0 -13 1160.20 89.5954  10
   3   0 -13 1209.11 76.2120  14
   3   0 -12 104.228 82.4621  14
   3   0 -12 107.577 90.5568  10
   3   0 -12 8.88013 74.9637   9
   3   0 -11 8926.32 302.406  13
   3   0 -11 7892.03 317.607  10
   3   0 -11 8192.08 308.901  14
   3   0 -11 8590.91 302.014   9
   3   0 -10 252.988 119.717  14
   3   0 -10 307.271 119.614  13
   3   0 -10 272.715 140.663  10
   3   0  -9 877.618 140.654  13
   3   0  -9 886.367 280.727   1
   3   0  -9 1253.45 156.129  14
   3   0  -8 26317.1 633.780  13
   3   0  -8 25646.7 1211.36   1
   3   0  -7 9769.70 322.255  13
   3   0  -7 9174.50 611.151   6
   3   0  -7 10379.2 683.420   1
   3   0  -6 5749.55 461.409   6
   3   0  -6 6999.05 507.036   1
   3   0  -5 26537.3 953.617   2
   3   0  -5 27576.9 961.683   1
   3   0  -4 121462. 2452.25   1
   3   0  -4 114113. 2132.74   4
   3   0  -4 121655. 2478.24   2
   3   0  -3 25412.7 761.628   1
   3   0  -3 24763.3 585.845   4
   3   0  -3 25078.1 779.843   2
   3   0  -2 3609.57 237.784   3
   3   0  -2 3706.55 172.035   4
   3   0  -2 3838.37 256.005   2
   3   0  -2 3753.99 230.485   1
   3   0  -1 413152. 6908.05   3
   3   0  -1 406915. 6907.52   2
  -3   0   1 406456. 6732.00   5
   3   0   0 126838. 2354.14   2
   3   0   0 126057. 2380.77   3
  -3   0   0 124302. 2196.87   5
  -3   0  -1 62943.4 1223.60   5
  -3   0  -2 28647.3 701.111   5
  -3   0  -3 219.854 80.7578   5
  -3   0  -4 249.890 94.0638   5
  -3   0  -5 718.157 150.810   5
  -3   0  -6 10645.9 537.894   5
  -3   0  -7 5611.95 429.158   5
  -3   0  -8 77812.0 1577.27  16
  -3   0  -8 81359.3 2093.92   5
  -3   0  -9 3082.19 244.643  13
  -3   0  -9 3285.14 253.358  16
  -3   0  -9 3454.41 417.546   5
  -3   0 -10 3500.15 263.551  13
  -3   0 -10 3820.74 448.981   5
  -3   0 -10 3833.96 273.016  16
  -3   0 -11 599.531 168.686  16
  -3   0 -11 673.587 167.819  13
  -3   0 -12 2494.23 190.565  13
  -3   0 -12 2593.63 212.464  16
  -3   0 -13 5544.50 217.570  13
  -3   0 -13 4995.03 193.923  10
  -3   0 -14 82.2547 55.9665  14
  -3   0 -14 172.903 50.8015  13
   3   1 -13 610.327 64.4225   9
   3   1 -13 702.342 77.7556  10
   3   1 -12 889.888 105.780   9
   3   1 -12 781.287 110.157  10
   3   1 -12 1013.40 104.182  14
   3   1 -11 4042.00 206.772  13
   3   1 -11 3907.50 220.262  10
   3   1 -11 3742.61 202.437  14
   3   1 -10 6223.55 273.712  13
   3   1 -10 5775.22 270.256  14
   3   1  -9 3024.04 196.541  13
   3   1  -9 3157.80 467.590   1
   3   1  -8 7742.77 299.974  13
   3   1  -8 7943.56 296.918  11
   3   1  -7 1310.25 128.207  13
   3   1  -7 1437.72 287.646   1
   3   1  -6 1818.74 276.496   1
   3   1  -5 2462.68 275.546   1
   3   1  -5 2558.35 283.356   2
   3   1  -5 2467.99 214.648   4
   3   1  -4 5848.36 377.214   2
   3   1  -4 5697.75 302.017   4
   3   1  -4 5830.00 384.058   1
   3   1  -3 16807.2 609.542   2
   3   1  -3 16577.7 524.444   4
   3   1  -2 25724.6 665.769   3
   3   1  -2 27224.0 690.858   4
   3   1  -2 26393.5 748.268   2
   3   1  -1 90301.1 1768.31   2
   3   1  -1 88951.1 1736.65   3
  -3  -1   1 89332.1 1725.52   5
   3   1   0 41278.2 925.693   2
  -3  -1   0 39516.8 878.458   5
  -3  -1  -1 707.582 98.5101   5
  -3  -1  -2 1354.10 132.448   5
  -3  -1  -3 379.263 94.4278   5
  -3  -1  -4 17732.7 601.727   5
  -3  -1  -5 40714.5 1101.83   5
  -3  -1  -6 19240.7 755.742   5
  -3  -1  -7 8083.99 518.070   5
  -3  -1  -8 6338.81 321.567  16
  -3  -1  -8 6992.25 533.436   5
  -3  -1  -9 5439.45 318.050  13
  -3  -1  -9 5538.44 517.534   5
  -3  -1  -9 5619.49 313.435  16
  -3  -1 -10 10767.9 447.071  13
  -3  -1 -10 11876.8 453.674  16
  -3  -1 -10 11719.4 759.037   5
  -3  -1 -11 606.851 164.901  13
  -3  -1 -11 411.127 159.654  16
  -3  -1 -12-19.4956 112.759  13
  -3  -1 -12 249.517 144.595  16
  -3  -1 -12 146.102 99.1081  10
  -3  -1 -13 5273.82 194.029  10
  -3  -1 -13 5603.69 215.888  13
  -3  -1 -14 3222.77 118.374  13
  -3  -1 -14 2981.55 125.179  14
   3   2 -13 1345.81 86.0309  10
   3   2 -13 1293.19 80.2081   9
   3   2 -12 2023.36 141.646  10
   3   2 -12 2015.55 135.152   9
   3   2 -11 10024.8 343.589  10
   3   2 -11 9932.13 317.076  13
   3   2 -11 9024.21 303.026  14
   3   2 -10 201.510 117.923  14
   3   2 -10 145.552 112.844  13
   3   2 -10 19.6083 91.1988  11
   3   2  -9 7326.92 661.511   1
   3   2  -9 6750.99 282.446  13
   3   2  -9 6592.93 280.058  11
   3   2  -8 5341.41 244.624  13
   3   2  -8 5459.79 528.902   1
   3   2  -8 5300.90 251.208  11
   3   2  -7 16662.3 452.550  13
   3   2  -7 17505.1 898.795   1
   3   2  -7 17412.3 476.494  11
   3   2  -6 295.670 139.516   4
   3   2  -6 158.361 157.078   1
   3   2  -5 18656.6 822.362   1
   3   2  -5 18307.2 685.573   4
   3   2  -4 5407.50 364.638   2
   3   2  -4 5308.34 326.551   4
   3   2  -3 18260.9 626.489   4
   3   2  -3 19403.5 656.353   2
   3   2  -2 2230.19 137.899   3
   3   2  -2 2392.22 200.549   4
   3   2  -2 2442.71 199.608   2
   3   2  -1 2093.81 165.151   2
   3   2  -1 1936.58 144.696   3
  -3  -2   1 2176.34 191.529   5
   3   2   0 5871.59 261.879   2
  -3  -2   0 5575.14 280.058   5
  -3  -2  -1 55632.1 1194.07   5
  -3  -2  -2 337.306 82.4362   5
  -3  -2  -3 36318.5 920.356   5
  -3  -2  -4 693.852 134.038   5
  -3  -2  -5 2384.20 235.881   5
  -3  -2  -6 48113.9 1330.67   5
  -3  -2  -7 318.660 158.813   5
  -3  -2  -8 284.691 186.423   5
  -3  -2  -8 122.509 115.574  16
  -3  -2  -9 63042.6 1360.29  13
  -3  -2  -9 63855.3 1368.82  16
  -3  -2  -9 64020.0 1887.94   5
  -3  -2 -10 517.238 172.628  16
  -3  -2 -10 353.424 152.202  13
  -3  -2 -11 2621.19 189.105  10
  -3  -2 -11 2805.51 215.716  13
  -3  -2 -11 2590.74 228.450  16
  -3  -2 -12 2318.87 180.447  13
  -3  -2 -12 2665.65 167.030  10
  -3  -2 -12 2778.42 215.999  16
  -3  -2 -13 2054.60 136.011  13
  -3  -2 -13 1824.84 114.550  10
  -3  -2 -14 18.0135 44.7649  14
   3   3 -13 4107.35 131.423   9
   3   3 -12 2525.94 142.935  10
   3   3 -12 2556.84 139.729   9
   3   3 -11 4027.79 184.269  11
   3   3 -10 5554.66 241.905  13
   3   3 -10 5135.41 240.733  11
   3   3  -9 4610.65 232.636  13
   3   3  -9 4544.22 238.416  11
   3   3  -8 9049.56 318.096  13
   3   3  -8 9111.90 345.463  11
   3   3  -8 9751.94 709.646   1
   3   3  -7 2222.58 152.334  13
   3   3  -7 2293.98 172.562  11
   3   3  -7 2149.53 333.921   1
   3   3  -7 2305.62 297.604   4
  -3  -3   7 2018.49 187.306  15
   3   3  -6 55244.2 1524.99   4
   3   3  -6 53771.7 1698.78   1
   3   3  -5 15344.8 673.636   4
   3   3  -4 136.033 106.968   4
   3   3  -3 10583.7 469.534   2
   3   3  -3 9447.96 474.090   4
   3   3  -2 3505.73 233.820   2
   3   3  -2 3561.63 273.186   4
  -3  -3   1 203.556 93.1074   5
   3   3  -1 229.598 72.7370   2
  -3  -3   0 787.486 138.949   5
   3   3   0 773.826 91.5598   2
   3   3   1 45547.5 929.478   2
  -3  -3  -1 46739.2 1100.22   5
  -3  -3  -2 14153.1 521.269   5
  -3  -3  -3 734.651 135.254   5
  -3  -3  -4 8901.01 434.703   5
  -3  -3  -5 10752.1 521.076   5
  -3  -3  -6 350.929 160.941   5
  -3  -3  -7 1388.52 260.434   5
  -3  -3  -8 14221.3 495.237  16
  -3  -3  -8 13876.3 435.092  18
  -3  -3  -8 15028.6 790.094   5
  -3  -3  -9 4684.16 290.814  16
  -3  -3  -9 4160.98 277.065  13
  -3  -3  -9 4312.98 237.220  18
  -3  -3  -9 4631.93 247.066  10
  -3  -3  -9 3850.58 442.724   5
  -3  -3 -10 3214.59 244.720  13
  -3  -3 -10 3369.77 269.483  16
  -3  -3 -10 2886.86 201.311  10
  -3  -3 -10 3388.08 209.882  18
  -3  -3 -11 4789.53 283.955  16
  -3  -3 -11 5330.89 277.677  13
  -3  -3 -11 5004.13 235.900  10
  -3  -3 -12 594.238 113.666  13
  -3  -3 -12 874.276 149.635  16
  -3  -3 -12 730.441 106.516  10
  -3  -3 -13 33.4326 73.9742  14
  -3  -3 -13 38.7762 63.9397  13
   3   4 -12 68.3865 57.6433   9
   3   4 -12 88.1562 69.6941  10
   3   4 -12 19.4898 33.7976  11
   3   4 -11 1411.92 120.524  11
   3   4 -10 17805.5 483.766  11
   3   4  -9 8450.05 305.584  13
   3   4  -9 8947.07 342.576  11
   3   4  -8 1521.12 316.387   1
   3   4  -8 1319.96 128.865  13
   3   4  -8 1234.91 151.806  11
  -3  -4   8 794.060 148.437  15
   3   4  -7 17861.2 850.191   4
   3   4  -7 17100.0 946.776   1
   3   4  -7 16209.6 435.062  13
   3   4  -7 16044.8 487.569  11
  -3  -4   7 15545.4 536.951  15
   3   4  -6 1223.77 282.039   1
   3   4  -6 1177.05 235.525   4
   3   4  -6 1385.23 138.548  11
  -3  -4   6 1318.14 171.151  15
   3   4  -5 387.577 150.546   4
   3   4  -4 42941.1 1266.89   4
   3   4  -3 7030.62 442.942   4
   3   4  -2 23089.6 829.939   4
  -3  -4   1 69046.7 1641.80   5
   3   4  -1 66377.4 1628.10   4
   3   4   0 1867.03 103.457   2
  -3  -4   0 2766.40 250.902   5
  -3  -4  -1 454.162 130.922   5
  -3  -4  -2 78927.3 1747.22   5
  -3  -4  -3 46065.7 1202.76   5
  -3  -4  -4 4440.48 335.614   5
  -3  -4  -5 10786.9 556.937   5
  -3  -4  -6 2395.12 295.062   5
  -3  -4  -7 9159.98 345.986  12
  -3  -4  -7 8607.82 364.777  16
  -3  -4  -7 7928.88 317.236  18
  -3  -4  -7 8214.06 563.351   5
  -3  -4  -8 42.3971 174.094   5
  -3  -4  -8 149.233 126.182  13
  -3  -4  -8 94.1694 108.842  18
  -3  -4  -8 242.631 140.293  16
  -3  -4  -9 88.1508 210.636   5
  -3  -4  -9 36.1309 127.052  13
  -3  -4  -9-29.1744 141.546  16
  -3  -4  -9 75.3013 121.303  18
  -3  -4 -10 2865.58 194.025  10
  -3  -4 -10 3025.40 210.928  18
  -3  -4 -10 3011.30 248.872  16
  -3  -4 -10 3069.37 224.149  13
  -3  -4 -11 1114.10 147.981  14
  -3  -4 -11 753.597 127.269  13
  -3  -4 -11 1124.40 172.595  16
  -3  -4 -11 928.327 134.638  18
  -3  -4 -11 1010.07 129.904  10
  -3  -4 -12-32.7059 90.7617  14
  -3  -4 -12 47.9563 74.2336  13
  -3  -4 -12 69.0995 113.853  16
  -3  -4 -13 5688.83 190.247  14
   3   5 -12 424.895 53.2479  11
   3   5 -12 402.889 66.7364  10
   3   5 -12 383.688 56.5070   9
   3   5 -11 827.102 92.9239   9
   3   5 -11 735.311 99.0442  11
   3   5 -10 119.848 106.708  11
   3   5  -9 2990.11 210.754  11
   3   5  -8 474.109 102.019  13
   3   5  -8 488.174 125.834  11
  -3  -5   8 232.584 154.806  15
   3   5  -7 10345.3 317.159  13
   3   5  -7 11470.7 714.041   4
  -3  -5   7 9819.98 430.703  15
   3   5  -7 10293.0 380.600  11
   3   5  -7 9980.73 737.448   1
   3   5  -6 1670.27 125.525  13
   3   5  -6 1842.37 163.094  11
   3   5  -6 1916.96 308.341   4
   3   5  -6 1847.26 322.938   1
  -3  -5   6 1821.18 192.767  15
  -3  -5   5 10054.1 378.586  19
   3   5  -5 10375.5 353.157  11
   3   5  -5 10884.5 649.528   4
  -3  -5   5 11104.1 423.322  15
   3   5  -4 258.750 144.799   4
   3   5  -3 17761.6 787.553   4
   3   5  -2 26838.9 974.462   4
   3   5  -1 2601.88 290.287   4
  -3  -5   0 29378.6 985.304   5
  -3  -5  -1 86014.8 1975.74   5
  -3  -5  -2 35220.3 1063.52   5
  -3  -5  -3 27584.3 927.472   5
  -3  -5  -4 1734.24 244.668   5
  -3  -5  -5 495.136 170.180   5
  -3  -5  -6 72.1137 150.556   5
  -3  -5  -6 402.780 123.236  18
  -3  -5  -7 1592.77 287.559   5
  -3  -5  -7 1973.70 185.120  12
  -3  -5  -7 1460.25 167.286  18
  -3  -5  -7 2004.08 208.677  16
  -3  -5  -8 347.286 228.454   5
  -3  -5  -8 152.266 130.648  18
  -3  -5  -8 170.255 139.120  16
  -3  -5  -9 218.741 121.155  14
  -3  -5  -9 267.425 136.389  18
  -3  -5  -9-27.2811 150.731  16
  -3  -5 -10 702.652 131.825  14
  -3  -5 -10 915.873 157.795  18
  -3  -5 -10 788.794 172.718  16
  -3  -5 -11 114.206 102.630  14
  -3  -5 -11-81.6010 117.303  18
  -3  -5 -11 125.984 128.102  16
  -3  -5 -12 333.710 83.3248  14
  -3  -5 -12 308.307 84.3811  18
  -3  -5 -12 297.462 99.9355  16
  -3  -6  11 1000.30 115.941   8
   3   6 -11 998.989 98.0722  11
   3   6 -11 925.065 78.5124   9
   3   6 -10 465.861 112.923  11
   3   6  -9 3141.10 204.481  11
   3   6  -8 674.131 139.992  11
  -3  -6   8 209.286 163.551  15
   3   6  -7 2271.94 198.587  11
   3   6  -7 2385.93 368.713   4
  -3  -6   7 2271.60 239.631  15
   3   6  -7 2446.95 405.789   1
  -3  -6   6 1334.04 185.281  19
   3   6  -6 1792.36 322.122   4
   3   6  -6 1380.35 153.528  11
  -3  -6   6 1617.67 207.202  15
  -3  -6   5 1078.94 167.651  19
   3   6  -5 1052.73 139.259  11
   3   6  -5 1338.97 285.213   4
  -3  -6   5 1036.78 180.057  15
   3   6  -4 4959.35 468.777   4
  -3  -6   4 5407.00 276.591  19
  -3  -6   4 5624.00 296.675  15
   3   6  -3 51981.2 1598.13   4
   3   6  -2 28.1749 122.160   4
   3   6  -1 2940.05 346.379   4
   3   6   0 36767.8 1256.72   4
  -3  -6  -1 260.494 165.513   5
  -3  -6  -2 11308.1 620.836   5
  -3  -6  -3 138806. 2982.71   5
  -3  -6  -4 13108.4 687.260   5
  -3  -6  -5 13674.4 716.492   5
  -3  -6  -5 13833.5 438.351  18
  -3  -6  -6 3601.31 399.081   5
  -3  -6  -6 4426.21 246.580  12
  -3  -6  -6 4445.56 273.892  16
  -3  -6  -6 3892.87 237.104  18
  -3  -6  -7 1837.34 320.039   5
  -3  -6  -7 1989.50 201.673  12
  -3  -6  -7 1937.47 214.445  16
  -3  -6  -7 1951.64 194.450  18
  -3  -6  -8 63.5725 144.949  12
  -3  -6  -8 58.9884 134.853  18
  -3  -6  -8-18.7305 145.995  16
  -3  -6  -9 898.521 171.004  18
  -3  -6  -9 660.161 167.714  16
  -3  -6 -10 4100.14 246.256  18
  -3  -6 -10 4205.67 266.950  16
  -3  -6 -10 4541.44 223.771  14
  -3  -6 -11 553.683 125.743  16
  -3  -6 -11 660.131 127.817  18
  -3  -6 -11 777.031 101.229  14
  -3  -6 -12 23.8757 70.6214  18
  -3  -7  11 274.192 80.3010   8
   3   7 -11 213.423 61.8276  11
   3   7 -10 538.740 101.091  11
  -3  -7  10 631.432 131.071   8
   3   7  -9 12989.4 393.385  11
   3   7  -8 3049.59 204.573  11
  -3  -7   8 2416.98 240.340  15
   3   7  -7 2617.41 202.656  11
  -3  -7   7 2096.04 242.046  15
  -3  -7   6 4671.88 296.840  19
   3   7  -6 5386.47 534.197   4
   3   7  -6 4751.83 256.168  11
  -3  -7   6 5007.80 321.897  15
   3   7  -5 19932.8 1020.53   4
   3   7  -5 20004.0 538.445  11
  -3  -7   5 19439.7 603.428  19
  -3  -7   5 20395.4 642.975  15
   3   7  -4 4873.28 503.244   4
  -3  -7   4 5213.86 296.587  19
   3   7  -4 5587.22 254.301  11
  -3  -7   4 5160.26 306.927  15
   3   7  -3 13328.5 787.755   4
  -3  -7   3 12911.7 463.755  19
   3   7  -3 14272.9 400.211  11
  -3  -7   3 13635.3 476.234  15
   3   7  -2 11406.8 722.013   4
   3   7  -1 8882.05 627.516   4
   3   7   0 2380.16 358.401   4
   3   7   1 9567.67 649.161   4
   3   7   2 18172.1 915.486   4
  -3  -7  -2 17483.1 874.045   5
  -3  -7  -3 54824.9 1675.58   5
  -3  -7  -4 293.761 196.373   5
  -3  -7  -4 227.734 112.468  12
  -3  -7  -4 171.540 111.277  18
  -3  -7  -4 356.262 134.800  16
  -3  -7  -5 571.212 216.923   5
  -3  -7  -5 584.369 138.869  12
  -3  -7  -5 344.023 117.749  18
  -3  -7  -5 657.363 151.941  16
  -3  -7  -6 3264.40 228.072  12
  -3  -7  -6 3491.52 253.931  16
  -3  -7  -6 3249.74 231.468  18
  -3  -7  -7 136.590 134.078  12
  -3  -7  -7 366.866 149.418  18
  -3  -7  -7 476.151 159.705  16
  -3  -7  -8 4869.28 298.751  12
  -3  -7  -8 5817.47 299.885  18
  -3  -7  -8 5154.95 308.663  16
  -3  -7  -9 18550.4 543.423  18
  -3  -7  -9 17017.1 539.161  16
  -3  -7 -10 123.488 126.729  18
  -3  -7 -10 448.770 128.247  16
  -3  -7 -11 2600.20 165.183  18
  -3  -7 -12 1461.99 98.7888  18
  -3  -8  10 13455.2 380.788   8
  -3  -8  10 13075.8 347.339  12
   3   8 -10 13360.6 332.157  11
   3   8  -9 7251.12 262.700  11
  -3  -8   8 3756.73 267.799  15
   3   8  -8 4904.67 232.533  11
   3   8  -7 19031.4 508.384  11
  -3  -8   7 16763.2 597.444  15
   3   8  -6 4887.28 250.351  11
  -3  -8   6 4788.70 310.302  19
  -3  -8   6 4628.98 321.339  15
   3   8  -5 1913.63 360.093   4
  -3  -8   5 1480.69 212.873  19
   3   8  -5 1969.26 172.277  11
  -3  -8   5 1509.53 219.322  15
   3   8  -4 4769.22 535.616   4
  -3  -8   4 5772.74 323.999  19
   3   8  -4 5395.91 247.062  11
  -3  -8   4 4755.83 314.624  15
  -3  -8   3 747.553 142.245  12
  -3  -8   3 936.557 175.660  19
   3   8  -3 830.576 114.782  11
   3   8  -3 650.783 260.398   4
  -3  -8   3 698.399 161.409  15
  -3  -8   2 998.019 151.011  12
  -3  -8   2 556.562 144.013  19
   3   8  -2 848.311 280.552   4
  -3  -8   2 842.378 155.302  15
  -3  -8   1 15.4527 125.692  19
  -3  -8   1 424.532 121.885  12
   3   8  -1-16.0451 207.383   4
  -3  -8   0 575.313 125.613  12
   3   8   0 471.742 222.367   4
  -3  -8  -1 4299.46 238.638  12
   3   8   1 4672.15 507.340   4
   3   8   2 9395.84 677.314   4
  -3  -8  -2 9296.40 358.757  12
  -3  -8  -2 8854.81 379.783  16
  -3  -8  -3 1044.21 168.953  16
  -3  -8  -3 700.096 275.281   5
  -3  -8  -3 1001.67 160.240  12
  -3  -8  -3 914.531 144.729  18
   3   8   3 630.383 247.941   4
   3   8   4 23988.6 1101.52   4
  -3  -8  -4 25020.5 675.535  12
  -3  -8  -4 25658.1 661.367  18
  -3  -8  -4 25820.1 696.282  16
  -3  -8  -4 23783.2 1124.17   5
  -3  -8  -5 633.391 153.775  12
  -3  -8  -5 360.978 139.644  18
  -3  -8  -5 633.343 160.107  16
  -3  -8  -6 1017.82 173.282  12
  -3  -8  -6 1081.25 170.002  18
  -3  -8  -6 998.343 177.192  16
  -3  -8  -7 2304.19 226.276  12
  -3  -8  -7 2834.89 229.645  18
  -3  -8  -7 2953.48 234.807  16
  -3  -8  -8 1789.66 204.136  12
  -3  -8  -8 2182.98 212.565  18
  -3  -8  -9-63.0221 141.553  18
  -3  -8 -10 1783.11 161.254  18
  -3  -8 -11 2706.82 149.232  18
  -3  -9  10 1330.40 100.031   8
  -3  -9  10 1278.56 85.2163  12
   3   9 -10 1304.16 75.1058  11
  -3  -9   9 2705.08 174.588   8
  -3  -9   9 2702.28 154.783  12
   3   9  -9 2700.34 135.975  11
  -3  -9   8 8131.54 302.388  12
   3   9  -8 8583.95 272.938  11
  -3  -9   7 296.900 131.901  12
   3   9  -7 429.675 110.564  11
  -3  -9   6 108.534 136.620  12
   3   9  -6 338.149 108.508  11
  -3  -9   5 1442.73 187.099  12
  -3  -9   5 1160.38 201.567  19
   3   9  -5 1449.30 142.625  11
  -3  -9   5 990.340 187.258  15
  -3  -9   4 8456.77 393.378  19
   3   9  -4 8509.76 307.819  11
  -3  -9   4 7730.45 396.411  15
  -3  -9   3 248.444 141.787  12
  -3  -9   3 164.810 156.550  19
   3   9  -3 260.869 227.991   4
  -3  -9   3 23.2404 167.420  15
  -3  -9   2 1785.40 194.349  12
  -3  -9   2 1599.50 191.907  19
   3   9  -2 1726.13 356.512   4
  -3  -9   2 1297.26 187.449  15
  -3  -9   1 2535.69 232.478   8
  -3  -9   1 2581.33 215.336  12
   3   9  -1 2611.15 424.580   4
  -3  -9   1 2025.65 199.476  19
  -3  -9   0 3585.16 241.861  12
   3   9   0 3751.29 470.756   4
  -3  -9  -1 1330.40 174.269  12
   3   9   1 1435.52 328.428   4
  -3  -9  -2 4783.18 273.423  12
   3   9   2 4214.40 502.239   4
  -3  -9  -2 4705.65 284.588  16
  -3  -9  -3 7776.74 356.738  12
  -3  -9  -3 8059.63 362.880  16
  -3  -9  -4 909.509 179.235  12
  -3  -9  -4 814.845 146.139  18
  -3  -9  -5 505.896 145.676  18
  -3  -9  -5 521.845 162.030  12
  -3  -9  -6 362.783 161.535  12
  -3  -9  -6 424.001 148.440  18
  -3  -9  -7 3883.72 268.767  12
  -3  -9  -7 4085.28 250.108  18
  -3  -9  -8 725.960 159.681  12
  -3  -9  -8 353.315 135.396  18
  -3  -9  -9 1426.28 149.512  18
  -3  -9 -10 2307.09 145.348  18
  -3  -9 -11 79.0003 54.9986  18
  -3 -10   9 3229.36 149.176   8
  -3 -10   9 3314.26 132.664  12
  -3 -10   8 329.868 88.2550  12
   3  10  -8 465.823 69.1054  11
  -3 -10   8 448.957 106.608   8
   3  10  -7 139.436 73.3509  11
  -3 -10   7 100.752 118.315   8
  -3 -10   7 54.7821 100.424  12
  -3 -10   6 1548.35 190.455   8
  -3 -10   6 1223.94 157.580  12
   3  10  -6 1461.32 120.757  11
   3  10  -5 578.002 98.9702  11
  -3 -10   5 239.295 153.680  19
  -3 -10   5 520.027 149.614  12
  -3 -10   5 798.444 176.206   8
  -3 -10   5 110.509 158.123  15
  -3 -10   4 514.826 171.183   8
  -3 -10   4 114.737 153.802  19
  -3 -10   4 268.064 146.346  12
  -3 -10   4-98.4328 163.675  15
  -3 -10   3 4630.82 296.072   8
  -3 -10   3 4747.91 278.721  12
  -3 -10   3 4118.86 277.468  19
  -3 -10   2 821.412 169.485  12
  -3 -10   2 824.249 172.771  19
  -3 -10   2 500.028 160.241  15
  -3 -10   2 626.584 167.495   8
  -3 -10   1 5367.80 302.237  12
  -3 -10   1 5832.65 301.801  19
  -3 -10   0 15640.3 520.795  12
  -3 -10  -1 15215.7 512.508  12
  -3 -10  -2 382.379 158.171  12
  -3 -10  -3 701.212 176.211  12
  -3 -10  -4 2033.54 225.316  12
  -3 -10  -5 1048.89 193.176  12
  -3 -10  -5 902.397 146.295  18
  -3 -10  -6 51.1506 142.694  12
  -3 -10  -6-76.8457 127.733  18
  -3 -10  -7 1508.06 189.105  12
  -3 -10  -7 1325.87 151.578  18
  -3 -10  -8 1401.81 173.012  12
  -3 -10  -8 1315.32 138.833  18
  -3 -10  -9 829.986 99.1784  18
  -3 -10 -10 223.431 58.2093  18
  -3 -11   8 416.331 58.7765  12
  -3 -11   7 1904.63 140.858   8
  -3 -11   7 1927.57 127.165  12
  -3 -11   6 310.096 106.387   8
  -3 -11   6 147.617 93.5172  12
  -3 -11   5 695.402 136.002   8
  -3 -11   5 614.446 132.051  12
  -3 -11   4 3719.27 240.545   8
  -3 -11   4 4199.42 245.018  12
  -3 -11   3 1599.85 180.672   8
  -3 -11   3 1768.26 189.881  12
  -3 -11   3 1545.46 180.166  19
  -3 -11   2-1.20536 137.954  12
  -3 -11   2 113.538 126.182  19
  -3 -11   1 2923.40 233.381  12
  -3 -11   1 2572.60 206.390  19
  -3 -11   0 3696.07 258.179  12
  -3 -11  -1 37.2635 142.237  12
  -3 -11  -2 964.995 176.690  12
  -3 -11  -3 5130.20 293.787  12
  -3 -11  -4 166.370 146.100  12
  -3 -11  -5 217.838 141.284  12
  -3 -11  -6 1220.26 120.134  18
  -3 -11  -6 1362.48 169.837  12
  -3 -11  -7 653.025 137.937  12
  -3 -11  -7 579.379 92.2023  18
  -3 -11  -8 113.708 62.8422  18
  -3 -12   6 83.1835 60.2679  12
  -3 -12   5-11.2570 65.4291   8
  -3 -12   5 93.1396 79.9768  12
  -3 -12   4 113.142 97.2221  12
  -3 -12   3 1074.17 144.797  12
  -3 -12   2 2311.53 189.694  12
  -3 -12   1 2059.43 191.631  12
  -3 -12   0 2763.63 212.451  12
  -3 -12  -1 555.240 150.082  12
  -3 -12  -2 2151.44 195.669  12
  -3 -12  -3 196.589 132.925  12
  -3 -12  -4 618.693 137.686  12
  -3 -12  -5 3104.13 201.979  12
  -3 -12  -6 123.652 95.1819  12
  -3 -13   4 2193.93 117.170  12
  -3 -13   3 3858.84 172.076  12
  -3 -13   2 4721.74 207.910  12
  -3 -13   1 2056.20 155.125  12
  -3 -13   0 1785.90 153.043  12
  -3 -13  -1 537.430 114.522  12
  -3 -13  -2 87.0987 91.0674  12
  -3 -13  -3 91.2235 92.5554  12
  -3 -13  -4 2246.57 147.647  12
  -3 -13  -5 83.6420 72.2746  12
   4 -12   0 384.994 70.6858  19
   4 -12   1 1574.58 109.393  19
   4 -12   2-0.54532 65.9930  19
   4 -12   3 1744.38 108.029  19
   4 -11  -4-51.8359 51.7364  14
   4 -11  -3 32.1379 59.9605  14
   4 -11  -2 48.1510 83.7720  19
   4 -11  -2 77.3982 71.0108  14
   4 -11  -1 480.393 112.570  19
   4 -11  -1 402.364 84.5611  14
   4 -11   0 317.617 116.574  19
   4 -11   0 159.662 73.4338  14
   4 -11   1 574.820 87.1259  14
   4 -11   1 821.251 138.326  19
   4 -11   2 4084.29 219.768  19
   4 -11   3 2076.36 164.442  19
   4 -11   4 1406.92 138.000  19
   4 -11   5 681.292 98.7952  19
   4 -11   5 636.133 80.0315  15
   4 -11   6 2712.91 127.634  19
   4 -10  -7 5274.04 177.788  10
   4 -10  -6 224.636 69.8430  14
   4 -10  -6 293.932 87.0559  10
   4 -10  -5 1539.54 141.864  10
   4 -10  -5 1673.08 124.068  14
   4 -10  -4 99.3237 91.2762  14
   4 -10  -4 114.544 105.076  10
   4 -10  -3 1208.41 142.165  19
   4 -10  -3 1467.45 162.920  10
   4 -10  -3 1512.87 142.359  14
   4 -10  -2 1078.80 134.649  14
   4 -10  -2 814.738 144.412  19
   4 -10  -2 906.082 152.340  10
   4 -10  -1 175.045 106.770  14
   4 -10  -1 95.3540 130.957  19
   4 -10   0 2427.46 206.880  19
   4 -10   0 2475.48 175.399  14
   4 -10   1-28.9506 142.140  19
   4 -10   1 59.5929 101.979  14
   4 -10   2 611.435 163.101  19
   4 -10   2 694.877 116.945  14
   4 -10   3 941.156 169.981  19
   4 -10   3 527.881 116.842  15
   4 -10   4-38.0561 107.555  15
   4 -10   4 199.071 133.464  19
   4 -10   5 1629.92 148.261  15
   4 -10   5 1496.59 164.124  19
   4 -10   6 1580.73 142.439  19
   4 -10   6 1760.74 144.481  15
   4 -10   7 1041.62 105.316  19
   4 -10   7 1025.96 106.593  15
   4 -10   8 166.808 60.0167  15
   4  -9  -8 76.6984 57.9275  14
   4  -9  -8 43.2473 64.4906  10
   4  -9  -7 2957.92 159.972  14
   4  -9  -7 2870.02 172.493  10
   4  -9  -6 163.720 99.8416  14
   4  -9  -6 216.058 114.273  10
   4  -9  -5 65.4021 108.851  14
   4  -9  -5 143.850 125.402  10
   4  -9  -4 2903.69 219.687  10
   4  -9  -4 2722.28 193.423  19
   4  -9  -4 3085.88 203.031  14
   4  -9  -3 1523.15 176.910  19
   4  -9  -3 1665.89 187.289  10
   4  -9  -3 1807.85 176.130  14
   4  -9  -2 300.448 139.020  14
   4  -9  -2 212.140 139.241  19
   4  -9  -2 288.442 146.171  10
   4  -9  -1 8692.90 358.166  19
   4  -9  -1 7669.38 340.442  10
   4  -9  -1 7897.06 319.794  14
   4  -9   0 39.0666 117.843  14
   4  -9   0 86.5476 141.640  19
   4  -9   1 492.504 170.493  19
   4  -9   1 420.771 136.113  14
   4  -9   2 13536.2 470.549  19
   4  -9   2 13491.6 421.140  14
   4  -9   2 13223.9 426.869  15
   4  -9   3 12543.6 440.001  19
   4  -9   3 11525.4 406.966  15
   4  -9   3 11277.0 384.329  14
   4  -9   4 1275.33 196.200  19
   4  -9   4 1124.45 163.283  15
   4  -9   5 5446.51 268.051  15
   4  -9   5 5438.02 290.016  19
   4  -9   6 5756.28 278.563  19
   4  -9   6 5620.42 271.122  15
   4  -9   7-4.06890 111.466  19
   4  -9   7 222.522 113.225  15
   4  -9   8 262.732 84.4273  19
   4  -9   8 246.814 91.5707  15
  -4   9  -9 5097.17 163.288  11
   4  -9   9 4670.55 182.304  15
   4  -8  -9 278.172 67.3111  14
   4  -8  -9 328.917 74.3222  10
   4  -8  -8 490.048 99.9961  14
   4  -8  -8 538.233 107.460  10
   4  -8  -7 251.454 111.136  14
   4  -8  -7 355.004 124.742  10
   4  -8  -6 12752.5 408.704  14
   4  -8  -6 12193.5 416.715  10
   4  -8  -5 1009.18 147.976  19
   4  -8  -5 1342.08 173.640  10
   4  -8  -5 1085.56 161.759  14
   4  -8  -4 195.045 135.356  19
   4  -8  -4-107.891 135.861  14
   4  -8  -4-32.2851 137.267  10
   4  -8  -3 281.765 131.884  14
   4  -8  -3 409.874 150.356  10
   4  -8  -3 467.856 154.146  19
   4  -8  -2 2965.61 231.948  19
   4  -8  -2 2577.16 212.759  10
   4  -8  -2 2846.77 207.222  14
   4  -8  -1 1589.05 199.298  19
   4  -8  -1 1499.80 183.917  10
   4  -8  -1 1461.87 170.416  14
   4  -8  -1 1158.84 424.386   6
   4  -8   0 6026.46 296.442  10
   4  -8   0 6410.69 291.360  14
   4  -8   0 6119.22 318.184  19
   4  -8   1 29780.3 704.122   7
   4  -8   1 29418.1 757.533  19
   4  -8   1 30123.2 723.617  14
   4  -8   2 1016.36 143.299   7
   4  -8   2 1126.98 193.221  19
   4  -8   2 1292.89 172.110  15
   4  -8   2 947.785 151.741  14
   4  -8   3 467.698 128.753   7
   4  -8   3 531.936 163.735  19
   4  -8   3 652.565 154.079  15
   4  -8   3 414.736 132.348  14
   4  -8   4 367.297 159.786  19
   4  -8   4 869.076 168.209  15
   4  -8   4 435.938 130.585  14
   4  -8   4 458.487 148.934  17
   4  -8   5 3506.54 254.723  19
   4  -8   5 3033.94 254.931  17
   4  -8   5 3187.13 237.426  15
   4  -8   6 212.949 140.982  17
   4  -8   6 296.688 155.796  19
   4  -8   6 166.894 140.097  15
   4  -8   7 4687.75 253.683  19
   4  -8   7 4588.70 293.841  17
   4  -8   7 5198.33 272.054  15
   4  -8   8 325.546 129.757  17
   4  -8   8 559.524 120.430  19
   4  -8   8 478.257 130.326  15
   4  -8   9 817.939 122.514  15
  -4   8 -10 6084.93 193.744  11
   4  -8  10 6076.20 205.506  15
   4  -7 -10 776.242 83.5874  10
   4  -7 -10 750.261 81.8729  14
   4  -7  -9 1126.77 122.186  14
   4  -7  -9 1205.65 127.043  10
   4  -7  -8 1551.47 161.189  10
   4  -7  -8 1417.14 156.824  14
   4  -7  -7 681.115 149.152  14
   4  -7  -7 552.264 138.943  10
   4  -7  -6 6254.95 310.004  14
   4  -7  -6 6411.94 308.475  10
   4  -7  -5 15001.2 475.181  19
   4  -7  -5 15795.4 491.401  10
   4  -7  -5 16282.8 494.073  14
   4  -7  -4 4745.78 703.197   6
   4  -7  -4 5071.69 285.350  10
   4  -7  -4 5097.54 278.512  19
   4  -7  -4 5411.48 286.434  14
   4  -7  -3 15221.9 483.903  10
   4  -7  -3 15133.7 485.845  19
   4  -7  -3 15137.0 481.120  14
   4  -7  -2 5068.05 262.777  14
   4  -7  -2 4913.14 269.683  19
   4  -7  -2 4285.44 616.120   6
   4  -7  -2 5036.74 261.581  10
   4  -7  -1 527.721 125.487  14
   4  -7  -1 622.235 132.533  10
   4  -7  -1 683.783 155.347  19
   4  -7  -1 291.326 294.189   6
   4  -7   0 12829.9 385.726   7
   4  -7   0 11217.4 841.041   6
   4  -7   0 11281.3 413.610  19
   4  -7   0 12096.2 412.728  10
   4  -7   0 12335.0 401.211  14
   4  -7   1 231.476 119.964  14
   4  -7   1 222.345 138.730  19
   4  -7   1 223.643 105.075   7
   4  -7   1 180.416 123.125  10
   4  -7   2 132.059 134.878  19
   4  -7   2 99.6014 99.8130   7
   4  -7   2 107.633 116.428  14
   4  -7   3 26570.6 657.123   7
   4  -7   3 25097.4 678.884  19
   4  -7   3 25693.8 651.443  14
   4  -7   3 26182.7 715.150  17
   4  -7   4 11492.9 398.881   7
   4  -7   4 10918.4 450.070  17
   4  -7   4 11698.9 418.529  19
   4  -7   4 11585.8 398.143  14
   4  -7   5-65.3050 128.293   7
   4  -7   5-118.418 148.508  19
   4  -7   5 259.160 138.615  17
   4  -7   5 50.1329 141.376  15
   4  -7   5 4.02967 117.690  14
   4  -7   6 28962.2 738.907  19
   4  -7   6 28820.1 794.836  17
   4  -7   6 28966.7 748.559  15
   4  -7   7 5354.31 283.193  19
   4  -7   7 5541.98 327.053  17
   4  -7   7 5661.87 296.285  15
   4  -7   8 420.705 127.381  19
   4  -7   8 800.623 170.942  17
   4  -7   8 764.066 156.496  15
   4  -7   9 24253.1 677.627  17
   4  -7   9 24493.9 609.227  15
   4  -7  10 2833.28 165.900  15
  -4   7 -11 2491.30 116.429  11
   4  -6 -11 115.219 51.2096  14
   4  -6 -11 144.856 53.6068  10
   4  -6 -10 2433.70 148.116  10
   4  -6 -10 2585.92 150.064  14
   4  -6  -9 9234.04 324.869  10
   4  -6  -9 9657.89 333.262  14
   4  -6  -8-3.34892 125.354  14
   4  -6  -8 125.725 122.560  10
   4  -6  -7-81.5519 131.545  14
   4  -6  -7-23.1650 122.409  10
   4  -6  -6 287.168 133.228  14
   4  -6  -6 264.841 123.746  19
   4  -6  -6 319.237 140.580  10
   4  -6  -5 431.056 141.863  14
   4  -6  -5 326.273 128.857  19
   4  -6  -5 328.063 127.909  18
   4  -6  -5 550.997 136.847  10
   4  -6  -4 1102.21 153.916  19
   4  -6  -4 1305.94 164.714  14
   4  -6  -4 1186.76 155.947  18
   4  -6  -4 1255.35 171.987  10
   4  -6  -4 874.327 396.516   6
   4  -6  -3 10229.4 372.229  19
   4  -6  -3 10166.4 864.168   6
   4  -6  -3 10313.0 370.909  10
   4  -6  -3 10336.3 375.426  14
   4  -6  -2 169.517 102.989  14
   4  -6  -2 241.125 113.947  19
   4  -6  -2 200.746 107.772  10
   4  -6  -1 492.414 112.279  14
   4  -6  -1 339.166 117.659  19
   4  -6  -1 539.437 268.862   6
   4  -6  -1 548.813 120.085  10
   4  -6   0 2542.37 174.249  14
   4  -6   0 2763.22 186.571  10
   4  -6   0 2487.40 399.741   6
   4  -6   0 2180.55 296.837   2
   4  -6   0 2357.98 181.906  19
   4  -6   1 290.928 113.594  10
   4  -6   1 326.913 177.517   2
   4  -6   1 271.815 97.4401   7
   4  -6   1 32.3476 196.985   6
   4  -6   1 163.087 108.485  19
   4  -6   1 359.170 106.603  14
   4  -6   2 6077.59 257.569   7
   4  -6   2 5132.32 260.139  19
   4  -6   2 5309.95 456.708   2
   4  -6   2 5532.88 256.168  14
   4  -6   3 1404.81 286.888   2
   4  -6   3 1500.59 151.039   7
   4  -6   3 1494.40 164.886  17
   4  -6   3 1847.46 184.212  19
   4  -6   3 1807.36 167.023  14
  -4   6  -4 430.133 193.682   4
   4  -6   4 392.472 134.070  19
   4  -6   4 383.956 117.756   7
   4  -6   4 286.059 115.205  17
   4  -6   4 351.976 116.797  14
   4  -6   5 3077.18 221.255   7
   4  -6   5 3439.79 232.008  19
   4  -6   5 3409.75 244.854  17
  -4   6  -5 3976.87 445.380   4
   4  -6   5 3344.93 217.474  14
   4  -6   6 1270.74 179.775  19
   4  -6   6 1149.05 179.541  17
   4  -6   7 490.547 152.402  17
   4  -6   7 877.150 161.311  19
   4  -6   7 1020.22 174.537  15
   4  -6   8 9501.31 427.207  17
   4  -6   8 9442.07 375.738  15
   4  -6   9 3709.67 269.249  17
   4  -6   9 3655.72 227.690  15
   4  -6  10 3178.71 234.316  17
   4  -6  10 3839.84 209.206  15
   4  -6  11 3219.30 155.708  15
   4  -5 -11 133.349 70.5751  14
   4  -5 -11 141.602 72.0242  10
   4  -5 -10 2611.36 172.684  10
   4  -5 -10 2884.84 176.696  14
   4  -5  -9 1138.43 157.703  14
   4  -5  -9 929.226 147.179  10
   4  -5  -8 3965.55 255.841  10
   4  -5  -8 4527.69 259.664  14
   4  -5  -7 9221.09 366.053  10
   4  -5  -7 9450.88 373.987  14
   4  -5  -6 956.336 155.382  14
   4  -5  -6 1141.38 159.935  10
   4  -5  -6 1174.22 159.480  18
   4  -5  -5 7509.03 575.736   2
   4  -5  -5 7319.91 772.569   6
   4  -5  -5 7425.59 309.115  18
   4  -5  -5 7499.91 315.484  10
   4  -5  -5 7324.84 318.290  14
   4  -5  -4 60431.3 1205.17  18
   4  -5  -4 61229.3 2197.98   6
   4  -5  -4 61504.3 1220.84  10
   4  -5  -4 61797.7 1754.67   2
   4  -5  -4 59772.3 1228.59  14
   4  -5  -3 6894.60 673.850   6
   4  -5  -3 7438.04 278.372  18
   4  -5  -3 7472.29 286.649  10
   4  -5  -3 6710.21 496.920   2
   4  -5  -3 7253.09 293.344  14
   4  -5  -2 8455.00 687.985   6
   4  -5  -2 9342.49 558.535   2
   4  -5  -1 21095.8 1041.44   6
   4  -5  -1 20627.9 847.545   2
   4  -5   0 772.318 192.431   2
   4  -5   0 485.023 207.312   6
   4  -5   1 3792.12 419.871   3
   4  -5   1 3955.04 370.569   2
   4  -5   1 4131.68 410.529   6
   4  -5   2 38.3643 146.775   2
   4  -5   2 148.319 168.527   3
   4  -5   3 18197.7 884.572   3
  -4   5  -3 19130.4 803.120   4
   4  -5   4 7585.09 306.210  19
   4  -5   4 7460.99 564.315   3
   4  -5   4 7567.28 301.096   7
   4  -5   4 8334.26 317.644  17
  -4   5  -4 8357.62 559.704   4
   4  -5   4 7739.47 296.340  14
   4  -5   5 224.802 100.698   7
   4  -5   5 232.491 118.342  19
   4  -5   5 237.296 106.405  17
  -4   5  -5 414.535 208.168   4
   4  -5   5 105.473 114.222  14
   4  -5   6 5473.52 301.967  17
   4  -5   6 6071.06 282.472   7
   4  -5   6 6328.01 292.425  19
  -4   5  -6 6382.96 565.645   4
   4  -5   7 19711.0 620.871  17
  -4   5  -7 22780.4 1113.62   4
  -4   5  -7 22444.1 1028.73   5
   4  -5   8 1725.43 203.162  17
   4  -5   8 2167.18 209.876  15
   4  -5   9 567.780 173.758  17
   4  -5   9 225.756 127.862  15
   4  -5  10 12738.4 454.404  17
   4  -5  10 12261.7 392.243  15
   4  -5  11 1011.98 142.031  17
  -4   5 -12 2267.92 110.456  11
   4  -4 -12 158.624 50.4391  14
   4  -4 -12 209.471 54.6922  10
   4  -4 -11 3013.04 159.459  10
   4  -4 -11 2936.50 160.210  14
   4  -4 -10 196.171 108.955  14
   4  -4 -10 211.632 112.238  10
   4  -4  -9 993.719 110.073   9
   4  -4  -9 1088.79 157.612  14
   4  -4  -9 1135.70 165.889  10
   4  -4  -8 1687.60 193.690  10
   4  -4  -8 2145.42 152.854   9
   4  -4  -8 1698.89 186.433  14
   4  -4  -7 5463.71 270.047  18
   4  -4  -7 4456.38 599.095   6
   4  -4  -7 4994.22 271.816  10
   4  -4  -7 5279.39 230.847   9
   4  -4  -7 4449.43 268.843  14
   4  -4  -6 351.695 119.248  14
   4  -4  -6 660.413 129.930  18
   4  -4  -6 641.604 307.115   6
   4  -4  -6 980.349 283.720   2
   4  -4  -6 604.740 128.831  10
   4  -4  -6 588.758 107.465   9
   4  -4  -5 44499.9 1475.27   2
   4  -4  -5 45415.4 953.339  10
   4  -4  -5 43472.5 931.527  18
   4  -4  -5 43759.1 1757.95   6
   4  -4  -5 43448.7 953.620  14
   4  -4  -4 4527.87 531.708   6
   4  -4  -4 4700.56 425.298   2
   4  -4  -3 3922.81 473.445   6
   4  -4  -3 3862.60 368.257   2
   4  -4  -2 28679.1 1194.71   6
   4  -4  -2 27269.4 979.487   2
   4  -4  -1 2864.63 358.932   6
   4  -4  -1 2575.42 288.098   2
   4  -4   0 2780.85 337.090   6
   4  -4   0 2969.05 349.738   3
   4  -4   0 3009.69 311.270   2
   4  -4   1 20143.1 867.527   3
   4  -4   1 18961.2 797.743   2
   4  -4   1 19615.9 814.123   6
   4  -4   2 7199.96 507.698   3
   4  -4   2 7824.80 469.837   6
  -4   4  -2 7114.14 357.144   5
  -4   4  -2 8006.33 424.035   4
  -4   4  -3 3473.40 315.043   4
   4  -4   3 3108.75 350.437   3
  -4   4  -4 35290.9 1168.55   4
   4  -4   4 33711.0 1209.62   3
   4  -4   5 4104.91 212.877   7
  -4   4  -5 4661.86 432.944   4
   4  -4   5 4535.80 225.946  17
   4  -4   5 4096.04 216.149  14
   4  -4   5 3794.50 401.578   3
   4  -4   6 4706.77 241.511   7
  -4   4  -6 5437.26 494.034   4
   4  -4   6 5026.28 253.981  17
  -4   4  -6 5581.09 455.191   5
  -4   4  -7 2760.03 387.149   4
   4  -4   7 2399.48 204.958  17
  -4   4  -7 2854.49 367.018   5
   4  -4   8 3256.96 235.962  17
  -4   4  -8 3325.50 225.454  13
  -4   4  -8 3935.92 434.461   5
   4  -4   8 3584.90 237.187  15
   4  -4   9 598.191 145.194  17
  -4   4  -9 892.911 143.658  13
   4  -4   9 920.553 155.588  15
  -4   4 -10 1843.52 164.223  13
   4  -4  10 1673.91 202.297  17
   4  -4  10 1338.81 154.302  15
  -4   4 -11 439.992 97.9682  13
   4  -4  11 609.076 137.273  17
  -4   4 -12 5386.26 175.198  13
  -4   4 -12 4476.00 172.401  11
   4  -3 -12 29.6208 56.2821  14
   4  -3 -12 68.1931 59.0789  10
   4  -3 -11 3295.25 182.000  10
   4  -3 -11 3104.41 137.212   9
   4  -3 -11 3531.07 187.039  14
   4  -3 -10 1333.69 154.673  10
   4  -3 -10 1284.50 120.996   9
   4  -3 -10 1530.05 159.434  14
   4  -3  -9 636.430 142.189  14
   4  -3  -9 640.886 145.920  10
   4  -3  -9 703.824 118.354   9
   4  -3  -8 7003.80 321.057  10
   4  -3  -8 7346.98 284.431   9
   4  -3  -8 6727.60 316.208  14
   4  -3  -7 7871.13 308.394  18
   4  -3  -7 6670.01 670.573   6
   4  -3  -7 7341.58 318.837  10
   4  -3  -7 6940.15 307.280  14
   4  -3  -7 7507.26 284.339   9
   4  -3  -6 11266.9 706.469   2
   4  -3  -6 10904.8 360.938  18
   4  -3  -6 9506.25 787.009   6
   4  -3  -6 10494.2 371.817  10
   4  -3  -6 11320.7 347.953   9
   4  -3  -6 10486.5 371.682  14
   4  -3  -5 259.208 109.213  14
   4  -3  -5 404.399 101.013  18
   4  -3  -5 163.559 174.833   2
   4  -3  -5 500.004 263.676   6
   4  -3  -4 167.280 197.021   6
   4  -3  -4 86.8409 147.737   2
   4  -3  -3 14515.8 811.964   6
   4  -3  -3 13649.1 653.088   2
   4  -3  -2 385.267 154.294   2
   4  -3  -2 624.882 207.532   6
   4  -3  -1 7278.19 484.219   3
   4  -3  -1 7320.29 446.812   2
   4  -3  -1 7920.48 523.767   6
   4  -3   0 89435.6 2116.40   3
   4  -3   0 90171.4 2051.41   2
   4  -3   0 88867.8 2132.91   6
   4  -3   1 54495.0 1435.01   2
   4  -3   1 54674.3 1424.43   6
  -4   3  -1 53513.9 1103.04   5
   4  -3   1 50187.7 1449.18   3
   4  -3   2 12341.6 539.493   6
  -4   3  -2 12951.6 517.354   4
  -4   3  -2 12076.9 453.828   5
   4  -3   2 13014.9 641.773   3
  -4   3  -3 18097.1 646.445   5
  -4   3  -3 18472.9 704.179   4
   4  -3   3 17927.9 792.971   3
  -4   3  -4 6121.17 426.973   4
   4  -3   4 5600.67 446.465   3
  -4   3  -5 12668.7 671.241   4
   4  -3   5 10929.1 651.784   3
  -4   3  -6 1086.09 230.394   5
   4  -3   6 855.046 243.597   3
  -4   3  -6 1138.51 248.057   4
   4  -3   6 845.700 119.967   7
   4  -3   6 1145.85 133.671  17
   4  -3   7 8485.40 335.049  17
  -4   3  -7 8375.21 333.313  16
  -4   3  -7 8936.20 603.702   5
   4  -3   8 10719.6 403.674  17
  -4   3  -8 11562.2 733.420   5
  -4   3  -8 11164.2 402.193  16
   4  -3   8 11083.5 390.327  15
  -4   3  -9 54.8741 143.606  13
   4  -3   9 75.9298 133.238  17
  -4   3  -9 321.579 151.168  16
   4  -3   9 181.089 126.484  15
  -4   3 -10 359.161 138.844  13
   4  -3  10 462.142 146.526  17
  -4   3 -11 1059.07 149.110  13
   4  -3  11 594.640 135.129  17
  -4   3 -12 690.835 98.7374  13
   4  -3  12 518.117 105.393  17
  -4   3 -12 576.786 81.4594  11
  -4   3 -13 4717.74 150.251  13
   4  -2 -12 927.124 90.1467  14
   4  -2 -12 883.189 73.3600   9
   4  -2 -12 942.635 95.5685  10
   4  -2 -11 2327.45 140.350   9
   4  -2 -11 2594.69 171.451  10
   4  -2 -11 2794.10 170.466  14
   4  -2 -10-6.08623 117.826  14
   4  -2 -10 72.8182 115.042  10
   4  -2 -10 151.782 97.2698   9
   4  -2  -9 274.150 130.618  14
   4  -2  -9 196.144 134.018  10
   4  -2  -9 338.940 110.013   9
   4  -2  -8 1606.99 174.794  10
   4  -2  -8 1765.52 159.047   9
   4  -2  -8 1866.43 179.304  14
   4  -2  -7 332.339 106.252   9
   4  -2  -7 359.889 118.015  14
   4  -2  -7 229.498 228.714   6
   4  -2  -7 366.498 125.833  10
   4  -2  -6 983.972 255.995   2
   4  -2  -6 1054.21 122.483  18
   4  -2  -6 1031.80 140.897  10
   4  -2  -6 994.617 134.285  14
   4  -2  -6 1036.16 278.822   6
   4  -2  -6 1042.85 118.211   9
   4  -2  -5 96.6440 140.111   2
   4  -2  -5 196.951 180.382   6
   4  -2  -4 9537.53 641.940   6
   4  -2  -4 9396.53 553.660   2
   4  -2  -3 3949.49 402.539   6
   4  -2  -3 3857.67 329.748   2
   4  -2  -2 22360.4 799.536   2
   4  -2  -2 21932.3 831.075   3
   4  -2  -1 4810.24 361.668   3
   4  -2  -1 4700.68 346.325   2
   4  -2   0 25376.2 828.859   2
  -4   2   0 22810.5 506.294   5
   4  -2   0 24958.0 848.622   3
   4  -2   1 10278.8 526.424   3
  -4   2  -1 9821.33 340.790   5
  -4   2  -2 41996.8 994.042   5
   4  -2   2 42214.6 1081.80   6
   4  -2   2 44070.1 1242.25   3
   4  -2   3 77127.1 1579.34   6
  -4   2  -3 76122.7 1655.74   5
   4  -2   3 77341.1 1884.08   3
  -4   2  -4 573.814 136.322   5
  -4   2  -4 623.119 165.286   4
  -4   2  -5 42779.4 1225.43   5
  -4   2  -6 22180.1 886.149   5
   4  -2   7 5775.60 259.015  17
  -4   2  -7 5978.47 283.719  16
  -4   2  -7 5584.14 470.728   5
   4  -2   8 3623.73 227.645  17
  -4   2  -8 3215.69 235.365  16
  -4   2  -8 3739.78 424.646   5
   4  -2   9 643.160 131.714  17
  -4   2  -9 387.572 150.432  13
  -4   2  -9 799.300 161.404  16
  -4   2 -10 8732.80 381.711  13
   4  -2  10 9394.39 378.960  17
  -4   2 -10 9782.13 391.273  16
  -4   2 -11 2723.46 211.502  13
   4  -2  11 2554.98 201.359  17
  -4   2 -12 10382.5 332.680  13
  -4   2 -13 479.049 74.5998  13
  -4   2 -13 379.667 60.6333  10
   4  -1 -12 2426.42 119.211   9
   4  -1 -12 2510.68 136.307  10
   4  -1 -12 2543.57 128.404  14
   4  -1 -11 2834.57 180.633  10
   4  -1 -11 2573.00 160.434   9
   4  -1 -11 2807.19 169.795  14
   4  -1 -10 27936.4 688.545  10
   4  -1 -10 27732.7 661.399   9
   4  -1 -10 28465.3 679.163  14
   4  -1  -9 190.610 109.228   9
   4  -1  -9 201.476 122.621  14
   4  -1  -9 269.155 137.799  10
   4  -1  -8 7698.59 295.846  13
   4  -1  -8 7678.12 319.313  10
   4  -1  -8 7393.25 298.182   9
   4  -1  -8 7101.90 311.919  14
   4  -1  -7 16590.3 444.034  13
   4  -1  -7 17050.6 917.500   1
   4  -1  -7 14495.3 894.975   6
   4  -1  -7 16467.5 474.398  10
   4  -1  -7 15917.5 455.561   9
   4  -1  -7 14445.2 463.323  14
   4  -1  -6 1994.25 308.706   2
   4  -1  -6 2004.62 306.300   1
   4  -1  -6 1995.24 328.432   6
   4  -1  -6 1937.81 142.913   9
   4  -1  -5 14422.5 718.154   2
   4  -1  -5 14781.8 719.799   1
   4  -1  -5 14282.4 793.444   6
   4  -1  -4 36562.0 1161.72   2
   4  -1  -4 38222.1 1133.58   1
   4  -1  -3 3932.71 323.654   2
   4  -1  -3 4237.60 291.251   1
   4  -1  -2 1771.92 215.719   3
   4  -1  -2 1493.71 200.872   2
   4  -1  -2 1484.47 150.832   1
   4  -1  -1 16856.4 635.294   2
   4  -1  -1 16424.7 639.247   3
   4  -1  -1 15834.0 439.817   1
   4  -1   0 27554.6 844.438   2
   4  -1   0 26827.3 859.034   3
  -4   1   0 26881.5 612.310   5
   4  -1   1 37469.3 1059.61   3
  -4   1  -1 36081.2 821.399   5
  -4   1  -2 16344.2 515.136   5
  -4   1  -3 361.756 102.100   5
  -4   1  -4 45519.9 1171.76   5
  -4   1  -5 6509.55 406.364   5
  -4   1  -6 1104.70 208.110   5
  -4   1  -7 41639.2 1346.93   5
   4  -1   8 11491.3 385.849  17
  -4   1  -8 11468.1 704.254   5
  -4   1  -8 11430.7 429.107  16
  -4   1  -9 263.058 205.728   5
   4  -1   9 473.182 124.813  17
  -4   1  -9 175.522 135.699  16
  -4   1 -10 5510.21 319.823  13
  -4   1 -10 5854.24 324.084  16
   4  -1  10 6217.44 295.939  17
  -4   1 -11 39871.3 926.823  13
  -4   1 -11 40647.4 939.207  16
  -4   1 -12 1572.33 154.295  13
  -4   1 -13 772.568 93.7290  13
  -4   1 -13 304.182 54.7772  10
   4   0 -12 59.1580 62.3105  14
   4   0 -12 179.054 79.1128  10
   4   0 -12-1.19942 60.2763   9
   4   0 -11 8098.02 294.611  10
   4   0 -11 7407.39 274.897   9
   4   0 -11 7760.92 269.848  14
   4   0 -10 5781.46 256.538   9
   4   0 -10 5542.17 267.815  10
   4   0 -10 5763.77 257.881  14
   4   0  -9 938.334 145.722   9
   4   0  -9 835.688 140.612  14
   4   0  -9 885.850 133.594  13
   4   0  -9 919.958 148.516  10
   4   0  -8 9929.29 344.260  13
   4   0  -8 10982.1 777.322   1
   4   0  -8 9498.35 351.081  14
   4   0  -8 10409.1 371.597  10
   4   0  -7 9026.70 309.195  13
   4   0  -7 9739.02 682.019   1
   4   0  -7 8696.13 648.286   6
   4   0  -7 10001.0 351.427  10
   4   0  -7 8203.39 318.609  14
   4   0  -6 1483.85 269.832   1
   4   0  -6 1198.82 253.534   2
   4   0  -6 1308.89 273.506   6
   4   0  -5 26722.8 1010.64   2
   4   0  -5 28274.8 1009.54   1
   4   0  -4 12691.4 581.063   1
   4   0  -4 12342.4 602.465   2
   4   0  -3 22078.2 733.076   1
   4   0  -3 22674.2 790.198   2
   4   0  -2 9088.36 442.120   3
   4   0  -2 9540.05 322.708   4
   4   0  -2 9871.94 468.552   2
   4   0  -2 9958.20 411.716   1
   4   0  -1 109246. 2159.26   2
   4   0  -1 101479. 1963.36   1
   4   0  -1 103645. 2155.20   3
  -4   0   1 104670. 1943.70   5
   4   0   0 19290.0 652.044   2
   4   0   0 18851.5 672.940   3
  -4   0   0 18518.4 514.375   5
  -4   0  -1 1661.86 143.993   5
  -4   0  -2 22976.1 647.045   5
  -4   0  -3 4191.83 264.446   5
  -4   0  -4 27956.3 845.978   5
  -4   0  -5 888.346 172.954   5
  -4   0  -6 8265.96 502.990   5
  -4   0  -7 16690.4 792.922   5
   4   0   8 4845.69 232.108  17
  -4   0  -8 4400.82 440.171   5
  -4   0  -8 4681.76 276.071  16
  -4   0  -9 9154.05 398.791  16
   4   0   9 9622.42 348.061  17
  -4   0  -9 9917.04 696.010   5
  -4   0 -10 48673.4 1148.95  13
  -4   0 -10 51230.2 1145.46  16
  -4   0 -11 346.526 149.220  13
  -4   0 -11 588.098 170.452  16
  -4   0 -12 1036.11 163.012  13
  -4   0 -12 644.493 108.484  10
  -4   0 -12 906.383 163.914  16
  -4   0 -13 7240.53 247.457  13
  -4   0 -14 89.8651 44.0051  14
  -4   0 -14 234.581 47.7376  13
   4   1 -13 69.4599 35.6747   9
   4   1 -12 2541.63 136.527  10
   4   1 -12 2398.35 132.285   9
   4   1 -11 7699.03 281.611  10
   4   1 -11 8005.87 275.202   9
   4   1 -11 7416.91 254.876  14
   4   1 -10 62.4746 113.429   9
   4   1 -10 36.6274 98.4259  14
   4   1 -10 68.6202 116.094  10
   4   1  -9 27819.4 647.020  13
   4   1  -9 27706.8 677.322  10
   4   1  -8 4236.45 486.395   1
   4   1  -8 3954.09 215.828  13
   4   1  -8 3905.63 208.798  11
   4   1  -8 3653.94 213.564  14
   4   1  -7 194.101 91.4378  13
   4   1  -7 161.259 87.0360  11
   4   1  -7 260.341 176.472   1
   4   1  -6 93855.7 2352.59   1
   4   1  -5 21514.5 881.558   2
   4   1  -5 21951.2 878.391   1
   4   1  -4 2725.18 209.777   4
   4   1  -4 2892.20 288.534   2
   4   1  -4 2834.49 278.760   1
   4   1  -3 42126.1 1013.22   4
   4   1  -3 43103.0 1177.30   2
   4   1  -3 43812.7 1172.32   1
   4   1  -2 30084.2 837.599   3
   4   1  -2 31241.8 807.018   4
   4   1  -2 31823.4 906.040   2
   4   1  -1 6494.55 350.085   2
   4   1  -1 5827.71 339.834   3
   4   1   0 2642.79 219.135   2
  -4  -1   0 2572.72 186.690   5
  -4  -1  -1 29877.0 772.976   5
  -4  -1  -2 8901.97 379.447   5
  -4  -1  -3 9027.39 405.658   5
  -4  -1  -4 8063.11 414.079   5
  -4  -1  -5 3694.54 308.910   5
  -4  -1  -6 319.005 147.808   5
  -4  -1  -7 558.108 192.137   5
  -4  -1  -8 26488.1 732.029  16
  -4  -1  -8 26699.8 1111.03   5
  -4  -1  -9 4675.43 296.855  16
  -4  -1  -9 4005.92 460.397   5
  -4  -1 -10 29586.5 801.594  13
  -4  -1 -10 30682.7 809.113  16
  -4  -1 -11 1454.69 194.993  13
  -4  -1 -11 1567.75 199.986  16
  -4  -1 -12 3827.96 234.209  13
  -4  -1 -12 3547.35 238.526  16
  -4  -1 -13 114.539 82.3868  13
  -4  -1 -14 132.436 44.2214  13
   4   2 -12 634.935 86.3949  10
   4   2 -12 600.051 80.2666   9
   4   2 -11 103.936 88.2895   9
   4   2 -11 170.892 98.2468  10
   4   2 -10 10164.8 320.595  11
   4   2 -10 10732.6 361.643  10
   4   2  -9 4026.81 219.822  13
   4   2  -9 3953.02 211.284  11
   4   2  -8 285.117 216.724   1
   4   2  -8 277.703 100.770  13
   4   2  -8 355.843 112.015  11
   4   2  -7 22227.0 565.971  13
   4   2  -7 24863.9 1099.08   1
   4   2  -7 24266.1 598.282  11
   4   2  -6 6672.20 245.546  13
   4   2  -6 7457.53 560.149   1
   4   2  -5 4864.95 409.109   2
   4   2  -5 4876.40 339.972   4
   4   2  -5 4950.10 428.449   1
   4   2  -4 9589.86 525.281   2
   4   2  -4 9451.33 457.970   4
   4   2  -4 10417.2 562.409   1
   4   2  -3 56481.8 1361.63   4
   4   2  -3 58754.3 1438.09   2
   4   2  -2 5356.80 270.151   3
   4   2  -2 5284.58 321.496   4
   4   2  -2 5678.82 334.370   2
   4   2  -1 4871.65 287.727   2
   4   2  -1 4120.51 257.030   3
  -4  -2   1 4606.43 293.422   5
   4   2   0 48308.3 1137.51   2
  -4  -2   0 49293.8 1155.91   5
   4   2   1 16554.8 545.710   2
  -4  -2  -1 15981.3 554.691   5
  -4  -2  -2 1077.00 149.318   5
  -4  -2  -3 72448.1 1600.03   5
  -4  -2  -4 6764.48 389.438   5
  -4  -2  -5 134.337 116.026   5
  -4  -2  -6 15440.0 712.022   5
  -4  -2  -7 867.904 227.098   5
  -4  -2  -8 2613.93 182.054  18
  -4  -2  -8 2768.43 380.577   5
  -4  -2  -8 2661.40 231.794  16
  -4  -2  -9 23899.5 711.748  16
  -4  -2  -9 24944.6 1123.49   5
  -4  -2 -10 5347.29 305.769  13
  -4  -2 -10 5892.80 335.451  16
  -4  -2 -11 3648.10 254.707  13
  -4  -2 -11 3659.53 267.649  16
  -4  -2 -12 599.066 133.021  13
  -4  -2 -12 152.074 134.788  16
  -4  -2 -13 160.642 79.8830  14
  -4  -2 -13 86.7583 72.6190  13
  -4  -2 -13 195.907 99.5841  16
   4   3 -12 682.943 78.9520  10
   4   3 -12 603.221 75.6550   9
   4   3 -11 496.043 99.9596   9
   4   3 -11 524.791 81.7658  11
   4   3 -11 420.753 98.1943  10
   4   3 -10 4912.64 223.138  11
   4   3  -9 12809.6 405.440  11
   4   3  -8 297.346 105.765  13
   4   3  -8 300.994 118.216  11
   4   3  -8 276.073 214.639   1
   4   3  -7 6032.64 247.708  13
   4   3  -7 6268.56 567.217   1
   4   3  -7 6656.27 284.357  11
   4   3  -6 1837.25 298.341   1
   4   3  -6 1592.78 127.304  13
   4   3  -6 1807.53 261.669   4
   4   3  -6 1704.88 148.532  11
   4   3  -5 665.777 167.995   4
   4   3  -5 813.350 214.248   1
   4   3  -4 828.188 175.940   4
   4   3  -4 1032.04 191.182   2
   4   3  -3 6867.46 402.541   2
   4   3  -3 5962.80 387.237   4
   4   3  -2 14226.3 539.063   2
   4   3  -2 13574.9 588.759   4
   4   3  -1 6818.04 328.622   2
   4   3  -1 5899.00 288.606   3
  -4  -3   1 6513.64 392.247   5
   4   3   0 7648.55 332.250   2
  -4  -3   0 7471.12 392.866   5
   4   3   1 6646.23 306.168   2
  -4  -3  -1 7121.99 370.798   5
  -4  -3  -2 70236.0 1594.84   5
  -4  -3  -3 11343.9 514.689   5
  -4  -3  -4 5530.09 370.258   5
  -4  -3  -5 25639.3 905.196   5
  -4  -3  -6 2051.79 286.585   5
  -4  -3  -7 6384.82 291.371  18
  -4  -3  -7 6178.67 327.866  16
  -4  -3  -7 6873.83 526.513   5
  -4  -3  -8 8611.11 381.512  16
  -4  -3  -8 7819.71 327.703  18
  -4  -3  -8 8737.09 627.989   5
  -4  -3  -9 3801.15 270.387  13
  -4  -3  -9 4292.77 237.728  18
  -4  -3  -9 4564.40 308.425  16
  -4  -3  -9 4376.68 486.687   5
  -4  -3 -10 295.638 118.658  18
  -4  -3 -10 510.751 171.837  16
  -4  -3 -11 3285.75 219.572  13
  -4  -3 -11 2630.48 240.295  16
  -4  -3 -12 32.1087 99.8334  13
  -4  -3 -12 67.6596 126.884  16
  -4  -3 -13 2082.90 117.076  13
  -4  -3 -13 2227.69 150.132  16
  -4  -3 -13 1906.09 117.456  14
   4   4 -12 484.260 62.4741   9
   4   4 -11 5234.66 194.840  11
   4   4 -11 5251.72 201.384  10
   4   4 -11 5513.17 202.706   9
   4   4 -10 18189.2 471.496  11
   4   4 -10 17287.6 460.094   9
   4   4  -9 1561.39 165.589  11
   4   4  -8 78.6903 109.585  11
   4   4  -7 4568.11 208.730  13
   4   4  -7 5206.23 542.288   1
   4   4  -7 4971.47 253.812  11
   4   4  -6 3676.18 184.134  13
   4   4  -6 3985.23 392.171   4
   4   4  -6 4134.73 221.262  11
  -4  -4   6 3407.15 253.016  15
   4   4  -6 3841.06 454.642   1
   4   4  -5 1073.90 235.180   4
   4   4  -4 322.616 145.004   4
   4   4  -3 5733.11 414.065   4
   4   4  -2 29740.0 834.252   2
   4   4  -2 28545.7 980.318   4
   4   4  -1 2450.46 279.814   4
   4   4  -1 2624.40 195.018   2
  -4  -4   1 2424.75 283.910   5
   4   4   0 61918.7 1259.80   2
  -4  -4   0 63782.4 1566.71   5
   4   4   1 42074.6 908.186   2
  -4  -4  -1 43610.7 1190.82   5
  -4  -4  -2 500.084 139.031   5
   4   4   2 479.486 91.5040   2
  -4  -4  -3 144.088 118.555   5
  -4  -4  -4 38130.0 1160.37   5
  -4  -4  -5 1505.61 247.759   5
  -4  -4  -6 206.598 156.988   5
  -4  -4  -7 8155.30 376.427  16
  -4  -4  -7 8472.19 336.988  18
  -4  -4  -7 8503.92 617.961   5
  -4  -4  -8 1145.34 288.509   5
  -4  -4  -8 848.256 148.727  18
  -4  -4  -8 922.791 188.718  16
  -4  -4  -9 269.203 225.351   5
  -4  -4  -9-121.256 150.740  13
  -4  -4  -9-12.4637 119.930  18
  -4  -4  -9-148.188 162.058  16
  -4  -4 -10 11424.0 413.938  13
  -4  -4 -10 11350.9 390.347  18
  -4  -4 -10 12224.6 467.225  16
  -4  -4 -11 1963.42 208.119  16
  -4  -4 -11 2264.68 175.288  13
  -4  -4 -12 7180.57 245.256  13
  -4  -4 -12 7663.35 299.888  16
  -4  -4 -12 7473.03 255.634  14
  -4  -4 -13 2707.82 145.818  16
  -4  -4 -13 2207.24 105.017  14
   4   5 -11 3531.31 155.455  11
   4   5 -11 3651.58 149.288  10
   4   5 -11 3871.01 149.206   9
  -4  -5  10 4546.98 238.693   8
   4   5 -10 4392.06 209.411  11
   4   5 -10 4280.29 187.489   9
   4   5  -9 688.640 129.575  11
   4   5  -8 6814.24 303.593  11
   4   5  -7 1651.55 341.709   1
   4   5  -7 1912.22 325.495   4
   4   5  -7 1926.10 182.319  11
   4   5  -6 5834.77 277.873  11
   4   5  -6 6108.66 512.401   4
   4   5  -6 5607.14 564.707   1
  -4  -5   6 5558.65 327.119  15
   4   5  -5 34828.5 1242.01   4
   4   5  -5 33229.1 768.564  11
  -4  -5   5 33736.6 886.770  15
   4   5  -4 995.951 215.405   4
   4   5  -3 1882.59 278.577   4
   4   5  -2 2773.34 326.238   4
   4   5  -1 2829.64 332.557   4
  -4  -5   0 822.686 198.026   5
  -4  -5  -1 685.518 183.967   5
  -4  -5  -2 3023.65 310.891   5
  -4  -5  -3 1707.55 250.591   5
  -4  -5  -4 1187.24 237.272   5
  -4  -5  -5 213.037 143.231   5
  -4  -5  -6 9138.24 608.801   5
  -4  -5  -6 8521.16 351.037  18
  -4  -5  -6 7999.58 372.866  16
  -4  -5  -7 352.428 228.838   5
  -4  -5  -7 708.672 155.193  18
  -4  -5  -7 226.943 135.726  16
  -4  -5  -8 8237.18 355.660  18
  -4  -5  -8 9169.78 402.132  16
  -4  -5  -8 8086.76 651.009   5
  -4  -5  -9 3300.80 234.321  18
  -4  -5  -9 3110.36 257.783  16
  -4  -5 -10 229.881 107.374  14
  -4  -5 -10 73.8319 150.990  16
  -4  -5 -10 323.294 134.838  18
  -4  -5 -11 1832.29 161.366  18
  -4  -5 -11 2147.86 198.039  16
  -4  -5 -11 1791.43 141.429  14
  -4  -5 -12 227.431 79.3247  18
  -4  -5 -12 194.838 104.176  16
   4   6 -11 1184.49 90.1677  11
  -4  -6  10 1165.18 144.619   8
   4   6 -10 1045.39 91.0562   9
   4   6 -10 1176.99 118.471  11
  -4  -6   9 2408.90 218.132   8
   4   6  -9 2144.55 174.568  11
   4   6  -9 2088.54 134.432   9
   4   6  -8 10019.2 365.536  11
  -4  -6   7 17718.8 633.303  15
   4   6  -7 20474.0 558.487  11
   4   6  -6 22363.2 585.876  11
   4   6  -6 21503.3 1028.17   4
   4   6  -6 21679.2 1121.55   1
  -4  -6   6 20572.8 687.897  15
   4   6  -5 100.011 94.7904  11
   4   6  -5 17.9609 157.832   4
  -4  -6   4 371.785 130.198  19
   4   6  -4 481.852 105.860  11
  -4  -6   4 350.715 133.770  15
   4   6  -4 438.634 192.231   4
   4   6  -3 29170.3 1164.83   4
   4   6  -2 13758.6 759.080   4
   4   6  -1 12132.7 707.544   4
  -4  -6   0 27340.3 1086.37   5
   4   6   0 25939.5 1057.42   4
  -4  -6  -1 2168.08 330.313   5
  -4  -6  -2 4426.69 415.272   5
  -4  -6  -3 8406.18 571.861   5
  -4  -6  -4 1274.84 269.370   5
  -4  -6  -5 445.296 213.451   5
  -4  -6  -5 447.142 122.707  12
  -4  -6  -5 516.072 128.163  18
  -4  -6  -5 490.392 141.071  16
  -4  -6  -6 354.131 212.561   5
  -4  -6  -6 307.003 122.420  12
  -4  -6  -6 465.438 140.791  18
  -4  -6  -6 228.809 135.275  16
  -4  -6  -7 671.689 255.415   5
  -4  -6  -7 562.560 149.623  12
  -4  -6  -7 315.889 134.947  18
  -4  -6  -7 443.835 168.902  16
  -4  -6  -8 253.975 150.876  12
  -4  -6  -8 55.8319 140.376  18
  -4  -6  -8 262.665 159.838  16
  -4  -6  -9 213.359 146.434  18
  -4  -6  -9 30.9971 153.019  16
  -4  -6 -10 2958.59 216.428  18
  -4  -6 -10 2639.95 227.124  16
  -4  -6 -11 2004.46 161.309  18
  -4  -6 -11 2079.77 177.829  16
  -4  -6 -12 1269.82 102.350  18
  -4  -6 -12 1306.93 117.087  16
  -4  -7  11 1628.54 93.0703  12
   4   7 -11 1662.59 86.0915  11
  -4  -7  10 4116.94 205.243   8
   4   7 -10 4025.60 174.381  11
  -4  -7   9 1550.07 181.367   8
   4   7  -9 1430.97 138.749  11
   4   7  -8 6523.94 276.476  11
   4   7  -7 6448.07 284.179  11
   4   7  -6 1276.30 152.280  11
  -4  -7   6 751.535 183.431  15
   4   7  -5 6821.22 594.052   4
   4   7  -5 7020.09 296.174  11
  -4  -7   5 6879.59 379.116  15
   4   7  -4 18797.5 973.760   4
  -4  -7   4 17947.8 584.592  19
   4   7  -4 19534.7 513.528  11
  -4  -7   4 18374.3 629.144  15
   4   7  -3 1815.59 146.144  11
  -4  -7   3 1758.69 193.598  19
   4   7  -3 1499.16 307.632   4
  -4  -7   3 1723.74 202.901  15
  -4  -7   2 8409.13 324.680  12
   4   7  -2 7798.71 624.516   4
  -4  -7   2 7471.97 334.956  19
  -4  -7   2 8029.00 372.043  15
   4   7  -1 20128.2 984.235   4
   4   7   0 3734.16 445.611   4
  -4  -7  -1 477.727 220.873   5
   4   7   1 412.472 208.302   4
  -4  -7  -2 6234.44 544.913   5
  -4  -7  -3 32452.1 760.957  12
  -4  -7  -3 33646.2 823.860  16
  -4  -7  -3 33837.5 799.377  18
  -4  -7  -3 32593.2 1281.45   5
  -4  -7  -4 3755.73 224.675  12
  -4  -7  -4 3671.22 232.423  18
  -4  -7  -4 3686.99 259.471  16
  -4  -7  -4 3286.59 414.408   5
  -4  -7  -5 13952.0 459.324  12
  -4  -7  -5 14041.6 471.125  18
  -4  -7  -5 15488.2 516.000  16
  -4  -7  -5 13719.5 825.124   5
  -4  -7  -6 1373.07 315.374   5
  -4  -7  -6 1688.99 183.006  12
  -4  -7  -6 1477.80 188.887  18
  -4  -7  -6 1729.27 212.821  16
  -4  -7  -7 54.9909 132.896  12
  -4  -7  -7 35.3533 140.232  18
  -4  -7  -7 260.222 165.918  16
  -4  -7  -8 2039.26 209.516  12
  -4  -7  -8 1920.42 205.627  18
  -4  -7  -8 2273.61 227.744  16
  -4  -7  -9 1813.44 199.386  18
  -4  -7  -9 1569.11 203.832  16
  -4  -7 -10 3008.23 205.722  18
  -4  -7 -10 3115.16 222.452  16
  -4  -7 -11 1131.00 123.393  18
  -4  -7 -11 1103.17 122.744  16
  -4  -7 -12 242.920 63.3322  18
  -4  -8  10 486.591 90.9482   8
  -4  -8  10 520.283 76.5026  12
   4   8 -10 496.749 68.9305  11
  -4  -8   9 1524.50 160.146   8
  -4  -8   9 1535.59 133.110  12
   4   8  -9 1517.46 125.464  11
  -4  -8   8 1825.29 203.909   8
   4   8  -8 2007.03 151.622  11
   4   8  -7 4602.47 230.922  11
   4   8  -6 3692.17 213.047  11
  -4  -8   6 2770.38 269.122  15
   4   8  -5 8338.70 310.821  11
  -4  -8   5 7532.24 406.112  15
  -4  -8   4 317.252 141.643  12
  -4  -8   4 390.867 156.674  19
   4   8  -4 315.665 100.399  11
   4   8  -4 92.3514 206.409   4
  -4  -8   4-72.8763 189.374  15
  -4  -8   3 3509.29 237.184  12
   4   8  -3 2731.62 408.875   4
   4   8  -3 3580.07 195.335  11
  -4  -8   3 3379.89 249.518  19
  -4  -8   3 2900.97 257.234  15
  -4  -8   2 15967.1 548.355   8
  -4  -8   2 15102.3 482.333  12
   4   8  -2 14563.7 912.206   4
  -4  -8   2 15195.3 506.806  19
  -4  -8   2 15294.1 538.315  15
  -4  -8   1 2978.21 240.293   8
  -4  -8   1 2334.75 214.564  19
  -4  -8   1 2834.23 209.128  12
   4   8  -1 2394.89 412.090   4
  -4  -8   1 2526.95 219.700  15
  -4  -8   0 295.202 143.935   8
  -4  -8   0 310.554 121.967  12
   4   8   0 328.009 209.798   4
   4   8   1 7362.96 619.047   4
  -4  -8  -1 6605.17 297.586  12
  -4  -8  -2 151.577 109.285  12
   4   8   2 204.552 217.165   4
  -4  -8  -2 85.8306 136.007  16
  -4  -8  -3 201.286 235.436   5
  -4  -8  -3 121.012 119.744  12
  -4  -8  -3 458.872 158.470  18
   4   8   3 427.666 233.509   4
  -4  -8  -3 126.422 137.717  16
  -4  -8  -4 105697. 2040.35  16
   4   8   4 101820. 2775.17   4
  -4  -8  -4 103531. 1979.99  12
  -4  -8  -4 107526. 1989.50  18
  -4  -8  -4 99383.0 2768.02   5
  -4  -8  -5 4402.45 265.230  12
  -4  -8  -5 3636.54 250.579  18
  -4  -8  -5 3914.85 296.043  16
  -4  -8  -6 4107.67 266.477  12
  -4  -8  -6 4036.91 270.509  18
  -4  -8  -6 4421.46 290.036  16
  -4  -8  -7 10.9371 140.376  12
  -4  -8  -7-1.62953 142.911  18
  -4  -8  -7 311.208 161.999  16
  -4  -8  -8 2709.59 227.887  12
  -4  -8  -8 3185.56 235.380  18
  -4  -8  -8 3021.17 237.067  16
  -4  -8  -9 2155.36 190.956  18
  -4  -8  -9 1683.96 181.963  16
  -4  -8 -10 1062.88 138.509  18
  -4  -8 -10 1345.59 132.241  16
  -4  -8 -11 1002.17 102.533  18
  -4  -9   9 222.546 90.2390   8
  -4  -9   9 152.190 69.8444  12
   4   9  -9 122.724 57.3729  11
  -4  -9   8 8959.48 343.300   8
  -4  -9   8 9497.29 306.067  12
   4   9  -8 9211.00 279.336  11
  -4  -9   7 3866.10 259.526   8
  -4  -9   7 3630.21 215.721  12
   4   9  -7 3718.82 188.085  11
  -4  -9   6 673.176 169.809   8
  -4  -9   6 426.424 139.070  12
   4   9  -6 537.977 108.165  11
  -4  -9   5 1977.83 236.577   8
  -4  -9   5 2057.98 202.284  12
   4   9  -5 2088.81 157.760  11
  -4  -9   4 1128.27 202.827   8
  -4  -9   4 1059.18 171.614  12
   4   9  -4 934.509 122.806  11
  -4  -9   4 632.485 169.900  19
  -4  -9   4 443.738 165.504  15
  -4  -9   3 430.370 178.102   8
  -4  -9   3 126.876 132.176  12
  -4  -9   3 174.594 145.987  19
  -4  -9   3-13.7338 171.378  15
  -4  -9   2 529.101 174.091   8
  -4  -9   2 363.868 140.499  12
  -4  -9   2 193.517 150.031  19
   4   9  -2 233.077 215.572   4
  -4  -9   1 188.613 153.928   8
  -4  -9   1 179.304 130.762  12
  -4  -9   1 165.481 129.786  19
   4   9  -1 84.0483 213.172   4
  -4  -9   0 231.178 128.454  12
   4   9   0 402.062 238.519   4
  -4  -9  -1 8510.72 358.739  12
   4   9   1 8447.63 717.003   4
  -4  -9  -2 7768.28 349.521  12
   4   9   2 8292.49 696.939   4
  -4  -9  -2 7884.62 374.552  16
  -4  -9  -3 3679.63 255.356  12
   4   9   3 3569.04 481.708   4
  -4  -9  -3 3244.74 254.982  16
  -4  -9  -4 48451.5 1106.86  12
  -4  -9  -4 50842.2 1074.96  18
  -4  -9  -4 48471.8 1130.40  16
  -4  -9  -5 129.507 141.902  12
  -4  -9  -5 170.088 139.232  18
  -4  -9  -5 200.284 146.903  16
  -4  -9  -6-36.6049 141.152  12
  -4  -9  -6 288.343 143.531  18
  -4  -9  -6 219.000 146.844  16
  -4  -9  -7 3121.25 243.309  12
  -4  -9  -7 3584.24 237.290  18
  -4  -9  -7 3556.07 245.944  16
  -4  -9  -8 724.764 158.901  12
  -4  -9  -8 1021.43 155.646  18
  -4  -9  -8 685.074 137.989  16
  -4  -9  -9 2482.86 173.599  18
  -4  -9 -10 4741.80 194.510  18
  -4  -9 -11 125.640 52.0561  18
  -4 -10   8 3211.62 176.980   8
  -4 -10   8 3235.66 152.145  12
   4  10  -8 3351.24 126.349  11
  -4 -10   7 1102.76 148.330   8
  -4 -10   7 993.641 119.561  12
   4  10  -7 1202.73 97.5924  11
  -4 -10   6 4694.21 271.255   8
  -4 -10   6 4742.06 237.877  12
   4  10  -6 4783.45 190.661  11
  -4 -10   5 340.754 149.555   8
  -4 -10   5 171.258 125.362  12
   4  10  -5 338.631 86.4712  11
  -4 -10   4 1140.13 192.279   8
  -4 -10   4 1169.03 171.986  12
  -4 -10   3 268.424 160.230   8
  -4 -10   3 275.066 141.912  12
  -4 -10   2 4367.57 288.955   8
  -4 -10   2 4748.41 278.867  12
  -4 -10   2 4213.42 267.449  19
  -4 -10   1 1483.16 193.361   8
  -4 -10   1 1192.07 174.931  12
  -4 -10   0 1058.18 169.525  12
  -4 -10  -1 1627.92 196.658  12
  -4 -10  -1 1428.13 193.297  16
  -4 -10  -2 6017.99 314.909  12
  -4 -10  -2 5869.78 319.377  16
  -4 -10  -3 12451.4 450.634  12
  -4 -10  -3 11366.5 445.350  16
  -4 -10  -4 3881.05 272.061  12
  -4 -10  -4 3873.71 224.749  18
  -4 -10  -4 3231.18 246.922  16
  -4 -10  -5 11657.5 442.456  12
  -4 -10  -5 11728.3 395.071  18
  -4 -10  -5 11372.0 418.755  16
  -4 -10  -6 439.984 150.075  12
  -4 -10  -6 551.373 133.089  18
  -4 -10  -7 146.783 129.442  12
  -4 -10  -7-134.378 120.844  18
  -4 -10  -8 2934.10 174.486  18
  -4 -10  -9 1457.47 115.104  18
  -4 -10 -10 849.021 73.0144  18
  -4 -11   7 3095.50 157.945   8
  -4 -11   7 3186.35 143.461  12
  -4 -11   6 5932.02 248.745   8
  -4 -11   6 5862.13 229.767  12
  -4 -11   5 172.402 112.936   8
  -4 -11   5 96.7224 101.538  12
  -4 -11   4 4054.29 247.123   8
  -4 -11   4 4605.94 241.638  12
  -4 -11   3 2145.84 197.416   8
  -4 -11   3 1957.17 188.799  12
  -4 -11   2 338.082 137.484   8
  -4 -11   2 401.530 146.963  12
  -4 -11   1 357.777 145.877  12
  -4 -11   0 28.0298 139.230  12
  -4 -11   0 91.7488 130.451  16
  -4 -11  -1-3.12137 139.210  12
  -4 -11  -1 52.1889 126.754  16
  -4 -11  -2 1202.63 182.032  12
  -4 -11  -2 1090.84 163.489  16
  -4 -11  -3 128.026 142.446  12
  -4 -11  -4 19.2114 134.188  12
  -4 -11  -5 2323.68 207.250  12
  -4 -11  -6 95.3617 121.159  12
  -4 -11  -6 144.253 84.0423  18
  -4 -11  -7 645.196 122.460  12
  -4 -11  -7 601.260 94.6961  18
  -4 -11  -8 1151.71 91.2610  18
  -4 -12   6 226.281 57.4829  12
  -4 -12   5 808.513 93.0412   8
  -4 -12   5 840.453 95.4943  12
  -4 -12   4 91.2330 84.8966   8
  -4 -12   4 12.9635 87.5974  12
  -4 -12   4-73.4242 74.3918  16
  -4 -12   3 21.3983 98.3197  12
  -4 -12   3-115.889 90.1033  16
  -4 -12   2 2678.93 194.422  12
  -4 -12   1 4342.04 246.361  12
  -4 -12   0 474.041 134.102  12
  -4 -12  -1 3805.29 236.922  12
  -4 -12  -2 3831.41 233.426  12
  -4 -12  -3 312.781 125.600  12
  -4 -12  -4 338.730 121.318  12
  -4 -12  -5 264.569 109.379  12
  -4 -12  -6 2820.25 171.252  12
  -4 -13   3 1728.35 114.198  12
  -4 -13   2 4328.05 188.786  12
  -4 -13   1 363.333 96.1885  12
  -4 -13   0 33.7521 87.2815  12
  -4 -13  -1 422.300 106.404  12
  -4 -13  -2 30.6035 87.7117  12
  -4 -13  -3 705.653 105.684  12
  -4 -13  -4 848.585 104.045  12
   5 -11  -2 941.068 94.8341  19
   5 -11  -2 837.327 79.2665  14
   5 -11  -1 292.389 86.5604  19
   5 -11  -1 92.3337 62.2765  14
   5 -11   0 1981.90 143.614  19
   5 -11   0 1757.54 109.547  14
   5 -11   1 927.265 118.339  19
   5 -11   2 5223.01 217.976  19
   5 -11   3 3773.96 180.936  19
   5 -11   4-81.2315 75.2229  19
   5 -10  -5 120.642 64.7945  14
   5 -10  -5 255.441 77.7248  10
   5 -10  -4 1977.21 146.873  10
   5 -10  -4 1923.14 129.443  14
   5 -10  -3 1009.59 119.808  19
   5 -10  -3 1355.95 122.136  14
   5 -10  -2 352.018 104.362  14
   5 -10  -2 239.511 111.992  19
   5 -10  -1 422.821 106.258  14
   5 -10  -1 493.700 133.262  19
   5 -10   0 1432.19 167.787  19
   5 -10   0 1220.78 130.747  14
   5 -10   1 3424.41 218.373  19
   5 -10   1 3081.80 182.036  14
   5 -10   2 1713.25 177.941  19
   5 -10   2 1625.51 143.083  14
   5 -10   3 615.381 136.522  19
   5 -10   3 305.026 92.4807  15
   5 -10   4 596.962 133.489  19
   5 -10   4 344.612 93.2769  15
   5 -10   5 1734.86 147.651  19
   5 -10   5 1738.81 131.738  15
   5 -10   6 1789.63 127.231  19
   5 -10   6 2003.92 127.230  15
   5 -10   7 442.856 69.4308  15
   5  -9  -7 1154.35 99.0682  10
   5  -9  -7 1189.01 93.8874  14
   5  -9  -6 420.058 93.6822  14
   5  -9  -6 391.375 99.8908  10
   5  -9  -5 495.190 115.303  14
   5  -9  -5 218.738 109.650  10
   5  -9  -4 286.896 116.081  14
   5  -9  -4 272.179 110.725  19
   5  -9  -4 121.903 118.316  10
   5  -9  -3 518.836 129.514  14
   5  -9  -3 341.198 132.794  10
   5  -9  -3 300.181 129.999  19
   5  -9  -2 874.358 160.458  19
   5  -9  -2 1190.25 167.395  10
   5  -9  -2 1279.45 158.480  14
   5  -9  -1 369.090 130.659  14
   5  -9  -1 230.624 151.582  19
   5  -9  -1 416.451 144.891  10
   5  -9   0 1294.80 191.178  19
   5  -9   0 1458.53 169.553  14
   5  -9   1 874.006 151.858  14
   5  -9   1 1273.73 186.171  19
   5  -9   2 5043.10 284.016  19
   5  -9   2 5078.32 254.670  14
   5  -9   2 4830.23 242.410  15
   5  -9   3 1560.15 197.426  19
   5  -9   3 1991.81 175.708  15
   5  -9   3 1692.55 168.205  14
   5  -9   4 6428.42 304.409  19
   5  -9   4 6036.96 276.573  15
   5  -9   5 117.520 127.500  19
   5  -9   5 98.0471 112.498  15
   5  -9   6 1567.92 151.222  19
   5  -9   6 1489.81 150.393  15
   5  -9   7 647.242 103.696  19
   5  -9   7 754.410 112.867  15
   5  -9   8 1708.46 119.666  15
   5  -8  -8 466.459 80.3346  14
   5  -8  -8 437.013 81.4318  10
   5  -8  -7 1298.80 133.658  10
   5  -8  -7 1282.72 131.399  14
   5  -8  -6 15383.7 443.848  10
   5  -8  -6 15462.9 438.635  14
   5  -8  -5 3851.20 211.445  19
   5  -8  -5 4110.44 241.624  10
   5  -8  -5 4077.91 237.399  14
   5  -8  -4-119.791 130.480  14
   5  -8  -4 141.824 132.994  19
   5  -8  -4 2.84056 122.796  10
   5  -8  -3 5938.47 299.510  19
   5  -8  -3 5872.45 298.214  10
   5  -8  -3 6275.27 297.417  14
   5  -8  -2 5686.07 290.013  10
   5  -8  -2 6028.67 307.296  19
   5  -8  -2 6217.49 294.725  14
   5  -8  -1 1859.51 207.589  19
   5  -8  -1 1491.78 188.893  10
   5  -8  -1 1995.94 194.846  14
   5  -8   0 1907.32 211.133  19
   5  -8   0 1575.99 191.354  10
   5  -8   0 1971.98 185.165  14
   5  -8   1 6293.62 284.502   7
   5  -8   1 6416.63 328.878  19
   5  -8   1 6571.39 306.242  14
   5  -8   2 1994.59 176.728   7
   5  -8   2 2182.02 221.106  19
   5  -8   2 2066.69 196.457  14
   5  -8   3 2133.77 184.498   7
   5  -8   3 2434.94 224.269  19
   5  -8   3 2579.66 210.538  15
   5  -8   3 2631.27 202.205  14
   5  -8   4 2402.33 191.717   7
   5  -8   4 2385.48 212.452  17
   5  -8   4 2452.04 217.989  19
   5  -8   4 2860.76 220.344  15
   5  -8   4 2627.36 201.330  14
   5  -8   5 258.901 132.079  17
   5  -8   5 364.491 148.003  19
   5  -8   5 316.183 143.414  15
   5  -8   6 3338.60 225.252  19
   5  -8   6 3280.48 240.609  17
   5  -8   6 3708.72 233.407  15
   5  -8   7 2204.36 171.015  19
   5  -8   7 2179.95 197.658  17
   5  -8   7 2388.30 185.612  15
   5  -8   8 1919.58 174.009  17
   5  -8   8 2212.16 165.714  15
   5  -8   9 2926.06 154.896  15
   5  -7  -9 1867.87 117.215  10
   5  -7  -9 1875.24 119.979  14
   5  -7  -8 56.4639 92.2633  14
   5  -7  -8 53.2026 89.8002  10
   5  -7  -7-118.857 124.432  14
   5  -7  -7-42.9754 114.787  10
   5  -7  -6 8773.04 318.436  19
   5  -7  -6 9390.27 350.980  10
   5  -7  -6 9465.25 359.087  14
   5  -7  -5 2489.10 206.611  10
   5  -7  -5 2581.50 206.726  19
   5  -7  -5 2314.46 209.960  14
   5  -7  -4 3900.49 250.169  19
   5  -7  -4 3732.17 242.561  10
   5  -7  -4 3504.10 244.622  14
   5  -7  -3 2282.58 211.116  19
   5  -7  -3 2044.88 190.409  10
   5  -7  -3 2092.73 196.470  14
   5  -7  -2 5779.21 716.392   6
   5  -7  -2 6002.28 306.307  19
   5  -7  -2 6202.35 294.362  10
   5  -7  -2 5963.92 289.471  14
   5  -7  -1 443.689 142.005  14
   5  -7  -1 298.087 101.380   7
   5  -7  -1 516.400 160.137  19
   5  -7  -1 399.728 365.581   6
   5  -7  -1 557.653 138.675  10
   5  -7   0 28452.5 697.156  14
   5  -7   0 28146.6 668.372   7
   5  -7   0 27046.4 696.896  10
   5  -7   0 26763.6 716.566  19
   5  -7   1 496.408 122.868   7
   5  -7   1 449.898 138.081  10
   5  -7   1 486.691 154.887  19
   5  -7   1 530.495 140.110  14
   5  -7   2 4068.82 240.382   7
   5  -7   2 4173.10 271.771  19
   5  -7   2 4680.76 251.251  14
   5  -7   3 20565.4 574.948   7
   5  -7   3 21570.6 603.945  19
   5  -7   3 21468.2 583.100  14
   5  -7   4 14406.0 467.788   7
   5  -7   4 13829.7 497.300  17
   5  -7   4 15106.2 486.371  19
   5  -7   4 14812.6 466.834  14
   5  -7   5 481.798 134.756   7
   5  -7   5 501.713 146.789  19
   5  -7   5 560.125 154.314  17
   5  -7   5 529.400 142.430  14
   5  -7   6 11658.2 408.619  19
   5  -7   6 11916.4 460.090  17
   5  -7   6 12034.7 427.320  15
   5  -7   7 10639.6 371.314  19
   5  -7   7 11134.4 435.994  17
   5  -7   7 11668.0 409.145  15
   5  -7   8 298.001 132.735  17
   5  -7   8 189.049 123.706  15
   5  -7   9 591.709 131.909  17
   5  -7   9 790.175 122.663  15
   5  -7  10 8593.02 308.500  17
   5  -7  10 9520.59 273.126  15
   5  -6 -10 2711.66 129.660  10
   5  -6 -10 2799.65 131.075  14
   5  -6  -9 2396.02 154.648  10
   5  -6  -9 2231.96 151.278  14
   5  -6  -8-24.5215 108.346  14
   5  -6  -8 95.7252 106.066  10
   5  -6  -7 822.564 148.798  14
   5  -6  -7 751.213 125.557  19
   5  -6  -7 889.158 145.611  10
   5  -6  -6 458.627 142.136  14
   5  -6  -6 247.248 127.090  19
   5  -6  -6 372.780 132.853  10
   5  -6  -5 14042.2 467.303  19
   5  -6  -5 14316.9 466.709  10
   5  -6  -5 15222.6 482.038  14
   5  -6  -4 3753.13 241.368  19
   5  -6  -4 3561.73 235.306  10
   5  -6  -4 4251.27 257.174  14
   5  -6  -3 14555.9 472.145  19
   5  -6  -3 14021.8 1072.89   6
   5  -6  -3 14301.6 464.484  14
   5  -6  -3 14934.7 457.689  10
   5  -6  -2 164.881 119.828  14
   5  -6  -2 33.0571 125.317  19
   5  -6  -2 19.9419 321.775   6
   5  -6  -2 156.166 94.8001   7
   5  -6  -2 93.3298 117.781  10
   5  -6  -1 7980.50 293.966   7
   5  -6  -1 6776.14 685.714   6
   5  -6  -1 7490.88 309.745  10
   5  -6  -1 6803.75 318.810  19
   5  -6  -1 7337.70 309.417  14
   5  -6   0 270.815 141.442  19
   5  -6   0 260.506 122.309  14
   5  -6   0 406.633 123.259  10
   5  -6   0 304.007 212.489   2
   5  -6   0 145.236 231.007   6
   5  -6   0 450.254 112.341   7
   5  -6   1 648.457 136.330  14
   5  -6   1 410.434 206.852   2
   5  -6   1 657.944 121.228   7
   5  -6   1 751.112 142.204  10
   5  -6   1 545.404 143.008  19
   5  -6   2 16783.6 488.779  14
   5  -6   2 16481.1 479.098   7
   5  -6   2 16856.7 889.445   2
   5  -6   2 16390.6 501.150  19
   5  -6   3 553.441 136.805  14
   5  -6   3 379.619 234.842   2
   5  -6   3 567.729 124.696   7
   5  -6   3 431.954 118.515  17
   5  -6   3 613.698 141.624  19
   5  -6   4 4706.02 261.995   7
   5  -6   4 4507.26 517.227   2
   5  -6   4 4979.67 262.792  19
   5  -6   4 4952.85 259.071  14
   5  -6   4 5195.45 273.246  17
   5  -6   5 372.348 131.048   7
   5  -6   5 323.911 136.448  19
   5  -6   5 413.241 132.740  17
   5  -6   5 403.661 133.756  14
   5  -6   6 347.514 148.900  19
   5  -6   6 1.35542 124.525   7
   5  -6   6 15.8829 134.480  17
   5  -6   7-178.676 171.479  17
   5  -6   7 109.770 125.427  19
   5  -6   7 160.150 149.643  15
   5  -6   8 1337.24 191.539  17
   5  -6   8 1242.03 173.816  15
   5  -6   9 888.101 157.452  17
   5  -6   9 818.654 140.826  15
   5  -6  10 980.854 148.581  17
   5  -6  10 1100.57 122.785  15
   5  -5 -11 101.017 48.0748  14
   5  -5 -10 7527.40 244.788  14
   5  -5 -10 7307.55 238.523  10
   5  -5  -9 964.894 133.636  14
   5  -5  -9 1012.44 128.303  10
   5  -5  -8 1223.23 156.501  10
   5  -5  -8 1415.50 162.636  14
   5  -5  -7 4045.74 240.153  10
   5  -5  -7 3721.58 244.435  14
   5  -5  -6 3475.35 227.147  10
   5  -5  -6 3262.27 235.229  14
   5  -5  -5 14280.4 840.109   2
   5  -5  -5 14263.3 1083.68   6
   5  -5  -5 14146.0 464.757  10
   5  -5  -5 15028.0 479.454  14
   5  -5  -4 3321.63 548.475   6
   5  -5  -4 3340.30 210.177  10
   5  -5  -4 2454.32 362.405   2
   5  -5  -4 3155.42 215.534  14
   5  -5  -3 3666.21 199.481   7
   5  -5  -3 3667.82 547.095   6
   5  -5  -3 3649.37 215.734  10
   5  -5  -3 3652.26 228.612  14
   5  -5  -3 4034.26 431.369   2
   5  -5  -2 7235.92 276.452   7
   5  -5  -2 7168.45 286.348  10
   5  -5  -2 7063.34 685.078   6
   5  -5  -2 6430.23 521.613   2
   5  -5  -2 6792.73 290.702  14
   5  -5  -1 3712.86 195.976   7
   5  -5  -1 3570.27 471.779   6
   5  -5  -1 2969.82 369.521   2
   5  -5  -1 3668.54 201.548  10
   5  -5  -1 3407.14 197.037  14
   5  -5   0 1003.69 125.589  14
   5  -5   0 715.349 219.205   2
   5  -5   0 963.158 122.525   7
   5  -5   0 956.202 136.215  19
   5  -5   0 928.762 271.648   6
   5  -5   1 11437.5 762.604   3
   5  -5   1 12475.2 378.643   7
   5  -5   1 12094.4 728.302   2
   5  -5   1 12237.1 751.979   6
   5  -5   1 11718.5 393.377  19
   5  -5   1 12626.4 387.133  14
   5  -5   2 593.940 119.716  14
   5  -5   2 340.967 202.585   2
   5  -5   2 477.391 235.727   3
   5  -5   2 470.035 102.081   7
   5  -5   2 391.807 119.493  19
   5  -5   3 2883.39 410.505   3
   5  -5   3 3634.17 426.792   2
   5  -5   3 3666.93 209.475   7
   5  -5   3 3214.25 207.650  19
   5  -5   3 3801.17 214.259  17
   5  -5   3 3532.61 213.323  14
   5  -5   4 48910.5 1671.13   3
   5  -5   4 49708.5 1041.57   7
   5  -5   4 48050.4 1035.37  19
   5  -5   4 50874.4 1057.83  17
   5  -5   4 47987.6 1036.60  14
   5  -5   5 233.947 116.816   7
   5  -5   5 155.509 121.878  19
   5  -5   5 361.988 127.786  17
   5  -5   5 121.673 123.985  14
   5  -5   6 308.688 123.316   7
   5  -5   6 272.393 131.563  17
   5  -5   6 160.244 120.631  19
   5  -5   7 77506.0 1589.60  17
   5  -5   8 13565.6 501.187  17
   5  -5   8 14422.7 466.651  15
   5  -5   9 666.813 142.813  15
   5  -5   9 841.803 167.244  17
   5  -5  10 22573.0 623.878  17
   5  -5  10 21416.9 539.924  15
   5  -5  11 3238.93 198.614  17
   5  -4 -11 6896.06 207.052  10
   5  -4 -11 7139.01 209.627  14
   5  -4 -10 47.0780 88.5195  14
   5  -4 -10 35.8425 83.6099  10
   5  -4  -9 3575.81 208.380  10
   5  -4  -9 3207.22 160.820   9
   5  -4  -9 3708.57 217.280  14
   5  -4  -8 8960.96 299.949   9
   5  -4  -8 9404.92 348.179  10
   5  -4  -8 9231.25 359.772  14
   5  -4  -7 1940.90 150.788   9
   5  -4  -7 1853.19 181.282  10
   5  -4  -7 1679.05 186.861  14
   5  -4  -6 2479.55 204.002  10
   5  -4  -6 2200.37 456.294   6
   5  -4  -6 2045.96 352.194   2
   5  -4  -6 2639.97 171.599   9
   5  -4  -6 2526.70 197.522  14
   5  -4  -5 4968.63 501.237   2
   5  -4  -5 4189.47 592.603   6
   5  -4  -5 4704.00 242.770  10
   5  -4  -5 5224.32 222.333   9
   5  -4  -5 4421.63 249.854  14
   5  -4  -4 112.013 103.874  14
   5  -4  -4 195.641 292.173   6
   5  -4  -4 69.1023 181.830   2
   5  -4  -4 228.778 111.591  10
   5  -4  -4 245.148 85.1545   9
   5  -4  -3 10782.7 813.963   6
   5  -4  -3 10435.3 339.929  10
   5  -4  -3 10222.1 646.870   2
   5  -4  -3 9795.54 346.777  14
   5  -4  -2 27651.4 1253.74   6
   5  -4  -2 25636.1 1034.24   2
   5  -4  -1 6614.92 576.664   6
   5  -4  -1 6958.78 506.090   2
   5  -4   0 4794.12 461.799   3
   5  -4   0 4779.70 463.172   6
   5  -4   0 4717.95 428.977   2
   5  -4   1 22845.5 1017.09   3
   5  -4   1 22392.4 958.850   2
   5  -4   1 23654.7 978.730   6
   5  -4   2 3827.66 410.153   3
   5  -4   2 3690.93 394.040   2
   5  -4   3 16229.8 858.292   3
   5  -4   4 11566.1 370.666  14
   5  -4   4 10946.6 363.483   7
   5  -4   4 11253.2 366.531  17
  -5   4  -4 12149.8 593.316   5
   5  -4   4 10764.9 710.695   3
  -5   4  -5 1177.36 231.494   5
   5  -4   5 716.996 250.986   3
   5  -4   5 1018.65 136.924   7
   5  -4   5 995.548 134.512  17
   5  -4   5 842.488 128.808  14
  -5   4  -6 525.611 210.134   5
   5  -4   6 414.136 123.920   7
   5  -4   6 634.875 138.197  17
  -5   4  -7 834.431 256.813   5
   5  -4   7 399.811 125.844   7
   5  -4   7 709.294 154.293  17
   5  -4   8 2.19842 133.606  17
  -5   4  -8-150.051 138.435  13
  -5   4  -9 7464.17 313.726  13
   5  -4   9 7090.97 347.499  17
   5  -4   9 7491.63 314.772  15
  -5   4 -10 10724.0 348.164  13
   5  -4  10 10807.2 412.551  17
   5  -4  10 10111.8 342.810  15
  -5   4 -11 2541.80 144.786  13
   5  -4  11 2612.71 194.465  17
  -5   4 -12 3552.52 135.865  11
   5  -3 -11 582.655 84.1138  14
   5  -3 -11 458.848 56.8070   9
   5  -3 -10-5.03905 97.9811  14
   5  -3 -10 37.6787 94.1669  10
   5  -3 -10 96.2607 69.6828   9
   5  -3  -9 6132.08 277.827  10
   5  -3  -9 6327.09 244.440   9
   5  -3  -9 6574.76 281.556  14
   5  -3  -8 62.3782 115.940  14
   5  -3  -8 50.2713 120.985  10
   5  -3  -8 17.7413 91.6506   9
   5  -3  -7-62.6597 118.135  14
   5  -3  -7-8.41307 257.111   6
   5  -3  -7 63.7431 122.882  10
   5  -3  -7 2.79192 94.5655   9
   5  -3  -6 15345.0 883.998   2
   5  -3  -6 15509.2 1052.21   6
   5  -3  -6 16017.4 473.906  10
   5  -3  -6 16778.5 449.031   9
   5  -3  -6 15294.1 473.805  14
   5  -3  -5 4696.44 232.636  10
   5  -3  -5 4485.89 559.434   6
   5  -3  -5 5234.14 224.655   9
   5  -3  -5 4171.32 236.850  14
   5  -3  -5 4526.31 472.075   2
   5  -3  -4 743.762 299.503   6
   5  -3  -4 1074.66 249.456   2
   5  -3  -4 1163.41 116.056   9
   5  -3  -4 799.478 124.885  14
   5  -3  -3 36445.8 1467.15   6
   5  -3  -3 35586.4 1230.10   2
   5  -3  -2 1852.78 290.746   2
   5  -3  -2 2134.99 344.236   6
   5  -3  -1 5460.63 469.008   3
   5  -3  -1 6036.59 512.274   6
   5  -3  -1 5878.05 444.941   2
   5  -3   0 24148.3 993.023   3
   5  -3   0 23891.7 966.693   2
   5  -3   0 24928.2 1006.53   6
   5  -3   1 950.960 222.491   3
   5  -3   1 806.500 203.551   2
   5  -3   1 1095.61 218.983   6
   5  -3   2 907.697 223.118   3
   5  -3   2 872.703 189.856   6
  -5   3  -3 771.812 161.982   5
   5  -3   3 715.329 222.726   3
  -5   3  -4 71141.7 1724.97   5
   5  -3   4 68459.5 1989.22   3
   5  -3   5 1324.36 299.606   3
   5  -3   5 1578.39 142.370   7
   5  -3   5 1588.37 138.390  17
  -5   3  -5 1923.39 261.057   5
   5  -3   5 1516.08 141.858  14
  -5   3  -6 1123.09 250.617   5
   5  -3   6 705.698 277.623   3
   5  -3   6 1268.78 144.773   7
   5  -3   6 880.955 122.816  17
  -5   3  -7 134.202 194.237   5
   5  -3   7 99.1697 103.648   7
   5  -3   7 264.136 123.733  17
   5  -3   8 7451.97 339.498  17
  -5   3  -8 8222.59 336.351  16
  -5   3  -8 7764.14 618.627   5
  -5   3  -9 325.456 141.295  13
   5  -3   9 796.032 160.186  17
  -5   3  -9 882.783 158.832  16
   5  -3   9 806.848 148.211  15
  -5   3 -10 494.003 129.239  13
   5  -3  10 389.360 130.202  17
  -5   3 -11 7461.22 285.904  13
   5  -3  11 7334.41 312.349  17
  -5   3 -12 41.6908 71.3114  13
  -5   3 -12 68.8249 46.2432  11
   5  -3  12-43.1884 91.1858  17
   5  -2 -11 1702.76 120.944  10
   5  -2 -11 1604.80 103.194   9
   5  -2 -11 1660.43 115.942  14
   5  -2 -10 1438.93 145.329  10
   5  -2 -10 1409.73 128.193   9
   5  -2 -10 1218.52 138.459  14
   5  -2  -9 250.801 119.968  14
   5  -2  -9 384.538 128.146  10
   5  -2  -9 366.530 100.675   9
   5  -2  -8 1358.33 162.779  14
   5  -2  -8 1229.19 163.397  10
   5  -2  -8 1376.52 146.426   9
   5  -2  -7 2835.03 202.596  10
   5  -2  -7 2879.18 193.389   9
   5  -2  -7 2812.14 469.767   6
   5  -2  -7 2676.61 200.864  14
   5  -2  -6 757.391 137.767  14
   5  -2  -6 879.222 257.407   2
   5  -2  -6 647.294 290.615   6
   5  -2  -6 767.067 130.017  10
   5  -2  -6 773.823 119.517   9
   5  -2  -5 922.877 116.493  14
   5  -2  -5 750.787 231.900   2
   5  -2  -5 655.885 246.886   6
   5  -2  -5 1018.84 131.367  10
   5  -2  -5 925.578 114.410   9
   5  -2  -4 41159.8 1544.25   6
   5  -2  -4 39645.8 1324.07   2
   5  -2  -3 9828.79 678.637   6
   5  -2  -3 9844.81 584.198   2
   5  -2  -2 500.977 186.982   3
   5  -2  -2 307.573 164.224   2
   5  -2  -1 73999.5 1910.13   3
   5  -2  -1 75316.6 1864.69   2
   5  -2   0 16335.7 726.541   2
   5  -2   0 15932.2 735.047   3
   5  -2   1 1944.86 271.958   2
   5  -2   1 2018.39 275.314   3
  -5   2  -2 14515.0 516.810   5
   5  -2   2 14693.3 727.293   3
  -5   2  -3 12676.8 526.639   5
   5  -2   3 13018.9 703.827   3
  -5   2  -4 19985.6 746.950   5
   5  -2   4 20432.5 931.162   3
  -5   2  -5 14471.4 671.441   5
   5  -2   5 13030.6 771.091   3
  -5   2  -6 412.265 182.599   5
   5  -2   6 279.188 94.6849   7
   5  -2   6 257.823 88.0015  17
  -5   2  -7 598.857 219.911   5
   5  -2   7 332.447 103.963   7
   5  -2   7 247.190 102.948  17
  -5   2  -7 476.074 125.362  16
   5  -2   7 401.276 257.088   3
  -5   2  -8 522.353 251.037   5
   5  -2   8 753.591 149.123  17
  -5   2  -8 511.177 140.276  16
   5  -2   9 194.079 122.871  17
  -5   2  -9 263.166 138.719  16
  -5   2 -10 1314.93 176.570  13
   5  -2  10 1407.11 170.851  17
  -5   2 -10 1777.51 194.259  16
   5  -2  11 1900.36 178.187  17
  -5   2 -11 1895.98 180.998  13
  -5   2 -12 3033.27 171.178  13
  -5   2 -13 4479.54 153.695  13
   5  -1 -12 455.424 60.6372  10
   5  -1 -12 501.578 57.2266   9
   5  -1 -11 92.8653 72.0812  14
   5  -1 -11 32.3328 78.1922  10
   5  -1 -11 71.3467 71.0190   9
   5  -1 -10 3633.13 202.068  10
   5  -1 -10 3248.56 188.962   9
   5  -1 -10 3473.50 190.784  14
   5  -1  -9 187.414 116.135  14
   5  -1  -9 137.765 117.945  10
   5  -1  -9 125.073 97.7426   9
   5  -1  -8 381.225 115.462  14
   5  -1  -8 457.525 132.949  10
   5  -1  -8 418.959 114.784   9
   5  -1  -7 1255.40 143.455   9
   5  -1  -7 1327.27 353.710   6
   5  -1  -7 1272.67 147.876  10
   5  -1  -7 1250.46 149.837  14
   5  -1  -6 244.856 95.5507   9
   5  -1  -6 125.221 92.9484  14
   5  -1  -6 435.694 243.162   2
   5  -1  -6 249.240 173.044   1
   5  -1  -6 146.520 200.857   6
   5  -1  -6 123.735 105.141  10
   5  -1  -5 5634.39 452.993   1
   5  -1  -5 5317.99 531.286   6
   5  -1  -5 5440.24 227.482   9
   5  -1  -5 5273.60 465.082   2
   5  -1  -4 9610.54 534.270   1
   5  -1  -4 9388.55 584.539   2
   5  -1  -3 2266.27 226.898   1
   5  -1  -3 2343.98 278.264   2
   5  -1  -2 168323. 3381.68   3
   5  -1  -2 162112. 3351.82   2
   5  -1  -1 10386.1 562.501   3
   5  -1  -1 10653.8 550.352   2
   5  -1   0 6891.93 441.365   2
  -5   1   0 6764.40 274.892   5
   5  -1   0 7537.07 469.705   3
   5  -1   1 64783.3 1620.01   2
  -5   1  -1 60623.8 1309.55   5
   5  -1   1 64367.8 1664.32   3
  -5   1  -2 61396.6 1364.69   5
   5  -1   2 61539.9 1655.45   3
  -5   1  -3 8058.24 411.266   5
  -5   1  -4 3278.83 290.154   5
  -5   1  -5 28305.3 973.956   5
  -5   1  -6 6574.30 482.717   5
  -5   1  -7 1468.80 291.045   5
   5  -1   7 1454.83 141.654  17
  -5   1  -7 1755.31 184.849  16
   5  -1   8 11615.9 398.506  17
  -5   1  -8 11868.0 446.132  16
  -5   1  -8 11696.7 737.245   5
  -5   1  -9 414.285 245.840   5
   5  -1   9 243.143 128.343  17
  -5   1  -9-10.7173 144.516  16
  -5   1 -10 419.561 148.093  13
   5  -1  10 495.457 127.127  17
  -5   1 -10 673.507 168.942  16
  -5   1 -11 2000.23 201.076  13
   5  -1  11 2493.17 189.225  17
  -5   1 -11 2612.72 213.323  16
  -5   1 -12 637.566 122.773  13
  -5   1 -13 1492.12 104.933  13
   5   0 -12 1859.57 94.1042  10
   5   0 -12 1702.38 94.4396   9
   5   0 -11 2408.87 144.100  10
   5   0 -11 2278.42 141.115   9
   5   0 -10 4623.88 223.976  10
   5   0 -10 4509.83 217.998   9
   5   0 -10 4409.29 204.017  14
   5   0  -9 120.153 110.377   9
   5   0  -9-26.6904 100.521  14
   5   0  -9-16.9401 112.787  10
   5   0  -8 1529.21 337.887   1
   5   0  -8 1993.07 176.040  10
   5   0  -8 1832.29 167.457   9
   5   0  -8 1877.15 167.228  14
   5   0  -7 157.669 96.5012   9
   5   0  -7 267.481 108.004  14
   5   0  -7 334.027 219.131   1
   5   0  -7 285.684 217.103   6
   5   0  -7 121.437 101.721  10
   5   0  -6 203.184 86.3422   9
   5   0  -6 383.992 193.513   1
   5   0  -6 192.044 184.320   2
   5   0  -6-194.300 194.660   6
   5   0  -6 222.848 88.2399  11
   5   0  -5 500.896 176.794   1
   5   0  -5 619.692 199.682   2
   5   0  -4 331.470 177.701   2
   5   0  -4 496.549 138.731   1
   5   0  -3 53763.9 1354.10   1
   5   0  -3 54099.8 1479.17   2
   5   0  -2 6219.41 404.503   3
   5   0  -2 5129.05 305.737   1
   5   0  -2 6098.56 411.505   2
   5   0  -1 3076.89 197.126   1
   5   0  -1 3291.03 295.055   2
   5   0  -1 3278.57 294.368   3
  -5   0   1 3204.81 210.947   5
   5   0   0 17418.1 694.578   2
   5   0   0 17748.5 716.018   3
  -5   0   0 16558.7 526.788   5
   5   0   1 53725.6 1400.74   2
   5   0   1 53519.1 1439.16   3
  -5   0  -1 53460.4 1206.68   5
  -5   0  -2 724.032 126.393   5
  -5   0  -3 13795.2 552.691   5
  -5   0  -4 21352.7 767.891   5
  -5   0  -5 2040.10 256.658   5
  -5   0  -6 3354.06 339.219   5
   5   0   7 26640.4 633.025  17
  -5   0  -7 27099.5 715.799  16
  -5   0  -7 26831.5 1077.44   5
   5   0   8 14808.8 441.176  17
  -5   0  -8 14599.7 510.903  16
  -5   0  -8 15117.3 840.428   5
   5   0   9 4492.98 242.534  17
  -5   0  -9 4115.34 291.432  16
  -5   0  -9 4264.29 498.658   5
   5   0  10 2645.31 193.831  17
  -5   0 -10 2245.99 222.981  13
  -5   0 -10 2539.70 237.954  16
  -5   0 -11 622.036 152.980  13
  -5   0 -11 789.208 167.458  16
  -5   0 -12 1003.78 140.691  13
  -5   0 -12 1140.91 153.670  16
  -5   0 -13 5323.98 198.168  13
   5   1 -12 12298.9 290.059   9
   5   1 -11 2553.59 144.684  10
   5   1 -11 2607.50 145.333   9
   5   1 -10 475.486 114.493  10
   5   1 -10 421.183 107.519   9
   5   1  -9 27157.9 668.941  10
   5   1  -9 28620.3 677.038   9
   5   1  -8 8204.18 674.457   1
   5   1  -8 7843.09 294.278  11
   5   1  -8 7789.54 306.584  10
   5   1  -8 7699.91 309.598   9
   5   1  -7 8423.69 308.256  11
   5   1  -7 8663.09 318.580  10
   5   1  -7 8985.89 663.470   1
   5   1  -7 8055.51 309.918   9
   5   1  -6 18149.6 906.825   2
   5   1  -6 18364.0 484.268  11
   5   1  -6 18921.1 907.994   1
   5   1  -6 17004.9 476.842   9
   5   1  -5 7004.69 516.110   2
   5   1  -5 6555.98 478.783   1
   5   1  -4 71.5376 122.878   1
   5   1  -4 0.87348 138.306   2
   5   1  -3 28125.7 964.212   2
   5   1  -3 29021.3 942.510   1
   5   1  -2 10097.4 478.421   3
   5   1  -2 9583.17 417.592   4
   5   1  -2 9440.40 497.817   2
   5   1  -1 1831.12 219.011   2
   5   1  -1 1572.98 203.114   3
  -5  -1   1 1812.20 189.100   5
  -5  -1   0 904.298 135.734   5
   5   1   0 962.296 174.130   3
   5   1   0 1074.03 178.297   2
  -5  -1  -1 461.539 113.736   5
   5   1   1 308.090 113.429   2
  -5  -1  -2 46860.8 1168.72   5
  -5  -1  -3 17219.8 642.759   5
  -5  -1  -4 7250.94 437.361   5
  -5  -1  -5 46418.4 1323.82   5
  -5  -1  -6 38096.8 1245.79   5
   5   1   7 2728.29 163.759  17
  -5  -1  -7 2282.52 201.919  16
  -5  -1  -7 2534.57 339.263   5
   5   1   8 23076.8 571.719  17
  -5  -1  -8 21782.7 664.249  16
  -5  -1  -8 23340.2 1062.09   5
  -5  -1  -9 11949.7 471.891  16
  -5  -1  -9 11828.4 806.819   5
  -5  -1 -10 3062.43 253.082  13
  -5  -1 -10 4390.78 297.227  16
  -5  -1 -11 1519.63 189.270  13
  -5  -1 -11 1583.73 196.825  16
  -5  -1 -12 8344.74 320.912  13
  -5  -1 -12 8336.13 326.769  16
  -5  -1 -13 264.670 75.8659  13
   5   2 -12 145.006 51.3540   9
   5   2 -11 128.615 77.6909  10
   5   2 -11 122.896 77.5831   9
   5   2 -10 5905.34 221.072  11
   5   2 -10 6049.00 245.483  10
   5   2 -10 6521.63 253.802   9
   5   2  -9 5783.94 248.193  11
   5   2  -9 6107.68 261.650  10
   5   2  -9 5934.98 265.994   9
   5   2  -8 4187.13 223.423  11
   5   2  -8 4089.43 229.127   9
   5   2  -7 15130.8 447.953  11
   5   2  -7 14997.6 862.459   1
   5   2  -7 14431.0 434.838   9
   5   2  -6 14204.3 798.497   1
   5   2  -6 13278.1 408.889  11
   5   2  -6 13069.4 394.996   9
   5   2  -5 379.355 161.237   1
   5   2  -5 219.528 165.088   2
   5   2  -4 10633.2 494.406   4
   5   2  -4 11461.0 628.832   1
   5   2  -4 11063.4 604.175   2
   5   2  -3 19567.2 702.485   4
   5   2  -3 20309.4 784.301   2
   5   2  -2 6893.72 357.705   3
   5   2  -2 6966.07 390.329   4
   5   2  -2 7084.72 418.950   2
   5   2  -1 15005.9 596.447   2
   5   2  -1 13828.3 565.929   3
  -5  -2   1 14350.0 597.185   5
   5   2   0 5561.17 347.779   2
   5   2   0 5678.56 370.407   3
  -5  -2   0 5602.26 345.149   5
   5   2   1 10749.5 487.594   2
  -5  -2  -1 10832.8 479.133   5
  -5  -2  -2 11614.3 518.725   5
  -5  -2  -3 8833.45 466.693   5
  -5  -2  -4 4648.24 352.142   5
  -5  -2  -5 36317.8 1162.00   5
  -5  -2  -6 1348.01 255.382   5
  -5  -2  -7 385.543 210.763   5
  -5  -2  -7 386.194 113.527  18
  -5  -2  -7 323.258 141.989  16
  -5  -2  -8 23211.8 603.357  18
  -5  -2  -8 23019.0 693.611  16
  -5  -2  -8 24249.7 1102.23   5
  -5  -2  -9 322.420 258.664   5
  -5  -2  -9 222.904 162.599  16
  -5  -2 -10 7596.18 373.516  13
  -5  -2 -10 8512.34 401.551  16
  -5  -2 -11 19510.8 575.233  13
  -5  -2 -11 19259.1 586.027  16
  -5  -2 -12 381.202 124.066  13
  -5  -2 -12-11.5447 117.988  16
  -5  -2 -13 1807.42 122.502  13
  -5  -2 -13 1943.90 113.726  14
   5   3 -12 343.293 53.7810   9
   5   3 -11 13705.2 347.712   9
   5   3 -10 1172.34 116.340  11
   5   3 -10 1287.35 126.124  10
   5   3 -10 1247.22 128.045   9
   5   3  -9 340.701 107.110   9
   5   3  -9 202.583 99.8723  11
   5   3  -9 329.395 122.206  10
   5   3  -8 19601.6 533.441  11
   5   3  -8 18902.8 516.665   9
   5   3  -7 11695.7 767.995   1
   5   3  -7 10762.3 376.675  11
   5   3  -6 9345.61 664.353   1
  -5  -3   6 8683.50 376.220   8
   5   3  -6 8756.42 324.819  11
   5   3  -5 19423.7 516.945  11
   5   3  -5 20225.8 952.299   1
   5   3  -5 19808.1 489.140   9
   5   3  -4 13984.7 677.929   2
   5   3  -4 13021.7 622.682   4
   5   3  -3 790.766 169.545   2
   5   3  -3 823.327 173.419   4
   5   3  -2 17175.0 703.031   4
   5   3  -2 16880.8 657.628   2
   5   3  -1 32915.4 924.736   2
   5   3  -1 29861.5 875.115   3
  -5  -3   1 32647.5 1028.63   5
   5   3   0 2120.46 206.083   2
  -5  -3   0 1979.32 229.834   5
   5   3   1 15903.7 578.904   2
  -5  -3  -1 15207.0 626.058   5
   5   3   2 53477.4 1290.29   2
  -5  -3  -2 56034.0 1406.97   5
  -5  -3  -3 8206.57 471.463   5
  -5  -3  -4 32596.5 1065.04   5
  -5  -3  -5 17226.6 774.951   5
  -5  -3  -6 746.260 222.919   5
  -5  -3  -7 471.204 227.865   5
  -5  -3  -7 398.849 125.626  18
  -5  -3  -7 446.446 155.995  16
  -5  -3  -8 3375.52 220.195  18
  -5  -3  -8 3159.16 258.024  16
  -5  -3  -8 3433.09 458.775   5
  -5  -3  -9 13390.0 435.246  18
  -5  -3  -9 14423.3 523.552  16
  -5  -3  -9 13383.4 865.293   5
  -5  -3 -10 5355.33 306.364  13
  -5  -3 -10 5376.83 248.352  18
  -5  -3 -10 5767.15 335.943  16
  -5  -3 -11 6489.64 308.303  13
  -5  -3 -11 7195.19 340.614  16
  -5  -3 -12 3434.57 188.156  13
  -5  -3 -12 2681.57 203.222  16
  -5  -3 -13 1120.77 88.5971  13
  -5  -3 -13 1394.97 119.785  16
   5   4 -11 195.689 59.5789  11
   5   4 -11 203.706 66.7399   9
   5   4 -10 112.476 78.1650  11
   5   4 -10 107.332 81.0507   9
   5   4  -9 10042.8 346.589  11
   5   4  -9 10271.1 329.517   9
  -5  -4   8 17083.2 548.030   8
   5   4  -8 16883.0 494.413  11
   5   4  -8 16932.1 461.975   9
   5   4  -7 126.458 92.1883   9
  -5  -4   7 194.001 138.342   8
   5   4  -7-130.283 192.315   1
   5   4  -7 119.784 107.472  11
   5   4  -6 10477.2 371.499  11
   5   4  -6 11432.2 770.867   1
   5   4  -5 14880.9 733.690   4
   5   4  -5 13902.6 428.506  11
   5   4  -5 14982.0 862.074   1
   5   4  -5 14863.4 397.454   9
   5   4  -4 60.4247 129.368   4
   5   4  -3 9029.40 495.751   2
   5   4  -3 8248.58 522.819   4
   5   4  -2 95109.8 2271.41   4
   5   4  -2 98662.6 2088.94   2
   5   4  -1 6912.02 466.045   4
   5   4  -1 7353.96 376.786   2
  -5  -4   1 6864.28 479.092   5
   5   4   0 6161.09 321.528   2
  -5  -4   0 6367.28 438.106   5
   5   4   1 20455.7 624.836   2
  -5  -4  -1 21048.3 807.690   5
  -5  -4  -2 684.734 173.437   5
  -5  -4  -3 3740.61 345.268   5
  -5  -4  -4 47244.5 1393.89   5
  -5  -4  -5 1389.65 262.507   5
  -5  -4  -6 1166.08 282.694   5
  -5  -4  -6 1125.79 148.488  18
  -5  -4  -6 1004.83 164.002  16
  -5  -4  -7 3924.73 250.353  18
  -5  -4  -7 3860.88 281.112  16
  -5  -4  -7 3950.68 456.402   5
  -5  -4  -8 132.709 214.064   5
  -5  -4  -8 550.967 139.583  18
  -5  -4  -8 443.899 166.336  16
  -5  -4  -9 343.215 175.849  16
  -5  -4  -9 131.561 126.202  18
  -5  -4 -10 5505.03 298.376  13
  -5  -4 -10 5425.30 267.729  18
  -5  -4 -10 5649.37 335.955  16
  -5  -4 -11 1717.11 160.489  13
  -5  -4 -11 1754.88 146.741  18
  -5  -4 -11 1722.67 205.966  16
  -5  -4 -11 1770.87 142.680  14
  -5  -4 -12 613.737 94.0231  13
  -5  -4 -12 695.592 136.122  16
  -5  -4 -13 181.590 73.1270  16
   5   5 -11 622.591 68.9345  11
   5   5 -11 655.658 65.1754   9
   5   5 -10 107.400 79.0180  11
   5   5 -10 93.6883 69.4321   9
  -5  -5   9 4124.23 247.263   8
   5   5  -9 3915.58 213.430  11
   5   5  -9 3692.82 181.947   9
  -5  -5   8 3673.22 264.768   8
   5   5  -8 3398.78 218.462  11
   5   5  -8 3316.01 183.022   9
   5   5  -7 453.643 101.648   9
  -5  -5   7 606.969 172.033   8
   5   5  -7 470.756 131.957  11
   5   5  -6 144.953 79.3223   9
   5   5  -6 326.620 108.232  11
   5   5  -6 262.296 190.210   4
   5   5  -6 309.791 195.784   1
   5   5  -5 2337.61 325.415   4
   5   5  -5 1969.13 164.550  11
   5   5  -4 338.447 98.5838  11
   5   5  -4 497.731 192.248   4
   5   5  -3 2836.61 348.268   4
   5   5  -2 5251.38 463.848   4
   5   5  -1 14517.7 750.587   4
  -5  -5   0 1298.31 245.936   5
  -5  -5  -1 15.0694 136.992   5
  -5  -5  -2 344.102 167.266   5
  -5  -5  -3 29580.2 1077.59   5
  -5  -5  -4 2538.48 328.208   5
  -5  -5  -5 519.893 232.373   5
  -5  -5  -5 466.811 140.983  16
  -5  -5  -5 363.241 117.594  18
  -5  -5  -6 5641.09 298.921  18
  -5  -5  -6 5811.89 319.429  16
  -5  -5  -6 5504.62 534.337   5
  -5  -5  -7 667.306 260.259   5
  -5  -5  -7 539.099 169.950  16
  -5  -5  -7 747.942 154.142  18
  -5  -5  -8 8191.19 358.151  18
  -5  -5  -8 8292.52 412.079  16
  -5  -5  -8 7978.11 668.705   5
  -5  -5  -9 5774.55 295.906  13
  -5  -5  -9 5856.00 293.319  18
  -5  -5  -9 5332.16 341.459  16
  -5  -5 -10 469.604 120.138  13
  -5  -5 -10 535.575 141.836  18
  -5  -5 -10 498.744 175.954  16
  -5  -5 -11 93.2521 98.4761  18
  -5  -5 -11 380.530 145.002  16
  -5  -5 -12 64.6109 66.4931  18
  -5  -5 -12 62.3468 97.9345  16
  -5  -5 -13 163.555 59.8958  16
   5   6 -11 2271.85 97.1994  11
  -5  -6  10 1833.18 142.437   8
   5   6 -10 1663.26 118.924  11
   5   6 -10 1741.19 93.6468   9
  -5  -6   9 7816.70 330.901   8
   5   6  -9 8052.98 283.749  11
   5   6  -9 7480.05 230.457   9
   5   6  -8 75.1495 77.2031   9
  -5  -6   8 267.376 160.506   8
   5   6  -8 42.4867 101.631  11
  -5  -6   7 4867.06 324.326   8
   5   6  -7 4850.31 251.213  11
   5   6  -6 10893.2 378.114  11
   5   6  -6 10929.8 719.994   4
   5   6  -6 9594.88 767.477   1
   5   6  -5 890.708 131.136  11
   5   6  -5 912.067 248.501   4
   5   6  -4 118.728 98.3520  11
   5   6  -4-48.4907 153.421   4
  -5  -6   3 2966.14 250.926   8
   5   6  -3 2533.87 365.272   4
   5   6  -3 2745.39 171.518  11
  -5  -6   2 3194.13 240.537   8
   5   6  -2 2788.00 367.876   4
   5   6  -1 24598.1 1079.51   4
  -5  -6   0 95.9358 167.943   5
   5   6   0 29.2425 151.481   4
  -5  -6  -1 1767.99 310.902   5
  -5  -6  -2 6623.45 535.087   5
  -5  -6  -3 14229.4 769.672   5
  -5  -6  -4 102.262 168.188   5
  -5  -6  -4 62.7376 109.476  18
  -5  -6  -4 172.795 130.247  16
  -5  -6  -5 964.952 282.721   5
  -5  -6  -5 1152.69 160.427  18
  -5  -6  -5 888.894 167.228  16
  -5  -6  -6 654.022 247.188   5
  -5  -6  -6 623.671 154.715  18
  -5  -6  -6 589.102 157.983  16
  -5  -6  -7 1763.21 359.125   5
  -5  -6  -7 2648.20 246.223  16
  -5  -6  -7 2258.80 202.195  12
  -5  -6  -7 2455.20 229.254  18
  -5  -6  -8 7378.15 349.135  18
  -5  -6  -8 7400.97 375.417  16
  -5  -6  -9 213.609 141.552  18
  -5  -6  -9 347.113 175.601  16
  -5  -6 -10 304.663 130.122  18
  -5  -6 -10 13.9225 144.853  16
  -5  -6 -11 4844.75 216.659  18
  -5  -6 -11 4654.00 246.113  16
  -5  -6 -12 1898.61 108.101  18
  -5  -6 -12 1805.43 130.853  16
  -5  -7  10 8279.28 257.234   8
  -5  -7  10 8323.93 237.274  12
   5   7 -10 8130.12 232.564  11
  -5  -7   9 121.183 114.995   8
   5   7  -9 93.7112 84.5392  11
  -5  -7   8 5520.19 303.143   8
   5   7  -8 5270.83 244.155  11
  -5  -7   7 12708.5 493.470   8
   5   7  -7 12427.7 405.402  11
  -5  -7   6 517.630 184.426   8
   5   7  -6 196.365 124.916  11
  -5  -7   5 9351.36 447.976   8
   5   7  -5 8631.30 677.566   4
   5   7  -5 9087.89 340.964  11
  -5  -7   4 24007.7 736.636   8
   5   7  -4 22337.0 1089.99   4
   5   7  -4 23908.8 594.715  11
  -5  -7   3 214.115 140.585   8
  -5  -7   3 250.622 118.026  12
   5   7  -3 191.591 187.480   4
   5   7  -3 83.5399 91.1653  11
  -5  -7   2 296.760 150.644   8
  -5  -7   2 122.753 107.411  12
   5   7  -2 11.3763 83.2916  11
   5   7  -2 108.578 202.374   4
  -5  -7   1 6996.42 350.254   8
   5   7  -1 6646.70 593.600   4
  -5  -7   1 6616.13 281.441  12
  -5  -7   0 6412.52 328.280   8
   5   7   0 5870.39 563.814   4
  -5  -7  -1 1857.95 184.670   8
  -5  -7  -1 1518.87 324.938   5
   5   7   1 1880.96 354.440   4
  -5  -7  -2 669.985 263.810   5
  -5  -7  -2 837.419 140.346  18
  -5  -7  -3 10427.0 394.857  18
  -5  -7  -3 10477.6 429.157  16
  -5  -7  -3 9242.42 715.715   5
  -5  -7  -4 3265.50 211.500  12
  -5  -7  -4 3110.77 236.200  18
  -5  -7  -4 3558.72 263.277  16
  -5  -7  -4 3092.90 426.918   5
  -5  -7  -5 6062.66 288.940  12
  -5  -7  -5 6490.54 324.754  18
  -5  -7  -5 6664.28 354.866  16
  -5  -7  -5 6123.52 590.395   5
  -5  -7  -6 179.848 247.123   5
  -5  -7  -6 12.6566 123.246  12
  -5  -7  -6 356.920 153.132  18
  -5  -7  -6-47.4089 154.958  16
  -5  -7  -7 20234.4 585.134  12
  -5  -7  -7 19774.8 605.108  18
  -5  -7  -7 20635.7 663.670  16
  -5  -7  -8 5905.62 315.725  18
  -5  -7  -8 6403.11 350.657  16
  -5  -7  -9 2739.80 224.589  18
  -5  -7  -9 2412.66 229.373  16
  -5  -7 -10 1213.37 158.437  18
  -5  -7 -10 956.760 159.127  16
  -5  -7 -11 2111.92 141.055  18
  -5  -7 -11 2047.12 153.216  16
  -5  -7 -12 117.226 53.4429  18
   5   8 -10 756.642 62.1794  11
  -5  -8   9 212.536 98.0763   8
  -5  -8   9 380.930 84.6247  12
   5   8  -9 259.749 70.9380  11
  -5  -8   8 795.700 153.829   8
  -5  -8   8 888.096 122.236  12
   5   8  -8 895.857 114.851  11
  -5  -8   7 2610.34 239.411   8
  -5  -8   7 2456.54 187.365  12
   5   8  -7 2675.55 178.480  11
  -5  -8   6 16488.3 575.472   8
  -5  -8   6 16210.3 497.565  12
   5   8  -6 16885.1 467.220  11
  -5  -8   5 19086.8 640.796   8
  -5  -8   5 19309.0 565.890  12
   5   8  -5 19668.1 521.230  11
  -5  -8   4 3936.33 306.890   8
  -5  -8   4 3706.16 244.427  12
   5   8  -4 3851.14 210.373  11
  -5  -8   3 896.941 199.619   8
  -5  -8   3 889.862 157.225  12
   5   8  -3 698.031 118.670  11
   5   8  -3 639.983 264.709   4
  -5  -8   2 19783.7 644.316   8
  -5  -8   2 19451.9 559.453  12
   5   8  -2 18603.0 1034.74   4
  -5  -8   1 1219.65 187.864   8
  -5  -8   1 1264.82 163.181  12
   5   8  -1 958.179 286.027   4
  -5  -8   0 386.845 143.038   8
  -5  -8   0 533.440 128.817  12
   5   8   0 565.153 255.152   4
  -5  -8  -1 1668.91 193.821   8
  -5  -8  -1 1597.06 164.511  12
   5   8   1 1534.75 351.854   4
  -5  -8  -2 177.582 229.426   5
  -5  -8  -2 159.793 110.305  12
   5   8   2 379.579 249.300   4
  -5  -8  -2 33.9481 152.313  16
  -5  -8  -3 1381.67 352.205   5
   5   8   3 1626.98 351.867   4
  -5  -8  -3 1711.09 176.811  12
  -5  -8  -3 2000.20 193.870  18
  -5  -8  -3 1657.35 215.745  16
  -5  -8  -4 320.155 248.819   5
  -5  -8  -4 625.929 142.639  12
  -5  -8  -4 1016.86 172.256  18
  -5  -8  -4 608.413 181.181  16
  -5  -8  -5 2240.01 431.830   5
  -5  -8  -5 2592.30 216.747  12
  -5  -8  -5 2646.08 226.695  18
  -5  -8  -5 3045.39 265.808  16
  -5  -8  -6 73.3984 132.213  12
  -5  -8  -6-54.3812 149.951  18
  -5  -8  -6 256.515 166.324  16
  -5  -8  -7 4283.33 261.114  12
  -5  -8  -7 4581.41 271.663  18
  -5  -8  -7 5134.35 323.127  16
  -5  -8  -8 1069.69 178.046  18
  -5  -8  -8 977.697 184.248  16
  -5  -8  -9 145.745 133.684  18
  -5  -8  -9 53.3230 127.252  16
  -5  -8 -10-119.468 114.108  18
  -5  -8 -10 249.600 106.461  16
  -5  -8 -11 499.908 82.8717  18
  -5  -9   9 3190.71 154.924   8
  -5  -9   9 3354.44 126.780  12
   5   9  -9 3241.79 119.820  11
  -5  -9   8 273.991 105.054   8
  -5  -9   8 255.059 83.1369  12
   5   9  -8 278.396 67.4211  11
  -5  -9   7 172.285 124.248   8
  -5  -9   7 203.402 100.059  12
   5   9  -7 129.443 81.1836  11
  -5  -9   6 706.300 165.504   8
  -5  -9   6 610.060 127.703  12
   5   9  -6 618.649 108.224  11
  -5  -9   5 2872.37 249.670   8
  -5  -9   5 2859.53 211.288  12
   5   9  -5 2939.77 174.057  11
   5   9  -4 27.2936 87.7763  11
  -5  -9   4 128.513 157.806   8
  -5  -9   4 10.6755 131.792  12
  -5  -9   3 6454.80 361.358   8
  -5  -9   3 6463.58 313.661  12
  -5  -9   2 412.635 170.688   8
  -5  -9   2 306.501 135.656  12
  -5  -9   1 443.363 168.746   8
  -5  -9   1 279.026 130.799  12
   5   9  -1 202.765 230.381   4
  -5  -9   0 4533.85 289.908   8
  -5  -9   0 4032.43 250.602  12
   5   9   0 4315.60 538.959   4
  -5  -9  -1 3624.71 241.415  12
   5   9   1 3417.53 488.095   4
   5   9   2 3594.77 510.788   4
  -5  -9  -2 3891.47 250.750  12
  -5  -9  -2 3972.33 293.830  16
  -5  -9  -3 2438.90 215.070  12
  -5  -9  -3 2540.27 199.160  18
  -5  -9  -3 2317.78 247.141  16
  -5  -9  -4 22129.5 633.377  12
  -5  -9  -4 23093.5 624.580  18
  -5  -9  -4 23325.1 698.581  16
  -5  -9  -5 2061.47 203.556  12
  -5  -9  -5 1792.24 191.710  18
  -5  -9  -5 2288.24 240.168  16
  -5  -9  -6 7649.26 346.066  12
  -5  -9  -6 8153.85 353.329  18
  -5  -9  -6 8815.63 396.731  16
  -5  -9  -7 1461.36 176.469  12
  -5  -9  -7 1797.03 186.221  18
  -5  -9  -7 1417.20 193.265  16
  -5  -9  -8 386.424 131.734  18
  -5  -9  -8 185.229 130.149  16
  -5  -9  -9-93.9867 109.901  18
  -5  -9  -9 106.082 100.728  16
  -5  -9 -10 90.3309 75.6237  18
  -5 -10   8 349.932 80.5104   8
  -5 -10   8 368.036 63.3248  12
   5  10  -8 444.976 51.1973  11
  -5 -10   7 1760.45 154.361   8
  -5 -10   7 1729.57 124.665  12
   5  10  -7 1853.56 102.614  11
  -5 -10   6 247.599 126.010   8
  -5 -10   6 307.279 103.664  12
   5  10  -6 344.555 74.5671  11
  -5 -10   5 365.617 145.010   8
  -5 -10   5 469.479 125.720  12
   5  10  -5 364.303 79.4488  11
  -5 -10   4 1072.18 183.995   8
  -5 -10   4 1220.40 161.621  12
  -5 -10   3 1069.16 186.451   8
  -5 -10   3 888.008 160.269  12
  -5 -10   2 298.319 157.602   8
  -5 -10   2 240.122 138.886  12
  -5 -10   1 12912.8 481.347   8
  -5 -10   1 12436.8 443.781  12
  -5 -10   0 3255.88 245.714   8
  -5 -10   0 2659.89 220.497  12
  -5 -10  -1-18.1868 146.698  12
  -5 -10  -1-132.041 167.129  16
  -5 -10  -2 4639.08 279.948  12
  -5 -10  -2 4732.01 306.508  16
  -5 -10  -3 847.491 167.979  12
  -5 -10  -3 1025.87 186.215  16
  -5 -10  -4 1614.30 187.181  12
  -5 -10  -4 2023.07 176.108  18
  -5 -10  -4 1695.86 208.246  16
  -5 -10  -5 37809.5 887.002  12
  -5 -10  -5 38591.5 845.833  18
  -5 -10  -5 37446.1 909.598  16
  -5 -10  -6 6324.30 296.984  12
  -5 -10  -6 6622.22 280.739  18
  -5 -10  -6 6141.41 300.907  16
  -5 -10  -7 1359.22 154.993  12
  -5 -10  -7 1839.74 158.942  18
  -5 -10  -7 1359.07 153.007  16
  -5 -10  -8 1094.11 124.990  18
  -5 -10  -9 1213.15 106.854  18
  -5 -11   7 4112.86 164.401   8
  -5 -11   6 4689.33 209.354   8
  -5 -11   6 4703.32 182.865  12
  -5 -11   5-36.2875 104.561   8
  -5 -11   5-86.9649 93.9666  12
  -5 -11   4 118.501 120.452   8
  -5 -11   4-27.0304 104.277  12
  -5 -11   3 124.560 124.057   8
  -5 -11   3 25.7688 117.828  12
  -5 -11   2 4601.17 266.002   8
  -5 -11   2 5159.66 267.682  12
  -5 -11   1 905.167 157.810   8
  -5 -11   1 888.279 155.711  12
  -5 -11   1 590.684 161.545  16
  -5 -11   0 1829.03 191.422  12
  -5 -11   0 1853.65 205.746  16
  -5 -11  -1 1333.48 179.393  12
  -5 -11  -1 1203.84 182.410  16
  -5 -11  -2 605.254 151.515  12
  -5 -11  -2 747.493 166.031  16
  -5 -11  -3 304.508 138.135  12
  -5 -11  -3 328.171 134.633  16
  -5 -11  -4 6696.35 299.943  12
  -5 -11  -4 6221.95 287.383  16
  -5 -11  -5 21747.3 566.960  12
  -5 -11  -5 20389.8 539.049  16
  -5 -11  -6 2627.80 185.320  12
  -5 -11  -6 2560.36 149.953  18
  -5 -11  -7 216.031 76.5192  18
  -5 -11  -8 975.201 83.3240  18
  -5 -12   5 555.234 73.4843  12
  -5 -12   4 364.727 85.2399   8
  -5 -12   4 366.330 81.9563  12
  -5 -12   4 130.005 78.2958  16
  -5 -12   3 4.56129 73.3117   8
  -5 -12   3 61.8672 86.2371  12
  -5 -12   3-77.1482 94.6190  16
  -5 -12   2 797.575 124.482  12
  -5 -12   2 484.907 114.693  16
  -5 -12   1 1000.26 140.403  12
  -5 -12   1 929.345 135.034  16
  -5 -12   0 353.977 120.612  12
  -5 -12   0 269.719 111.835  16
  -5 -12  -1 663.548 134.222  12
  -5 -12  -1 495.356 118.902  16
  -5 -12  -2 357.665 120.165  12
  -5 -12  -3 143.351 107.173  12
  -5 -12  -4 872.726 125.588  12
  -5 -12  -5 1037.74 125.854  12
  -5 -12  -6 1097.17 111.954  12
  -5 -13   2 1612.82 110.165  12
  -5 -13   1 186.096 77.6294  12
  -5 -13   0 328.776 87.9897  12
  -5 -13  -1 654.761 100.885  12
  -5 -13  -2 83.2717 78.0946  12
  -5 -13  -3 163.989 77.6331  12
   6 -11   0 1898.64 111.013  19
   6 -11   1 75.5848 66.0561  19
   6 -11   2 1637.27 107.938  19
   6 -10  -4 90.7261 57.2565  14
   6 -10  -3 671.990 86.2432  19
   6 -10  -3 822.840 90.6001  14
   6 -10  -2 5804.90 224.771  19
   6 -10  -2 6618.53 225.468  14
   6 -10  -1 429.502 109.225  19
   6 -10  -1 703.106 102.906  14
   6 -10   0 65.8675 102.482  19
   6 -10   0 0.58634 86.2028  14
   6 -10   1 4081.02 210.295  19
   6 -10   1 4162.86 187.117  14
   6 -10   2 3459.67 195.164  19
   6 -10   2 3281.07 166.018  14
   6 -10   3 196.346 101.183  19
   6 -10   4 290.964 91.9053  19
   6 -10   4 192.542 61.6737  15
   6 -10   5 1035.33 98.4669  19
   6  -9  -6 521.459 73.9332  14
   6  -9  -6 457.308 73.2725  10
   6  -9  -5 153.139 77.0474  14
   6  -9  -5 217.226 84.0417  10
   6  -9  -4 121.210 92.1597  14
   6  -9  -4 32.5330 83.1844  19
   6  -9  -4 82.9801 89.6193  10
   6  -9  -3 2882.74 186.361  19
   6  -9  -3 3105.92 187.499  10
   6  -9  -3 3264.95 190.252  14
   6  -9  -2 4972.47 256.772  19
   6  -9  -2 6194.79 257.112  14
   6  -9  -1 2468.11 204.966  19
   6  -9  -1 2505.33 181.797  14
   6  -9   0 1122.47 144.073  14
   6  -9   0 1260.12 172.298  19
   6  -9   1 4225.76 248.262  19
   6  -9   1 4133.87 224.866  14
   6  -9   2-66.5245 133.833  19
   6  -9   2-57.0418 113.440  14
   6  -9   3 5810.74 274.664  19
   6  -9   3 5613.67 242.916  15
   6  -9   3 5792.70 252.952  14
   6  -9   4 10121.6 345.631  19
   6  -9   4 9173.79 315.923  15
   6  -9   5 796.956 127.805  19
   6  -9   5 762.710 116.778  15
   6  -9   6 96.1450 84.8463  19
   6  -9   6 157.441 85.7148  15
   6  -9   7 3906.44 167.597  15
   6  -8  -7 777.352 90.5609  10
   6  -8  -7 911.424 95.6363  14
   6  -8  -6 1225.57 122.360  10
   6  -8  -6 1137.61 120.712  14
   6  -8  -5 1207.24 130.572  19
   6  -8  -5 1240.37 135.962  10
   6  -8  -5 1482.36 150.512  14
   6  -8  -4 488.431 132.731  14
   6  -8  -4 436.915 130.070  19
   6  -8  -4 435.951 127.927  10
   6  -8  -3 8385.89 341.463  19
   6  -8  -3 8775.59 336.961  10
   6  -8  -3 9282.78 342.281  14
   6  -8  -2 10057.6 395.419  19
   6  -8  -2 10137.2 369.036  10
   6  -8  -2 11206.0 384.168  14
   6  -8  -1 6753.14 320.715  19
   6  -8  -1 5904.14 284.609  10
   6  -8  -1 6196.04 291.983  14
   6  -8   0 219.754 131.548  14
   6  -8   0 199.127 100.897   7
   6  -8   0 370.181 164.676  19
   6  -8   1 444.061 139.588  14
   6  -8   1 307.814 117.987   7
   6  -8   1 351.669 167.876  19
   6  -8   2 8592.04 366.622  19
   6  -8   2 7722.61 315.213   7
   6  -8   2 8530.08 337.933  14
   6  -8   3 3113.31 212.487   7
   6  -8   3 3725.87 251.497  19
   6  -8   3 3507.47 227.322  15
   6  -8   3 3756.35 229.046  14
   6  -8   4 3008.67 199.961   7
   6  -8   4 3010.20 219.923  19
   6  -8   4 3466.94 224.251  15
   6  -8   4 3225.45 213.252  14
   6  -8   5 320.893 139.842  19
   6  -8   5 125.366 105.538  17
   6  -8   5 377.434 133.693  15
   6  -8   6 5855.02 252.644  19
   6  -8   6 5282.89 269.129  17
   6  -8   6 6186.34 267.184  15
   6  -8   7 4.23352 87.8745  19
   6  -8   7-27.5883 103.493  17
   6  -8   7 35.3632 96.8308  15
   6  -8   8 997.000 117.618  17
   6  -8   8 1253.42 119.094  15
   6  -8   9 18112.5 397.577  15
   6  -7  -8 677.722 89.0027  14
   6  -7  -8 657.053 86.2547  10
   6  -7  -7 68.2839 88.8630  14
   6  -7  -7 115.077 89.2579  10
   6  -7  -6 4899.54 233.025  10
   6  -7  -6 4381.24 208.902  19
   6  -7  -6 4962.31 235.980  14
   6  -7  -5 1826.05 175.750  19
   6  -7  -5 1609.74 169.127  10
   6  -7  -5 1760.41 176.184  14
   6  -7  -4 2340.41 206.771  19
   6  -7  -4 2318.87 192.468  10
   6  -7  -4 2212.88 199.796  14
   6  -7  -3 541.602 152.840  14
   6  -7  -3 287.702 133.056  10
   6  -7  -3 436.456 156.196  19
   6  -7  -2 123.629 133.035  14
   6  -7  -2 73.8470 152.450  19
   6  -7  -2 65.0231 132.517  10
   6  -7  -1 823.810 139.147   7
   6  -7  -1 1026.54 184.366  19
   6  -7  -1 1086.74 162.315  10
   6  -7  -1 1090.31 168.345  14
   6  -7   0 6741.46 289.789   7
   6  -7   0 6720.63 331.871  19
   6  -7   0 6648.35 300.214  10
   6  -7   0 6698.26 313.920  14
   6  -7   1 3494.87 226.447   7
   6  -7   1 4113.15 272.853  19
   6  -7   1 4095.45 245.011  14
   6  -7   2 2868.82 208.861   7
   6  -7   2 2914.45 234.395  19
   6  -7   2 2986.59 223.136  14
   6  -7   3 12006.0 413.454   7
   6  -7   3 12659.9 448.080  19
   6  -7   3 12399.9 422.921  14
   6  -7   4 653.583 139.133   7
   6  -7   4 394.781 131.166  17
   6  -7   4 831.358 161.419  19
   6  -7   4 768.768 153.269  14
   6  -7   5 1372.08 173.901  19
   6  -7   5 1312.72 159.331   7
   6  -7   5 1334.95 171.421  17
   6  -7   6 763.982 155.396  17
   6  -7   6 378.812 133.399  19
   6  -7   6 330.378 146.334  15
   6  -7   7 305.054 143.545  17
   6  -7   7 128.698 132.833  15
   6  -7   8 996.077 152.910  17
   6  -7   8 986.261 135.587  15
   6  -7   9 2335.56 166.720  17
   6  -7   9 2646.22 152.990  15
   6  -6  -9 138.019 65.5878  14
   6  -6  -9 191.081 65.0480  10
   6  -6  -8 1286.60 120.127  10
   6  -6  -8 983.442 116.955  14
   6  -6  -7 2902.44 170.880  19
   6  -6  -7 3507.18 197.812  10
   6  -6  -7 3213.82 201.502  14
   6  -6  -6 1117.65 151.360  14
   6  -6  -6 1290.98 155.133  19
   6  -6  -6 1070.01 144.276  10
   6  -6  -5 6094.25 284.762  10
   6  -6  -5 5812.56 292.132  19
   6  -6  -5 5932.30 290.963  14
   6  -6  -4 8619.08 358.799  19
   6  -6  -4 9048.80 349.741  10
   6  -6  -4 8571.06 358.272  14
   6  -6  -3 1174.45 166.255  14
   6  -6  -3 1358.59 145.094   7
   6  -6  -3 953.543 169.992  19
   6  -6  -3 1155.41 158.578  10
   6  -6  -2 7285.05 764.986   6
   6  -6  -2 7744.78 310.096   7
   6  -6  -2 7870.29 349.347  19
   6  -6  -2 7886.53 324.894  10
   6  -6  -2 7775.50 337.560  14
   6  -6  -1 436.796 141.100  14
   6  -6  -1 494.125 118.960   7
   6  -6  -1 420.537 296.562   6
   6  -6  -1 444.142 132.841  10
   6  -6  -1 438.912 155.672  19
   6  -6   0 19891.1 542.026   7
   6  -6   0 19851.6 577.231  19
   6  -6   0 19368.9 546.965  10
   6  -6   0 20041.7 559.283  14
   6  -6   1 856.436 148.407  14
   6  -6   1 941.377 144.593   7
   6  -6   1 809.111 166.868  19
   6  -6   2 8704.79 338.122   7
   6  -6   2 8482.41 356.875  19
   6  -6   2 8477.45 344.153  14
   6  -6   3 402.129 132.526  14
   6  -6   3 273.706 119.220   7
   6  -6   3 186.412 108.863  17
   6  -6   3 348.603 147.969  19
   6  -6   4 4201.35 250.410   7
   6  -6   4 4017.30 247.802  17
   6  -6   4 4505.55 260.105  19
   6  -6   4 4394.11 252.711  14
   6  -6   5 2440.13 204.504   7
   6  -6   5 2686.93 207.089  19
   6  -6   5 2407.15 211.521  17
   6  -6   5 2549.07 204.584  14
   6  -6   6 3765.86 238.280   7
   6  -6   6 4152.76 240.341  19
   6  -6   6 3622.86 256.505  17
   6  -6   7 6997.51 339.370  17
   6  -6   7 7531.94 333.759  15
   6  -6   8 5452.32 304.513  17
   6  -6   8 5490.20 266.055  15
   6  -6   9 3169.39 212.657  17
   6  -6   9 3023.14 184.378  15
   6  -6  10 6456.50 269.972  17
   6  -6  10 6846.46 226.469  15
   6  -5 -10 576.006 66.2045  14
   6  -5  -9 830.437 101.769  14
   6  -5  -9 1059.34 106.665  10
   6  -5  -8 6206.02 248.141  10
   6  -5  -8 6516.41 257.689  14
   6  -5  -7 657.782 137.941  14
   6  -5  -7 581.650 130.185  10
   6  -5  -6 157.519 130.675  14
   6  -5  -6 203.718 120.096  10
   6  -5  -6 130.620 82.4053   9
   6  -5  -5 8761.84 342.679  10
   6  -5  -5 8474.03 287.148   9
   6  -5  -5 8388.63 351.410  14
   6  -5  -4 2771.97 191.149   7
   6  -5  -4 2543.04 394.464   2
   6  -5  -4 3182.26 217.714  10
   6  -5  -4 2647.83 498.792   6
   6  -5  -4 3510.00 182.304   9
   6  -5  -4 3516.90 238.080  14
   6  -5  -3 2229.99 177.393   7
   6  -5  -3 1941.81 363.415   2
   6  -5  -3 2514.00 192.669  10
   6  -5  -3 2542.92 504.914   6
   6  -5  -3 2771.84 165.659   9
   6  -5  -3 2424.71 204.185  14
   6  -5  -2 4201.11 224.368   7
   6  -5  -2 3964.05 570.078   6
   6  -5  -2 4255.62 230.653  10
   6  -5  -2 3556.32 441.502   2
   6  -5  -2 4419.65 202.250   9
   6  -5  -2 4072.29 238.102  14
   6  -5  -1 11961.7 386.014   7
   6  -5  -1 11406.4 408.158  19
   6  -5  -1 11386.6 871.152   6
   6  -5  -1 10948.0 730.806   2
   6  -5  -1 11986.8 384.168  10
   6  -5  -1 11190.4 385.550  14
   6  -5   0 844.833 146.508  14
   6  -5   0 760.569 252.838   2
   6  -5   0 752.644 127.435   7
   6  -5   0 782.698 142.061  19
   6  -5   0 210.753 233.786   6
   6  -5   0 788.597 130.288  10
   6  -5   1 56281.4 1137.38   7
   6  -5   1 54253.5 1151.59  19
   6  -5   1 52698.1 1762.22   2
   6  -5   1 55953.8 1117.16  10
   6  -5   1 55654.5 1134.85  14
   6  -5   2 2412.44 406.206   3
   6  -5   2 1901.75 365.670   2
   6  -5   2 2193.93 178.456   7
   6  -5   2 2474.82 200.269  19
   6  -5   2 2473.30 193.857  14
   6  -5   3 294.448 125.519  14
   6  -5   3 166.382 110.759   7
   6  -5   3 119.950 218.228   2
   6  -5   3 124.496 244.262   3
   6  -5   3 299.095 132.087  19
   6  -5   3 493.961 119.923  17
   6  -5   4 20545.0 1102.02   3
   6  -5   4 19598.8 553.277   7
   6  -5   4 19153.8 1060.41   2
   6  -5   4 19790.4 568.857  17
   6  -5   4 20038.3 554.278  19
   6  -5   4 20085.5 558.025  14
   6  -5   5 443.464 135.118  19
   6  -5   5 557.463 305.202   2
   6  -5   5 501.442 140.135   7
   6  -5   5 717.147 158.047  17
   6  -5   5 437.826 143.944  14
   6  -5   6 4773.66 267.112   7
   6  -5   6 5380.08 288.253  17
   6  -5   7 30789.5 793.962  17
   6  -5   8 10252.7 374.248  15
   6  -5   8 9529.86 394.394  17
   6  -5   9 777.238 154.163  17
   6  -5   9 570.800 126.483  15
   6  -5  10 574.173 125.616  17
   6  -5  10 296.034 96.2971  15
   6  -5  11 8515.07 291.023  17
   6  -4 -10 30.5872 63.6859  14
   6  -4 -10 55.0387 63.3814  10
   6  -4  -9 3388.43 173.220  10
   6  -4  -9 2999.56 134.724   9
   6  -4  -9 3413.47 182.093  14
   6  -4  -8 3289.43 195.671  10
   6  -4  -8 2978.33 161.681   9
   6  -4  -8 3506.06 203.642  14
   6  -4  -7 147.499 120.590  14
   6  -4  -7 140.789 110.475  10
   6  -4  -7 86.6939 87.3054   9
   6  -4  -6 1923.49 174.896  10
   6  -4  -6 2015.14 155.767   9
   6  -4  -6 2068.98 190.267  14
   6  -4  -5 2313.27 378.696   2
   6  -4  -5 2323.48 191.817  10
   6  -4  -5 2272.28 461.638   6
   6  -4  -5 2630.08 171.011   9
   6  -4  -5 2516.95 200.164  14
   6  -4  -4 16578.4 1129.40   6
   6  -4  -4 17915.0 495.682  10
   6  -4  -4 17965.4 474.576   9
   6  -4  -4 17161.5 932.158   2
   6  -4  -4 17819.2 513.255  14
   6  -4  -3 14855.9 1037.72   6
   6  -4  -3 16108.2 451.603  10
   6  -4  -3 14824.9 849.292   2
   6  -4  -3 16295.2 429.224   9
   6  -4  -3 15093.4 464.771  14
   6  -4  -2 6690.89 661.032   6
   6  -4  -2 6593.34 261.759  10
   6  -4  -2 5648.68 523.598   2
   6  -4  -2 6405.40 242.984   9
   6  -4  -2 5627.77 267.866  14
   6  -4  -1 698.282 120.939  14
   6  -4  -1 525.739 219.381   2
   6  -4  -1 738.539 115.542   7
   6  -4  -1 855.601 269.563   6
   6  -4  -1 856.564 110.536   9
   6  -4   0 21635.2 1066.37   3
   6  -4   0 21288.8 550.083   7
   6  -4   0 22950.3 1101.13   6
   6  -4   0 21550.6 537.387  11
   6  -4   0 21098.6 987.576   2
   6  -4   0 20443.3 541.667  14
   6  -4   1 5248.52 532.561   3
   6  -4   1 6079.93 255.689   7
   6  -4   1 5612.17 245.027  11
   6  -4   1 5185.60 517.169   2
   6  -4   1 5722.08 523.049   6
   6  -4   1 5749.60 254.011  14
   6  -4   1 5372.51 256.059  19
   6  -4   2 6576.31 588.761   3
   6  -4   2 5907.93 261.726   7
   6  -4   2 5537.68 542.154   2
   6  -4   2 6058.82 272.183  19
   6  -4   2 6303.57 265.441  14
   6  -4   3 58285.6 1897.53   3
   6  -4   3 55517.0 1147.26   7
   6  -4   3 55942.9 1840.46   2
   6  -4   3 55846.2 1144.74  19
   6  -4   3 59038.9 1145.33  17
   6  -4   3 55861.8 1152.24  14
   6  -4   4 3655.97 218.142   7
   6  -4   4 3734.86 217.762  19
   6  -4   4 3631.75 207.393  17
   6  -4   4 3549.51 220.613  14
   6  -4   4 3985.63 496.969   3
   6  -4   5 9360.77 357.439   7
   6  -4   5 9060.50 356.221  17
   6  -4   5 9580.00 352.871  14
   6  -4   5 9070.00 719.801   3
   6  -4   6 2766.74 206.596   7
   6  -4   6 2835.69 214.829  17
   6  -4   7 3795.14 241.199   7
   6  -4   7 4183.53 261.695  17
  -6   4  -8 478.336 122.716  13
   6  -4   8 697.576 158.369  17
  -6   4  -9 4207.27 231.468  13
   6  -4   9 3753.63 255.096  17
   6  -4   9 4408.98 238.165  15
  -6   4 -10 3474.41 185.195  13
   6  -4  10 3711.61 233.398  17
   6  -4  10 2964.66 176.730  15
  -6   4 -11 29.6795 70.7501  13
   6  -4  11 186.164 94.3877  17
   6  -3 -10 102.443 72.6530  14
   6  -3 -10 57.6111 71.7925  10
   6  -3 -10 77.3001 56.7105   9
   6  -3  -9 9036.53 296.893  10
   6  -3  -9 9415.79 304.165  14
   6  -3  -8 624.445 134.750  14
   6  -3  -8 613.201 134.674  10
   6  -3  -8 559.332 109.342   9
   6  -3  -7 1158.78 157.866  14
   6  -3  -7 1165.13 154.903  10
   6  -3  -7 1395.69 140.189   9
   6  -3  -6 436.118 130.888  14
   6  -3  -6 495.268 262.305   2
   6  -3  -6 422.595 117.301  10
   6  -3  -6 399.596 101.817   9
   6  -3  -5 148.654 112.428  14
   6  -3  -5 165.579 221.086   2
   6  -3  -5-45.3849 239.776   6
   6  -3  -5 121.141 106.828  10
   6  -3  -5 102.872 91.6782   9
   6  -3  -4 6230.43 662.028   6
   6  -3  -4 6090.29 255.595  10
   6  -3  -4 5939.48 544.152   2
   6  -3  -4 6110.63 253.501   9
   6  -3  -4 5736.69 269.120  14
   6  -3  -3 9653.08 780.425   6
   6  -3  -3 9776.70 660.977   2
   6  -3  -3 9822.78 311.499   9
   6  -3  -3 8927.00 328.488  14
   6  -3  -2 670.851 231.496   2
   6  -3  -2 1097.78 311.853   6
   6  -3  -2 844.406 105.531   9
   6  -3  -2 999.813 130.194  14
   6  -3  -1 4958.72 494.863   3
   6  -3  -1 5050.66 473.308   2
   6  -3  -1 5215.25 533.693   6
   6  -3   0 1352.72 294.988   3
   6  -3   0 1460.98 273.759   2
   6  -3   0 1368.05 290.221   6
   6  -3   1 495.229 228.068   3
   6  -3   1 261.474 169.216   2
   6  -3   1 514.298 210.091   6
   6  -3   2 49823.9 1628.08   2
   6  -3   2 51297.0 1508.07   6
   6  -3   2 49914.7 1659.79   3
   6  -3   3 142.681 211.651   3
   6  -3   3 318.230 85.1230  11
   6  -3   3 304.351 97.7409   7
   6  -3   4 320.694 226.904   3
   6  -3   4 641.894 117.983   7
   6  -3   4 510.883 104.691  17
   6  -3   4 674.811 120.202  14
   6  -3   5 20211.4 549.968  17
   6  -3   5 21178.2 557.941   7
  -6   3  -5 22566.2 913.479   5
   6  -3   5 20503.1 563.155  14
   6  -3   5 21004.0 1091.31   3
  -6   3  -6 1556.59 281.832   5
   6  -3   6 1348.26 336.340   3
   6  -3   6 1409.83 153.544   7
   6  -3   6 1376.69 149.797  17
   6  -3   7 6002.95 286.879   7
   6  -3   7 6232.68 302.468  17
   6  -3   8 27141.5 709.650  17
  -6   3  -9 2780.87 215.221  13
   6  -3   9 3271.21 236.049  17
   6  -3   9 3120.64 208.474  15
  -6   3 -10 4428.49 238.383  13
   6  -3  10 4355.19 252.495  17
  -6   3 -11 2026.75 150.865  13
   6  -3  11 2024.94 168.117  17
  -6   3 -12 1956.70 105.659  13
   6  -3  12 2016.46 128.153  17
   6  -2 -11 443.594 55.5531   9
   6  -2 -10 3083.23 155.037  10
   6  -2 -10 3044.81 146.772   9
   6  -2 -10 3231.39 156.276  14
   6  -2  -9 53.0358 95.5502  14
   6  -2  -9 114.491 99.2219  10
   6  -2  -9 125.635 82.0383   9
   6  -2  -8 6381.23 271.249  10
   6  -2  -8 5610.88 255.634   9
   6  -2  -8 6102.21 269.044  14
   6  -2  -7 15731.5 457.774  10
   6  -2  -7 16007.0 458.651   9
   6  -2  -7 15371.1 465.215  14
   6  -2  -6 841.201 129.602  14
   6  -2  -6 823.488 277.779   2
   6  -2  -6 819.125 301.447   6
   6  -2  -6 902.036 128.466  10
   6  -2  -6 926.453 128.646   9
   6  -2  -5 3649.67 512.270   6
   6  -2  -5 4056.65 210.128   9
   6  -2  -5 3463.59 207.162  14
   6  -2  -5 3593.97 448.808   2
   6  -2  -4 23879.5 1236.65   6
   6  -2  -4 22622.6 1042.91   2
   6  -2  -4 23797.9 564.989   9
   6  -2  -4 22546.1 574.438  14
   6  -2  -3 32088.4 1372.47   6
   6  -2  -3 30767.9 1189.66   2
   6  -2  -3 32798.4 702.055   9
   6  -2  -2 5226.64 464.509   2
   6  -2  -1 35193.9 1280.27   3
   6  -2  -1 34530.8 1235.98   2
   6  -2   0 8031.58 575.819   3
   6  -2   0 7561.47 547.111   2
   6  -2   1 19934.9 914.559   2
   6  -2   1 20389.8 939.140   3
   6  -2   2 21286.1 951.522   2
   6  -2   2 21793.5 870.460   6
   6  -2   2 20412.8 966.504   3
   6  -2   3 965.212 264.713   3
  -6   2  -3 1215.80 194.263   5
  -6   2  -4 8501.73 500.679   5
   6  -2   4 8470.91 652.329   3
   6  -2   5 11667.6 371.962   7
   6  -2   5 11378.8 364.238  17
  -6   2  -5 12189.1 649.060   5
   6  -2   5 11452.7 799.360   3
   6  -2   5 11807.0 384.644  14
  -6   2  -6 120.094 170.558   5
   6  -2   6 170.384 248.752   3
   6  -2   6 78.3620 96.9992   7
   6  -2   6 229.435 100.306  17
  -6   2  -7 551.259 239.069   5
   6  -2   7 350.582 274.550   3
   6  -2   7 220.958 106.873   7
   6  -2   7 274.070 116.343  17
   6  -2   8 8894.26 357.193  17
  -6   2  -8 9389.99 369.443  16
   6  -2   9 313.214 136.369  17
  -6   2  -9 345.295 140.803  16
  -6   2 -10 13641.5 464.940  13
   6  -2  10 14281.4 458.773  17
  -6   2 -10 14485.1 452.021  16
  -6   2 -11 10568.5 357.909  13
   6  -2  11 11041.6 371.249  17
  -6   2 -12 910.450 104.268  13
   6  -2  12 599.981 95.0756  17
   6  -1 -11 2345.55 113.875   9
   6  -1 -10 2434.02 142.126  10
   6  -1 -10 2328.57 142.925   9
   6  -1 -10 2350.04 135.163  14
   6  -1  -9 557.329 111.010  14
   6  -1  -9 618.968 117.052  10
   6  -1  -9 618.669 111.858   9
   6  -1  -8 14695.7 427.040  10
   6  -1  -8 14645.1 430.037   9
   6  -1  -8 14071.4 421.988  14
   6  -1  -7 87.7666 106.761  14
   6  -1  -7 81.0218 107.427  10
   6  -1  -7 95.1872 102.438   9
   6  -1  -6 2397.84 374.865   2
   6  -1  -6 2008.38 413.219   6
   6  -1  -6 2309.40 173.704   9
   6  -1  -6 2073.84 165.073  14
   6  -1  -5 29144.7 1340.81   6
   6  -1  -5 29274.5 675.980   9
   6  -1  -5 28966.6 672.889  14
   6  -1  -5 30192.8 1215.65   2
   6  -1  -4 2031.11 321.992   2
   6  -1  -4 2348.44 153.484   9
   6  -1  -3 362.125 191.123   2
   6  -1  -2 64000.6 1791.46   3
   6  -1  -2 64575.0 1780.87   2
   6  -1  -1 340.445 171.529   3
   6  -1  -1 169.203 148.537   2
   6  -1   0 3604.73 369.179   2
   6  -1   0 3971.54 390.607   3
   6  -1   1 22415.8 929.814   2
   6  -1   1 22238.2 958.019   3
  -6   1  -2 416.435 131.070   5
   6  -1   2 440.676 184.090   3
   6  -1   2 444.625 195.034   2
  -6   1  -3 15548.8 631.652   5
   6  -1   3 15591.6 831.427   3
  -6   1  -4 1651.56 233.890   5
   6  -1   4 1211.12 287.621   3
   6  -1   5 19718.3 501.421  17
  -6   1  -5 20245.1 846.911   5
   6  -1   6 2687.30 178.215   7
   6  -1   6 2755.83 176.720  17
  -6   1  -6 2960.35 357.563   5
   6  -1   7 3126.21 203.837  17
   6  -1   7 3523.00 206.998   7
  -6   1  -7 3650.93 243.930  16
  -6   1  -7 3648.23 424.959   5
  -6   1  -8 919.791 276.903   5
   6  -1   8 543.629 124.229  17
  -6   1  -8 960.311 172.108  16
   6  -1   9 5395.59 277.399  17
  -6   1  -9 4829.15 286.429  16
   6  -1  10 384.787 125.759  17
  -6   1 -10 462.378 148.848  16
  -6   1 -11 169.036 120.880  13
   6  -1  11-70.6371 104.974  17
  -6   1 -11 381.882 131.506  16
  -6   1 -12 6933.89 254.701  13
  -6   1 -13 1672.08 96.0586  13
   6   0 -11 728.969 81.6728   9
   6   0 -10 4920.63 198.353  10
   6   0 -10 5273.01 210.975   9
   6   0  -9 14030.3 394.300  10
   6   0  -9 13506.1 406.040   9
   6   0  -8 104.726 105.650  10
   6   0  -8 83.9149 100.541   9
   6   0  -7 372.318 97.3934  11
   6   0  -7 288.077 217.750   6
   6   0  -7 230.081 105.718   9
   6   0  -6 12457.9 791.803   2
   6   0  -6 12712.7 868.618   6
   6   0  -6 13245.3 391.972  11
   6   0  -6 13210.3 404.871   9
   6   0  -5 902.481 112.029  11
   6   0  -5 993.836 270.652   2
   6   0  -5 846.029 117.706   9
   6   0  -4 1235.80 261.159   2
   6   0  -4 1075.15 117.919   9
   6   0  -3 20334.0 886.893   2
   6   0  -2 29450.1 1037.70   3
   6   0  -2 29198.7 1059.57   2
   6   0  -1 8378.06 518.951   2
   6   0  -1 7967.69 509.574   3
   6   0   0 73653.8 1891.06   2
   6   0   0 74940.3 1924.43   3
   6   0   1 8234.14 523.870   2
   6   0   1 8565.72 557.548   3
  -6   0  -1 8266.57 403.278   5
  -6   0  -2 380.876 121.832   5
   6   0   2 372.585 167.216   3
   6   0   2 351.625 155.586   2
  -6   0  -3 8978.03 477.874   5
  -6   0  -4 12684.9 614.068   5
  -6   0  -5 322.497 155.629   5
   6   0   6 3236.09 189.960  17
  -6   0  -6 3177.79 364.532   5
   6   0   7 16314.1 467.414  17
  -6   0  -7 17297.4 547.551  16
  -6   0  -7 16760.2 873.514   5
  -6   0  -8 1961.90 349.461   5
   6   0   8 1787.15 163.726  17
  -6   0  -8 1825.52 216.971  16
   6   0   9 9975.44 362.198  17
  -6   0  -9 9777.81 422.683  16
   6   0  10 1222.39 145.991  17
  -6   0 -10 836.430 175.483  16
  -6   0 -11 2972.82 219.730  13
  -6   0 -11 3274.24 226.158  16
  -6   0 -12 3309.26 193.638  13
  -6   0 -12 3560.27 198.031  16
  -6   0 -13 194.575 61.3575  13
   6   1 -11 1074.17 89.7328   9
   6   1 -10 479.195 101.835   9
   6   1  -9 2426.68 168.119   9
   6   1  -8 434.599 103.481  11
   6   1  -8 430.141 119.236   9
   6   1  -7 2713.80 177.225  11
   6   1  -7 2374.75 179.153   9
   6   1  -6 970.833 268.214   1
   6   1  -6 900.954 126.481  11
   6   1  -6 973.725 279.737   2
   6   1  -6 700.165 115.867   9
   6   1  -5 2730.19 365.995   2
   6   1  -5 2500.46 315.745   1
   6   1  -5 2533.24 167.715  11
   6   1  -5 2433.42 162.635   9
   6   1  -4 4354.93 376.349   1
   6   1  -4 5012.08 442.116   2
   6   1  -4 4820.61 208.365   9
   6   1  -3 12310.2 595.173   1
   6   1  -3 12378.5 661.061   2
   6   1  -2 21302.0 803.241   3
   6   1  -2 20820.3 840.648   2
   6   1  -2 19963.2 732.171   1
   6   1  -1 51874.5 1456.52   2
   6   1  -1 54261.9 1465.11   3
  -6  -1   1 53570.7 1338.65   5
   6   1   0 8886.93 517.247   2
   6   1   0 8741.09 529.402   3
  -6  -1   0 8941.40 445.713   5
   6   1   1 14259.7 672.221   2
   6   1   1 14535.7 722.144   3
  -6  -1  -1 14279.5 579.110   5
   6   1   2 26294.1 963.356   2
  -6  -1  -2 26867.8 877.439   5
  -6  -1  -3 34011.3 1052.26   5
  -6  -1  -4 15339.0 690.137   5
  -6  -1  -5 3615.52 360.252   5
   6   1   6 15459.7 423.436  17
  -6  -1  -6 15724.9 511.951  16
  -6  -1  -6 14778.4 777.756   5
  -6  -1  -7 607.125 238.623   5
   6   1   7 411.752 103.047  17
  -6  -1  -7 180.346 130.478  16
  -6  -1  -8 1029.36 280.254   5
   6   1   8 1205.47 138.676  17
  -6  -1  -8 1273.64 197.956  16
   6   1   9 7406.65 298.860  17
  -6  -1  -9 7001.38 367.828  16
  -6  -1 -10 1838.72 210.567  16
  -6  -1 -11 308.306 133.742  13
  -6  -1 -11 388.851 147.278  16
  -6  -1 -12 1149.23 130.770  13
  -6  -1 -12 955.651 136.710  16
  -6  -1 -13-141.923 70.3426  13
   6   2 -11 54.2952 59.1070   9
   6   2 -10 10214.6 309.430   9
   6   2  -9 2285.71 153.644  11
   6   2  -9 2554.87 174.418   9
   6   2  -8 1928.84 156.965  11
   6   2  -8 2053.54 166.883   9
   6   2  -7 2537.19 179.465  11
   6   2  -7 2715.24 413.146   1
   6   2  -7 2610.63 181.011   9
   6   2  -6 1980.31 164.205  11
   6   2  -6 2293.21 347.798   1
   6   2  -6 2010.59 161.688   9
   6   2  -5 784.598 211.501   1
   6   2  -5 669.049 111.995  11
   6   2  -5 939.091 246.947   2
   6   2  -5 711.930 109.160   9
   6   2  -4 1200.07 233.319   1
   6   2  -4 1293.11 126.953  11
   6   2  -4 1512.00 266.703   2
   6   2  -4 1446.75 124.507   9
   6   2  -3 241.487 151.626   2
   6   2  -3 20.3765 117.459   1
   6   2  -2 3625.06 301.570   3
   6   2  -2 3624.10 306.237   4
   6   2  -2 3835.14 341.739   2
  -6  -2   1 373.646 146.692   5
   6   2  -1 288.614 138.013   3
   6   2  -1 298.371 140.553   2
   6   2   0 11548.4 570.282   2
   6   2   0 11090.8 592.423   3
  -6  -2   0 11303.1 553.567   5
   6   2   1 1726.46 246.437   2
  -6  -2  -1 1662.55 215.333   5
   6   2   2 10913.2 559.869   2
  -6  -2  -2 10472.2 535.901   5
  -6  -2  -3 7576.23 480.152   5
  -6  -2  -4 6671.85 467.927   5
  -6  -2  -5 22532.6 934.134   5
  -6  -2  -6 280.058 192.672   5
   6   2   6 160.829 74.8148  17
  -6  -2  -6 178.763 118.013  16
  -6  -2  -7 4431.06 246.311  18
   6   2   7 5319.97 230.988  17
  -6  -2  -7 4814.56 299.326  16
  -6  -2  -7 4676.33 478.568   5
  -6  -2  -8 29019.1 721.612  18
   6   2   8 30827.1 699.296  17
  -6  -2  -8 30001.6 824.216  16
  -6  -2  -8 29485.1 1301.56   5
  -6  -2  -9 6730.91 361.107  16
  -6  -2 -10 221.145 170.264  16
  -6  -2 -11 4668.34 267.112  13
  -6  -2 -11 4444.52 272.608  16
  -6  -2 -12 644.413 120.537  13
  -6  -2 -12 485.929 127.193  16
  -6  -2 -13 641.919 75.9275  13
  -6  -2 -13 1007.40 98.5559  16
   6   3 -11 14341.8 328.496   9
   6   3 -10 4370.68 174.733  11
   6   3 -10 4447.09 189.153   9
   6   3  -9 941.920 117.300  11
   6   3  -9 896.597 122.572   9
   6   3  -8 8614.58 319.420  11
   6   3  -8 8573.63 307.981   9
   6   3  -7 2372.27 181.918  11
   6   3  -7 2389.41 176.082   9
   6   3  -6 17278.3 928.994   1
   6   3  -6 15985.0 480.707  11
   6   3  -6 16411.7 449.128   9
  -6  -3   5 20180.6 607.045   8
   6   3  -5 18615.6 515.664  11
   6   3  -5 19275.5 488.637   9
   6   3  -5 18374.1 939.839   1
   6   3  -4 3556.09 369.298   2
  -6  -3   4 4083.09 257.480   8
   6   3  -4 3146.26 191.656  11
   6   3  -4 3312.71 386.464   1
   6   3  -4 3577.98 175.395   9
   6   3  -3 2359.31 275.337   4
   6   3  -3 2435.66 288.202   2
   6   3  -2 776.243 176.461   2
   6   3  -2 661.456 176.939   4
   6   3  -1 6147.65 402.258   2
   6   3  -1 5680.92 372.855   3
  -6  -3   1 5655.98 434.281   5
  -6  -3   0 138.860 134.702   5
   6   3   0 129.953 129.624   3
   6   3   0 175.451 120.998   2
   6   3   1 11981.5 550.443   2
  -6  -3  -1 12174.5 604.520   5
   6   3   2 5603.37 385.846   2
  -6  -3  -2 5617.69 420.801   5
   6   3   3 47293.4 1306.86   2
  -6  -3  -3 48545.1 1405.27   5
  -6  -3  -4 18494.9 821.082   5
  -6  -3  -5 1989.28 311.234   5
   6   3   6 27587.6 613.493  17
  -6  -3  -6 25887.5 739.546  16
  -6  -3  -6 26896.4 1135.42   5
  -6  -3  -7 16568.2 514.793  18
  -6  -3  -7 17212.1 575.511  16
  -6  -3  -7 16795.5 929.675   5
  -6  -3  -8 1034.28 322.007   5
  -6  -3  -8 1220.82 168.848  18
  -6  -3  -8 990.835 183.296  16
  -6  -3  -9 157.113 159.707  16
  -6  -3  -9 49.0996 128.510  18
  -6  -3 -10 11767.3 447.214  13
  -6  -3 -10 11522.0 364.967  18
  -6  -3 -10 11941.9 477.380  16
  -6  -3 -11 41.2121 122.395  13
  -6  -3 -11 492.710 153.211  16
  -6  -3 -12 3751.44 185.793  13
  -6  -3 -12 3420.86 204.969  16
  -6  -3 -13 881.429 72.0155  13
  -6  -3 -13 1079.18 98.1256  16
   6   4 -11 2291.93 98.6054   9
   6   4 -10-40.4526 65.4988  11
   6   4 -10 93.5834 67.1928   9
   6   4  -9 8333.59 288.694  11
   6   4  -9 8112.58 273.587   9
   6   4  -8 2478.58 177.355  11
   6   4  -8 2345.16 161.047   9
  -6  -4   7 1513.89 194.626   8
   6   4  -7 1762.58 168.172  11
   6   4  -7 1418.54 136.917   9
   6   4  -6 25139.0 1189.33   1
  -6  -4   6 26123.3 744.092   8
   6   4  -6 25454.3 650.826  11
   6   4  -6 25507.5 600.624   9
  -6  -4   5 53600.4 1223.85   8
   6   4  -5 50923.4 1098.99  11
   6   4  -5 54871.8 1809.27   1
   6   4  -5 54564.4 1047.48   9
  -6  -4   4 219.745 138.910   8
   6   4  -4 203.162 95.2924  11
   6   4  -4 256.219 151.150   4
   6   4  -4 190.198 75.0884   9
   6   4  -3 9484.85 545.605   2
  -6  -4   3 9990.02 409.501   8
   6   4  -3 9287.72 578.015   4
   6   4  -3 9397.08 324.507  11
   6   4  -2 38333.2 1301.94   4
   6   4  -2 42009.9 1196.71   2
  -6  -4   1 1205.04 251.666   5
   6   4  -1 992.315 179.762   2
   6   4  -1 1034.54 219.408   4
  -6  -4   0 163.399 139.191   5
   6   4   0 72.8233 107.406   2
   6   4   0 204.953 121.250   3
  -6  -4  -1 4046.02 395.701   5
  -6  -4  -2 859.555 209.797   5
  -6  -4  -3 1503.09 263.413   5
  -6  -4  -4 12552.0 709.696   5
  -6  -4  -5 6163.75 314.848  16
  -6  -4  -5 6461.11 535.320   5
  -6  -4  -6 31148.5 803.691  18
  -6  -4  -6 33195.1 847.267  16
  -6  -4  -6 33110.9 1301.76   5
  -6  -4  -7 1290.94 328.904   5
  -6  -4  -7 1412.93 178.972  18
  -6  -4  -7 1288.09 204.747  16
  -6  -4  -8 1012.52 326.823   5
  -6  -4  -8 1235.50 200.739  16
  -6  -4  -8 1239.67 175.967  18
  -6  -4  -9 6971.28 313.445  18
  -6  -4  -9 7240.59 384.026  16
  -6  -4 -10 538.264 149.069  13
  -6  -4 -10 687.319 132.425  18
  -6  -4 -10 800.131 182.600  16
  -6  -4 -11 1915.90 158.067  13
  -6  -4 -11 1915.82 140.149  18
  -6  -4 -11 2108.64 200.229  16
  -6  -4 -12 10233.0 286.172  13
  -6  -4 -12 10217.5 333.372  16
  -6  -4 -13 137.224 63.6077  16
   6   5 -10 7578.45 230.586  11
   6   5 -10 7527.08 209.297   9
   6   5  -9 311.089 90.4143  11
   6   5  -9 382.276 83.3999   9
  -6  -5   8 6220.62 312.150   8
   6   5  -8 6769.45 275.648  11
   6   5  -8 6315.93 233.451   9
  -6  -5   7 9928.96 427.150   8
   6   5  -7 10239.3 361.726  11
   6   5  -7 9429.34 307.110   9
  -6  -5   6 1704.99 214.948   8
   6   5  -6 1939.01 175.675  11
   6   5  -6 1674.53 133.711   9
  -6  -5   5 7696.28 385.944   8
   6   5  -5 6886.50 301.587  11
   6   5  -5 7255.72 653.635   1
  -6  -5   4 3903.37 290.889   8
   6   5  -4 3669.21 406.878   4
   6   5  -4 3768.34 212.610  11
  -6  -5   3 7099.13 361.498   8
   6   5  -3 6364.51 527.970   4
   6   5  -3 7025.27 278.227  11
  -6  -5   2 1591.99 188.273   8
   6   5  -2 1651.48 136.065  11
   6   5  -2 1319.01 275.720   4
   6   5  -1 1746.44 299.688   4
  -6  -5   0 34548.7 1293.06   5
  -6  -5  -1 236.315 175.715   5
  -6  -5  -2 1389.05 281.089   5
  -6  -5  -3 790.125 241.231   5
  -6  -5  -4 505.727 213.311   5
  -6  -5  -4 226.915 121.753  16
  -6  -5  -5 398.979 224.781   5
  -6  -5  -5 269.903 123.954  18
  -6  -5  -5 561.763 148.862  16
  -6  -5  -6-27.0397 219.547   5
  -6  -5  -6 201.010 130.750  18
  -6  -5  -6 273.798 141.999  16
  -6  -5  -7 552.011 288.429   5
  -6  -5  -7 794.560 170.227  18
  -6  -5  -7 808.061 187.962  16
  -6  -5  -8 4162.93 268.183  18
  -6  -5  -8 3646.01 288.897  16
  -6  -5  -9 98.2189 132.627  13
  -6  -5  -9 562.527 147.196  18
  -6  -5  -9 519.065 170.537  16
  -6  -5 -10 203.823 105.869  13
  -6  -5 -10 473.541 129.376  18
  -6  -5 -10 244.880 157.384  16
  -6  -5 -11 9198.27 285.925  13
  -6  -5 -11 9642.60 297.302  18
  -6  -5 -11 9416.79 360.446  16
  -6  -5 -12 4725.84 208.115  16
   6   6 -10 66.8915 55.1278  11
  -6  -6   9 190.204 104.624   8
   6   6  -9 321.529 89.1934  11
  -6  -6   8 12410.7 446.445   8
   6   6  -8 12931.3 384.953  11
  -6  -6   7 22521.4 682.115   8
   6   6  -7 22834.9 585.359  11
  -6  -6   6 3459.76 284.657   8
   6   6  -6 3652.20 228.715  11
  -6  -6   5 10656.2 467.564   8
   6   6  -5 9524.82 676.521   4
   6   6  -5 9883.18 370.354  11
  -6  -6   4 26496.9 786.049   8
   6   6  -4 26388.5 642.929  11
  -6  -6   3 102.874 156.482   8
   6   6  -3 103.425 96.8022  11
   6   6  -3-42.8769 154.747   4
  -6  -6   2 3211.07 260.921   8
   6   6  -2 3025.37 411.285   4
   6   6  -2 3265.05 184.145  11
  -6  -6   1 44912.4 1095.30   8
   6   6  -1 46656.2 1597.13   4
   6   6  -1 48270.7 953.014  11
  -6  -6   0 2311.17 384.155   5
  -6  -6   0 2485.00 214.101   8
   6   6   0 2453.00 369.678   4
  -6  -6  -1 179.227 199.006   5
  -6  -6  -1 49.1358 120.650   8
  -6  -6  -2 17547.6 543.979   8
  -6  -6  -2 16821.7 921.771   5
  -6  -6  -3 31.5797 191.843   5
  -6  -6  -3 133.582 118.955   8
  -6  -6  -3 59.6427 114.449  16
  -6  -6  -4 521.645 242.498   5
  -6  -6  -4 237.159 125.176   8
  -6  -6  -4 396.939 122.384  18
  -6  -6  -4 423.472 151.358  16
  -6  -6  -5 20363.5 617.619  18
  -6  -6  -5 21695.9 664.820  16
  -6  -6  -5 20627.2 1071.44   5
  -6  -6  -6 1125.07 326.894   5
  -6  -6  -6 1250.79 180.884  18
  -6  -6  -6 1483.41 212.207  16
  -6  -6  -7 2002.21 211.796  18
  -6  -6  -7 1372.41 219.089  16
  -6  -6  -8 489.149 155.060  18
  -6  -6  -8 1019.85 206.102  16
  -6  -6  -9 785.603 161.322  18
  -6  -6  -9 693.732 178.585  16
  -6  -6 -10 2512.78 190.436  18
  -6  -6 -10 2085.88 210.269  16
  -6  -6 -11 9336.41 291.571  18
  -6  -6 -11 9627.10 339.964  16
  -6  -6 -12 2712.99 144.017  16
   6   7 -10 1100.50 71.9208  11
  -6  -7   9 266.092 95.4387   8
  -6  -7   9 377.097 75.1714  12
   6   7  -9 307.777 72.7007  11
  -6  -7   8 8514.44 348.894   8
  -6  -7   8 8748.27 286.618  12
   6   7  -8 8818.38 293.919  11
  -6  -7   7 209.509 145.406   8
   6   7  -7 168.948 107.626  11
  -6  -7   6 6442.68 359.424   8
   6   7  -6 6287.35 276.947  11
  -6  -7   5 281.875 163.919   8
   6   7  -5 388.798 117.852  11
  -6  -7   4 3059.45 275.531   8
  -6  -7   4 2884.08 203.116  12
   6   7  -4 2851.66 405.028   4
   6   7  -4 3052.21 190.786  11
  -6  -7   3 377.744 170.542   8
   6   7  -3 366.261 104.362  11
   6   7  -3 319.254 213.668   4
  -6  -7   2 3489.10 276.679   8
   6   7  -2 3775.84 197.293  11
  -6  -7   1 7757.49 380.202   8
   6   7  -1 6367.51 615.569   4
  -6  -7   0 3113.00 250.961   8
   6   7   0 3062.20 420.733   4
  -6  -7  -1 8001.61 689.671   5
  -6  -7  -1 8727.91 392.306   8
   6   7   1 7962.96 682.222   4
  -6  -7  -2 71.5674 191.700   5
  -6  -7  -2 146.293 133.304   8
  -6  -7  -2 87.0402 123.543  18
  -6  -7  -2 82.2028 132.751  16
  -6  -7  -3 545.022 250.700   5
  -6  -7  -3 785.552 158.610   8
  -6  -7  -3 417.168 136.403  18
  -6  -7  -3 774.604 174.569  16
  -6  -7  -4 4230.58 267.748  18
  -6  -7  -4 4336.59 300.855  16
  -6  -7  -4 3972.04 508.866   5
  -6  -7  -5 1912.40 379.842   5
  -6  -7  -5 2363.93 225.469  18
  -6  -7  -5 2473.62 250.766  16
  -6  -7  -6 342.053 156.847  18
  -6  -7  -6 242.597 174.179  16
  -6  -7  -7 2618.16 229.062  18
  -6  -7  -7 2680.65 262.111  16
  -6  -7  -8 19.1121 144.102  18
  -6  -7  -8 288.287 167.613  16
  -6  -7  -9 3347.85 226.343  18
  -6  -7  -9 3373.85 259.748  16
  -6  -7 -10 11904.7 360.711  18
  -6  -7 -10 10688.2 387.096  16
  -6  -7 -11 4770.75 188.650  18
  -6  -7 -11 4871.73 212.405  16
  -6  -8   9 592.399 90.9986   8
   6   8  -9 574.853 67.7166  11
  -6  -8   8 3566.85 213.170   8
  -6  -8   8 3550.48 162.374  12
   6   8  -8 3794.54 166.312  11
  -6  -8   7 3408.14 246.001   8
  -6  -8   7 3353.88 182.513  12
   6   8  -7 3540.80 177.729  11
  -6  -8   6 1325.54 200.963   8
  -6  -8   6 1369.20 145.823  12
   6   8  -6 1410.33 135.096  11
  -6  -8   5 7157.43 381.543   8
  -6  -8   5 7844.52 313.998  12
   6   8  -5 7773.87 290.698  11
  -6  -8   4 61.8064 162.902   8
  -6  -8   4-21.8972 114.705  12
   6   8  -4 175.785 98.2058  11
  -6  -8   3 157.375 164.911   8
  -6  -8   3 86.7681 115.063  12
   6   8  -3 75.4552 96.5739  11
  -6  -8   2 80.5387 163.877   8
  -6  -8   2 180.838 114.540  12
   6   8  -2 186.297 91.2317  11
   6   8  -2 116.086 212.515   4
  -6  -8   1 1617.85 212.199   8
  -6  -8   1 1786.31 170.351  12
   6   8  -1 1503.81 365.342   4
  -6  -8   0 2505.01 241.553   8
   6   8   0 2628.43 434.473   4
  -6  -8  -1 409.894 160.301   8
   6   8   1 595.067 274.794   4
  -6  -8  -2 2528.36 232.423   8
  -6  -8  -2 1903.80 431.732   5
  -6  -8  -2 2919.11 219.776  18
   6   8   2 2070.44 400.837   4
  -6  -8  -2 2257.74 247.367  16
  -6  -8  -3 2361.97 459.192   5
   6   8   3 2927.30 455.012   4
  -6  -8  -3 3112.68 234.973  18
  -6  -8  -3 3079.89 263.117  16
  -6  -8  -4 3831.72 262.929  18
  -6  -8  -4 4220.18 295.829  16
  -6  -8  -4 3480.38 525.387   5
  -6  -8  -5 957.537 183.570  18
  -6  -8  -5 563.348 183.319  16
  -6  -8  -6 2980.11 234.526  18
  -6  -8  -6 3736.59 284.712  16
  -6  -8  -7 92.1484 142.455  18
  -6  -8  -7 490.383 178.951  16
  -6  -8  -8 446.206 146.921  18
  -6  -8  -8 693.973 172.098  16
  -6  -8  -9 4044.78 222.758  18
  -6  -8  -9 3486.54 239.763  16
  -6  -8 -10 1313.43 126.555  18
  -6  -8 -10 1410.91 140.713  16
  -6  -8 -11 214.180 64.5192  18
  -6  -9   8 398.729 92.1174   8
   6   9  -8 506.884 64.9835  11
  -6  -9   7 1702.60 166.031   8
  -6  -9   7 1659.68 121.235  12
   6   9  -7 1573.49 111.518  11
  -6  -9   6 569.931 151.597   8
  -6  -9   6 661.607 113.683  12
   6   9  -6 731.794 97.1378  11
  -6  -9   5 2057.76 223.100   8
  -6  -9   5 2495.78 179.300  12
   6   9  -5 2333.06 150.320  11
  -6  -9   4 79.0468 155.622   8
  -6  -9   4-33.1885 116.102  12
   6   9  -4 130.188 83.6331  11
  -6  -9   3 3305.56 278.850   8
  -6  -9   3 3563.77 225.672  12
   6   9  -3 3764.23 183.709  11
  -6  -9   2 733.119 185.428   8
  -6  -9   2 668.905 146.375  12
  -6  -9   1 868.019 182.988   8
  -6  -9   1 838.895 146.660  12
  -6  -9   0 5649.01 324.697   8
  -6  -9   0 5065.11 268.254  12
  -6  -9  -1 792.905 170.189   8
  -6  -9  -1 840.976 145.027  12
  -6  -9  -1 777.456 196.144  16
  -6  -9  -2 4284.83 249.612  12
  -6  -9  -2 4388.85 316.837  16
  -6  -9  -3 195.528 128.101  12
  -6  -9  -3 392.203 137.360  18
  -6  -9  -3 409.622 178.612  16
  -6  -9  -4 7856.86 333.801  12
  -6  -9  -4 7605.67 337.661  18
  -6  -9  -4 8308.20 400.570  16
  -6  -9  -5 1239.66 161.168  12
  -6  -9  -5 1024.31 165.908  18
  -6  -9  -5 1368.04 211.754  16
  -6  -9  -6 535.306 136.214  12
  -6  -9  -6 425.822 144.267  18
  -6  -9  -6 377.137 166.243  16
  -6  -9  -7 123.941 126.518  18
  -6  -9  -7 278.132 149.405  16
  -6  -9  -8 2415.09 180.134  18
  -6  -9  -8 1858.24 186.583  16
  -6  -9  -9 2094.14 150.872  18
  -6  -9  -9 1567.25 145.460  16
  -6  -9 -10 1260.98 100.341  18
  -6 -10   7 2566.23 158.360   8
   6  10  -7 2999.11 109.343  11
  -6 -10   6 1099.00 139.978   8
  -6 -10   6 1142.91 108.715  12
   6  10  -6 1201.96 86.4414  11
  -6 -10   5 3359.59 226.587   8
  -6 -10   5 3449.63 184.279  12
   6  10  -5 3556.96 149.159  11
  -6 -10   4 10039.4 401.282   8
  -6 -10   4 9777.90 333.369  12
  -6 -10   3 10460.0 426.640   8
  -6 -10   3 10247.8 360.365  12
  -6 -10   2-33.4414 151.724   8
  -6 -10   2 39.3690 117.285  12
  -6 -10   1 9966.40 416.267   8
  -6 -10   1 9456.40 358.503  12
  -6 -10   0 4714.94 291.637   8
  -6 -10   0 4269.76 249.436  12
  -6 -10  -1 72.3219 124.020  12
  -6 -10  -1 113.712 168.548  16
  -6 -10  -2 4237.76 253.734  12
  -6 -10  -2 4129.79 302.145  16
  -6 -10  -3 559.477 144.299  12
  -6 -10  -3 745.671 187.468  16
  -6 -10  -4 378.072 135.687  12
  -6 -10  -4 85.0223 111.955  18
  -6 -10  -4 247.462 157.344  16
  -6 -10  -5 1464.22 167.677  12
  -6 -10  -5 1468.29 159.029  18
  -6 -10  -5 1177.77 191.726  16
  -6 -10  -6 398.510 116.810  12
  -6 -10  -6 619.657 126.914  18
  -6 -10  -6 492.134 147.886  16
  -6 -10  -7 580.034 116.791  18
  -6 -10  -7 392.990 124.423  16
  -6 -10  -8 4080.49 184.332  18
  -6 -10  -8 4068.39 194.449  16
  -6 -10  -9 887.418 86.2473  18
  -6 -11   6 477.092 84.6766   8
  -6 -11   5 395.154 99.1936   8
  -6 -11   5 231.832 75.0853  12
  -6 -11   4 132.980 108.290   8
  -6 -11   4 197.972 85.5388  12
  -6 -11   3 149.302 116.261   8
  -6 -11   3-94.5958 99.3857  12
  -6 -11   2 5851.53 291.835   8
  -6 -11   2 5650.78 252.642  12
  -6 -11   1 627.769 144.499   8
  -6 -11   1 549.244 129.198  12
  -6 -11   1 402.220 153.880  16
  -6 -11   0 2780.56 199.139  12
  -6 -11   0 2792.17 235.147  16
  -6 -11  -1 6177.37 281.402  12
  -6 -11  -1 5773.12 319.881  16
  -6 -11  -2 2640.96 200.194  12
  -6 -11  -2 3036.71 240.619  16
  -6 -11  -3-1.18373 114.076  12
  -6 -11  -3 87.6788 128.872  16
  -6 -11  -4 1978.98 170.553  12
  -6 -11  -4 1872.77 185.559  16
  -6 -11  -5 5782.81 246.913  12
  -6 -11  -5 6042.62 270.767  16
  -6 -11  -6 675.275 93.6841  18
  -6 -11  -6 1019.73 125.985  16
  -6 -11  -7 251.106 69.6100  18
  -6 -12   4-41.6897 67.3615  16
  -6 -12   3 734.395 97.7047   8
  -6 -12   3 745.086 89.5508  12
  -6 -12   3 698.795 105.650  16
  -6 -12   2 1482.75 123.523  12
  -6 -12   2 1195.59 134.835  16
  -6 -12   1 948.554 116.992  12
  -6 -12   1 911.235 133.953  16
  -6 -12   0 8919.40 296.779  12
  -6 -12   0 8852.63 323.705  16
  -6 -12  -1 1011.59 128.682  12
  -6 -12  -1 905.112 131.983  16
  -6 -12  -2 644.468 111.377  12
  -6 -12  -2 544.109 117.319  16
  -6 -12  -3 717.055 110.961  12
  -6 -12  -3 747.032 113.903  16
  -6 -12  -4 1021.80 116.433  12
   7 -10  -2 229.954 55.8634  14
   7 -10  -1 12.8682 67.7499  19
   7 -10  -1 71.5437 57.8716  14
   7 -10   0 526.998 91.2481  19
   7 -10   0 640.627 78.9816  14
   7 -10   1 338.074 86.2084  19
   7 -10   1 242.465 67.5990  14
   7 -10   2 315.547 84.4096  19
   7 -10   3 245.191 74.5376  19
   7  -9  -5 2506.83 109.648  14
   7  -9  -4 23.8137 63.1054  14
   7  -9  -4 22.0012 56.8220  19
   7  -9  -3 4007.56 179.700  19
   7  -9  -3 4320.12 181.160  14
   7  -9  -2 6979.63 258.350  19
   7  -9  -2 7606.83 257.532  14
   7  -9  -1 741.880 113.338  14
   7  -9  -1 876.301 134.335  19
   7  -9   0 4411.83 227.553  19
   7  -9   0 4664.37 213.427  14
   7  -9   1 10700.4 351.969  19
   7  -9   1 10634.3 329.957  14
   7  -9   2 351.913 122.696  19
   7  -9   2 55.7480 100.484  14
   7  -9   3 4073.16 207.126  19
   7  -9   3 3492.27 162.363  15
   7  -9   4 718.633 114.487  19
   7  -9   4 615.120 92.2723  15
   7  -9   5 553.520 88.5438  19
   7  -9   5 555.232 86.7233  15
   7  -9   6 169.427 63.2088  15
   7  -8  -6 245.071 65.6423  14
   7  -8  -5 766.641 100.652  14
   7  -8  -5 590.310 87.1222  19
   7  -8  -5 637.739 91.4834  10
   7  -8  -4 2694.37 170.810  19
   7  -8  -4 2909.28 164.775  10
   7  -8  -4 3274.73 176.182  14
   7  -8  -3 2267.31 182.810  19
   7  -8  -3 2431.95 163.902  10
   7  -8  -3 2376.43 172.645  14
   7  -8  -2 1728.39 177.079  19
   7  -8  -2 1391.97 160.370  14
   7  -8  -1 5238.81 281.856  19
   7  -8  -1 5492.52 257.845  14
   7  -8   0 3111.55 223.701  19
   7  -8   0 2618.48 165.666   7
   7  -8   0 3033.74 205.717  14
   7  -8   1 223.018 122.006  14
   7  -8   1 286.957 100.425   7
   7  -8   1 396.761 155.841  19
   7  -8   2 18027.0 488.034   7
   7  -8   2 20241.3 540.587  19
   7  -8   2 17422.4 482.119  15
   7  -8   2 19833.0 518.874  14
   7  -8   3 688.231 121.212   7
   7  -8   3 563.093 140.909  19
   7  -8   3 752.538 128.854  15
   7  -8   3 493.702 127.244  14
   7  -8   4-11.9254 116.491  19
   7  -8   4 73.9394 105.432  15
   7  -8   5 479.384 116.402  19
   7  -8   5 222.551 104.233  15
   7  -8   6 9569.42 274.722  19
   7  -8   6 10430.9 312.096  15
   7  -8   7-95.4795 74.2436  17
   7  -8   7 30.9838 74.9294  15
   7  -8   8 278.544 63.0353  15
   7  -7  -7 291.749 70.8684  14
   7  -7  -7 164.523 62.2200  10
   7  -7  -6 445.568 98.9042  14
   7  -7  -6 410.753 87.6473  19
   7  -7  -6 361.879 85.9840  10
   7  -7  -5 418.331 112.128  14
   7  -7  -5 313.022 111.557  19
   7  -7  -5 266.828 99.7003  10
   7  -7  -4 738.624 134.752  14
   7  -7  -4 616.934 141.745  19
   7  -7  -4 742.954 127.204  10
   7  -7  -3 366.082 135.210  14
   7  -7  -3 268.495 150.798  19
   7  -7  -3 258.461 115.831  10
   7  -7  -2 1111.29 187.069  19
   7  -7  -2 1116.62 152.109  10
   7  -7  -2 1022.04 127.855   7
   7  -7  -2 1161.44 166.407  14
   7  -7  -1 2409.09 182.321   7
   7  -7  -1 2889.22 240.145  19
   7  -7  -1 2678.13 199.282  10
   7  -7  -1 2860.88 216.687  14
   7  -7   0 877.854 164.316  14
   7  -7   0 903.363 185.278  19
   7  -7   0 632.560 127.212   7
   7  -7   1 2570.47 195.502   7
   7  -7   1 2838.45 227.866  19
   7  -7   1 2540.44 211.092  14
   7  -7   2 7484.06 335.822  19
   7  -7   2 7426.59 315.977  14
   7  -7   3 3554.85 230.360   7
   7  -7   3 3940.10 252.539  19
   7  -7   3 3825.56 236.972  14
   7  -7   4 4939.07 261.668   7
   7  -7   4 5287.59 267.401  19
   7  -7   4 5502.45 271.844  14
   7  -7   5 22011.7 569.703   7
   7  -7   5 21682.0 557.504  19
   7  -7   5 21209.2 588.078  17
   7  -7   6 1009.72 131.778  19
   7  -7   6 928.608 143.764  17
   7  -7   6 922.919 147.076  15
   7  -7   7 800.441 129.021  17
   7  -7   7 845.682 131.315  15
   7  -7   8 4970.71 228.509  17
   7  -7   8 5328.01 212.567  15
   7  -7   9 798.598 93.5138  17
   7  -7   9 1056.78 88.2435  15
   7  -6  -8 2556.23 124.695  14
   7  -6  -7 1063.51 103.271  19
   7  -6  -7 1261.05 109.937  10
   7  -6  -7 1278.30 119.509  14
   7  -6  -6 1528.25 145.312  19
   7  -6  -6 1724.57 140.522  10
   7  -6  -6 1739.72 150.301  14
   7  -6  -5 237.009 116.970  14
   7  -6  -5 169.189 126.381  19
   7  -6  -5 353.161 112.986  10
   7  -6  -4 2397.32 206.722  19
   7  -6  -4 2447.57 189.512  10
   7  -6  -4 2582.83 202.607  14
   7  -6  -3 2826.52 183.782   7
   7  -6  -3 3188.84 238.604  19
   7  -6  -3 2919.38 205.739  10
   7  -6  -3 3055.70 220.241  14
   7  -6  -2 991.231 164.139  14
   7  -6  -2 728.410 176.425  19
   7  -6  -2 911.501 136.220   7
   7  -6  -2 727.346 143.223  10
   7  -6  -1 4936.43 248.057   7
   7  -6  -1 4427.24 285.724  19
   7  -6  -1 4261.45 242.540  10
   7  -6  -1 4794.51 267.579  14
   7  -6   0 1122.89 170.270  14
   7  -6   0 1139.29 154.926   7
   7  -6   0 1175.40 185.439  19
   7  -6   1 983.917 163.212  14
   7  -6   1 778.065 144.760   7
   7  -6   1 1056.31 181.992  19
   7  -6   2 11421.7 398.986   7
   7  -6   2 11822.9 422.842  19
   7  -6   2 11330.9 403.127  14
   7  -6   3 5370.31 286.499  19
   7  -6   3 4932.07 267.680   7
   7  -6   3 5149.99 275.829  14
   7  -6   4 11398.1 403.044   7
   7  -6   4 10980.8 403.341  17
   7  -6   4 11958.8 406.144  19
   7  -6   4 11486.4 407.540  14
   7  -6   5 2736.31 207.006   7
   7  -6   5 2961.66 206.665  19
   7  -6   5 2695.17 212.055  17
   7  -6   6 1232.13 155.209   7
   7  -6   6 1171.18 161.266  17
   7  -6   7 7775.56 336.216  17
   7  -6   7 8321.35 324.562  15
   7  -6   8 437.266 126.863  17
   7  -6   8 158.827 109.719  15
   7  -6   9 678.054 118.378  17
   7  -6   9 678.011 105.156  15
   7  -6  10 13946.3 370.656  17
   7  -5  -9 1453.75 87.9757  14
   7  -5  -8 7448.41 221.638  10
   7  -5  -8 7437.14 237.617  14
   7  -5  -7 171.841 100.855  14
   7  -5  -7 73.4399 96.0098  19
   7  -5  -7 159.236 89.8503  10
   7  -5  -6 643.061 127.061  14
   7  -5  -6 852.336 123.858  10
   7  -5  -6 818.702 99.5030   9
   7  -5  -5 4513.67 216.812   7
   7  -5  -5 4728.00 235.999  10
   7  -5  -5 4502.88 202.621   9
   7  -5  -5 4804.19 251.672  14
   7  -5  -4 597.463 142.074  14
   7  -5  -4 567.814 120.911   7
   7  -5  -4 749.771 133.622  10
   7  -5  -4 812.799 115.673   9
   7  -5  -3 5320.69 254.613   7
   7  -5  -3 4965.91 247.711  10
   7  -5  -3 5202.92 226.078   9
   7  -5  -3 5007.59 263.242  14
   7  -5  -2 6640.55 292.281   7
   7  -5  -2 6455.17 280.185  10
   7  -5  -2 6473.21 298.509  14
   7  -5  -1 2801.02 206.185   7
   7  -5  -1 2905.03 235.281  19
   7  -5  -1 2940.19 198.496  10
   7  -5  -1 3058.97 506.891   6
   7  -5  -1 2762.78 414.595   2
   7  -5  -1 3403.92 222.020  14
   7  -5   0 842.751 278.700   2
   7  -5   0 1043.06 150.144   7
   7  -5   0 856.180 165.092  19
   7  -5   0 1116.65 160.384  14
   7  -5   1 930.458 155.971  14
   7  -5   1 490.753 249.867   2
   7  -5   1 734.706 145.182   7
   7  -5   1 711.847 159.709  19
   7  -5   2 519.128 142.585  14
   7  -5   2 421.327 346.754   3
   7  -5   2 465.226 268.527   2
   7  -5   2 467.719 138.415   7
   7  -5   2 373.676 149.014  19
   7  -5   3 12001.5 887.586   3
   7  -5   3 12181.4 423.081   7
   7  -5   3 12390.1 425.545  19
   7  -5   3 11536.4 848.447   2
   7  -5   3 11990.4 407.815  17
   7  -5   3 12516.9 419.126  14
   7  -5   4 19256.7 565.162   7
   7  -5   4 20437.5 556.396  19
   7  -5   4 20583.1 575.793  17
   7  -5   4 20387.5 571.236  14
   7  -5   5 8762.67 351.803   7
   7  -5   5 8252.28 324.076  19
   7  -5   5 8974.02 366.634  17
   7  -5   5 8288.52 344.862  14
   7  -5   6 3401.99 228.424   7
   7  -5   6 3376.24 240.461  17
   7  -5   7 726.973 151.760  17
   7  -5   8 68.9084 134.255  17
   7  -5   8 208.334 122.812  15
   7  -5   9 4823.42 249.561  17
   7  -5   9 4346.89 209.007  15
   7  -5  10 31.9276 84.9345  17
   7  -5  10 78.1187 69.6557  15
   7  -5  11 38.6941 59.3996  17
   7  -4  -9 890.398 87.3173  14
   7  -4  -8 1111.21 109.848  10
   7  -4  -8 940.178 87.9898   9
   7  -4  -8 1045.63 118.844  14
   7  -4  -7 2382.96 165.209  10
   7  -4  -7 2128.15 140.618   9
   7  -4  -7 2045.44 168.993  14
   7  -4  -6 2287.00 172.198  10
   7  -4  -6 2130.87 156.332   9
   7  -4  -6 2452.04 189.013  14
   7  -4  -5 738.890 139.393  14
   7  -4  -5 672.678 127.023  10
   7  -4  -5 728.508 114.676   9
   7  -4  -4 2942.58 196.493  10
   7  -4  -4 2777.64 181.670   9
   7  -4  -4 2790.68 204.296  14
   7  -4  -3 14915.0 1094.85   6
   7  -4  -3 15203.7 906.977   2
   7  -4  -3 15802.1 434.450   9
   7  -4  -3 14736.8 464.172  14
   7  -4  -2 6508.02 299.995   7
   7  -4  -2 8243.55 765.536   6
   7  -4  -2 7005.18 631.131   2
   7  -4  -2 8010.60 284.598   9
   7  -4  -2 7146.17 303.654  14
   7  -4  -1 2578.20 187.739   7
   7  -4  -1 2387.84 179.407  11
   7  -4  -1 2512.45 396.163   2
   7  -4  -1 2778.10 485.868   6
   7  -4  -1 2315.65 185.819  14
   7  -4   0 1716.65 162.775   7
   7  -4   0 1075.52 308.184   2
   7  -4   0 1550.43 149.099  11
   7  -4   0 1436.53 375.988   6
   7  -4   0 1623.13 166.764  14
   7  -4   1 7149.53 666.228   3
   7  -4   1 7829.17 315.833   7
   7  -4   1 6966.84 301.826  11
   7  -4   1 7569.57 320.929  19
   7  -4   1 7408.17 636.308   2
   7  -4   1 7775.82 312.024  14
   7  -4   2 5326.84 584.353   3
   7  -4   2 5385.78 269.034   7
   7  -4   2 5322.39 269.187  19
   7  -4   2 5586.49 585.249   2
   7  -4   2 5725.10 254.503  17
   7  -4   2 5942.32 268.952  14
   7  -4   3 21271.7 1148.05   3
   7  -4   3 20922.5 578.604   7
   7  -4   3 21115.9 1126.48   2
   7  -4   3 20906.8 567.148  19
   7  -4   3 21986.2 566.839  17
   7  -4   3 21120.1 573.637  14
   7  -4   4 364.398 276.187   2
   7  -4   4 12.7904 268.411   3
   7  -4   4 259.979 127.145   7
   7  -4   4 388.870 134.384  19
   7  -4   4 95.6019 109.025  17
   7  -4   4 68.9104 116.440  14
   7  -4   5 500.407 313.515   2
   7  -4   5 519.995 297.584   3
   7  -4   5 693.318 146.379   7
   7  -4   5 739.909 131.571  17
   7  -4   5 471.312 130.599  14
   7  -4   6 1264.41 168.554  17
   7  -4   6 1003.93 151.237   7
   7  -4   7 2473.83 195.503   7
   7  -4   7 2646.18 223.398  17
  -7   4  -8 1856.82 171.198  13
   7  -4   8 2075.81 200.820  17
  -7   4  -9 1257.71 133.733  13
   7  -4   9 1102.63 156.535  17
   7  -4   9 1339.06 145.560  15
   7  -4  10 922.595 139.156  17
   7  -4  10 549.473 98.6849  15
   7  -4  11 2910.39 161.169  17
   7  -3  -9 235.303 75.9966  14
   7  -3  -9 281.825 67.7655   9
   7  -3  -8 274.480 100.638  14
   7  -3  -8 194.551 89.7299  10
   7  -3  -8 221.054 82.3727   9
   7  -3  -7 6562.42 258.475  10
   7  -3  -7 6435.11 252.487   9
   7  -3  -7 6970.94 277.103  14
   7  -3  -6 2045.03 160.901   9
   7  -3  -6 1973.09 175.941  14
   7  -3  -5 713.516 137.567  14
   7  -3  -5 786.980 124.757   9
   7  -3  -4 30401.3 1522.69   6
   7  -3  -4 32763.6 716.433   9
   7  -3  -4 29743.0 1315.17   2
   7  -3  -4 30144.3 734.235  14
   7  -3  -3 1439.11 150.157  14
   7  -3  -3 1345.27 316.403   2
   7  -3  -3 1741.34 414.132   6
   7  -3  -3 1458.19 141.168   9
   7  -3  -2 531.818 117.562  14
   7  -3  -2 796.188 280.104   2
   7  -3  -2 544.247 106.043  11
   7  -3  -2 515.049 306.047   6
   7  -3  -2 749.845 112.403   9
   7  -3  -1 21115.7 533.602  11
   7  -3  -1 21320.0 1041.49   2
   7  -3  -1 22461.1 1175.80   6
   7  -3  -1 20664.0 510.344   9
   7  -3  -1 19313.0 530.261  14
   7  -3   0 257.874 111.364  14
   7  -3   0 204.461 242.984   3
   7  -3   0 121.767 232.174   2
   7  -3   0 199.398 96.1038   7
   7  -3   0 161.703 89.6370  11
   7  -3   0 140.080 213.001   6
   7  -3   0 170.359 81.6941   9
   7  -3   1 2013.61 370.086   3
   7  -3   1 1727.60 341.447   2
   7  -3   1 2038.38 166.701   7
   7  -3   1 1795.26 152.982  11
   7  -3   1 2046.44 363.436   6
   7  -3   1 2141.83 164.651  14
   7  -3   2 48838.0 1743.67   3
   7  -3   2 48110.6 1002.73   7
   7  -3   2 46265.0 995.666  11
   7  -3   2 49389.0 1721.57   2
   7  -3   2 46343.9 991.470  19
   7  -3   2 48989.6 980.486  17
   7  -3   2 46272.5 987.098  14
   7  -3   3 222.822 110.678  14
   7  -3   3 355.366 250.886   3
   7  -3   3 286.664 275.123   2
   7  -3   3 192.311 116.500  19
   7  -3   3 171.980 90.5355  17
   7  -3   3 257.511 112.006   7
   7  -3   4 1931.72 387.186   2
   7  -3   4 2084.57 411.197   3
   7  -3   4 1707.47 168.657   7
   7  -3   4 1766.31 168.313  17
   7  -3   4 1635.64 169.301  14
   7  -3   5 8021.43 322.713   7
   7  -3   5 7481.72 317.990  17
   7  -3   5 7387.68 317.859  14
   7  -3   5 7551.05 716.007   3
   7  -3   6 697.203 336.306   3
   7  -3   6 568.283 132.583   7
   7  -3   6 477.716 130.509  17
   7  -3   7 19720.5 552.109   7
   7  -3   7 19928.9 577.621  17
   7  -3   8 18053.1 544.806  17
  -7   3  -9 6623.66 303.252  13
   7  -3   9 7404.99 323.780  17
   7  -3   9 7187.76 287.900  15
  -7   3 -10 203.248 100.850  13
   7  -3  10-184.550 132.166  17
  -7   3 -11 301.353 78.3225  13
   7  -3  11 290.906 98.1167  17
   7  -2 -10 1200.28 82.4312   9
   7  -2  -9 65.7436 72.1382  14
   7  -2  -9 110.337 73.5683   9
   7  -2  -8 700.521 111.561  14
   7  -2  -8 679.269 112.583   9
   7  -2  -7 1674.92 150.186   9
   7  -2  -7 1539.76 147.823  14
   7  -2  -6 351.215 117.035  14
   7  -2  -6 353.538 102.968   9
   7  -2  -5 629.215 126.388  14
   7  -2  -5 862.646 279.243   2
   7  -2  -5 523.050 269.771   6
   7  -2  -5 547.648 115.033   9
   7  -2  -4 668.509 122.405  14
   7  -2  -4 404.227 246.895   2
   7  -2  -4 599.408 302.706   6
   7  -2  -4 479.883 109.234   9
   7  -2  -3 25673.4 1323.91   6
   7  -2  -3 24399.4 583.437  11
   7  -2  -3 24184.2 1111.61   2
   7  -2  -3 23855.1 582.567   9
   7  -2  -3 23311.0 584.646  14
   7  -2  -2 10139.0 774.164   6
   7  -2  -2 9760.55 690.688   2
   7  -2  -2 9831.79 320.389  11
   7  -2  -2 9503.43 317.554   9
   7  -2  -2 9204.67 317.292  14
   7  -2  -1 1838.67 346.803   3
   7  -2  -1 1363.95 313.735   2
   7  -2  -1 1740.88 141.814  11
   7  -2  -1 1721.88 338.772   6
   7  -2  -1 1575.45 129.436   9
   7  -2  -1 1557.27 138.656  14
   7  -2   0 216.079 234.808   3
   7  -2   0 210.077 203.652   2
   7  -2   0 249.301 88.5654  11
   7  -2   0 151.502 78.2394   9
   7  -2   1 5839.48 249.361   7
   7  -2   1 6067.55 250.275  11
   7  -2   1 6157.09 568.662   2
   7  -2   1 7053.42 568.667   6
   7  -2   1 5986.20 552.025   3
   7  -2   2 717.053 259.471   3
   7  -2   2 754.664 270.871   2
   7  -2   2 748.859 115.172  11
   7  -2   2 648.655 101.082  17
   7  -2   2 705.081 227.011   6
   7  -2   2 792.655 117.260   7
   7  -2   3 357.679 239.308   3
   7  -2   3 362.391 218.751   2
   7  -2   3 465.569 114.783   7
   7  -2   3 341.768 98.4579  11
   7  -2   3 452.429 110.424  17
   7  -2   3 323.892 104.733  14
   7  -2   4 54393.1 1095.56   7
   7  -2   4 52375.0 1082.84  17
   7  -2   4 53589.5 1095.40  14
   7  -2   4 54262.8 1911.62   3
   7  -2   5 715.974 296.571   3
   7  -2   5 1106.91 139.903   7
   7  -2   5 889.557 137.877  17
   7  -2   6 33664.1 786.227   7
   7  -2   6 32792.3 785.576  17
  -7   2  -6 36696.5 1311.79   5
   7  -2   6 34571.9 1552.55   3
   7  -2   7 2168.03 457.089   3
   7  -2   7 1742.23 168.410   7
   7  -2   7 1639.99 171.941  17
   7  -2   8 7216.77 323.322  17
   7  -2   9 2233.32 199.733  17
   7  -2   9 2180.25 171.634  15
  -7   2 -10 3230.92 215.036  13
   7  -2  10 3809.13 223.109  17
  -7   2 -11 6482.41 252.306  13
   7  -2  11 6724.92 264.646  17
  -7   2 -12 133.957 59.2106  13
   7  -1 -10 835.938 81.8229   9
   7  -1  -9 101.184 85.1842   9
   7  -1  -8 17967.1 468.898   9
   7  -1  -7 3285.72 200.534   9
   7  -1  -6 9298.89 338.081   9
   7  -1  -5 1648.47 145.032  11
   7  -1  -5 920.533 254.651   2
   7  -1  -5 1207.83 358.718   6
   7  -1  -5 1348.49 139.159   9
   7  -1  -4 495.277 229.059   2
   7  -1  -4 493.372 100.695  11
   7  -1  -4 263.334 218.814   6
   7  -1  -4 325.430 96.1597   9
   7  -1  -3 8540.65 300.509  11
   7  -1  -3 7993.54 608.631   2
   7  -1  -3 8003.17 287.674   9
   7  -1  -2 40235.8 1420.89   3
   7  -1  -2 39069.1 826.255  11
   7  -1  -2 38975.5 1395.21   2
   7  -1  -2 38377.9 812.434   9
   7  -1  -1 3590.80 414.202   3
   7  -1  -1 3460.44 184.389  11
   7  -1  -1 3638.86 403.997   2
   7  -1  -1 3549.99 176.264   9
   7  -1   0 8408.19 598.243   2
   7  -1   0 8707.68 626.961   3
   7  -1   1 1406.09 294.685   3
   7  -1   1 1103.74 281.194   2
   7  -1   2-11.0916 213.730   3
   7  -1   2 126.087 200.187   2
   7  -1   3 68238.9 2036.18   2
   7  -1   3 67587.3 1315.28   7
   7  -1   3 67604.6 1317.81  11
   7  -1   3 69978.3 1301.72  17
   7  -1   3 71311.3 2144.46   3
  -7   1  -4 986.911 224.390   5
   7  -1   4 798.628 288.560   3
   7  -1   4 760.514 112.952   7
   7  -1   4 651.403 111.755  11
   7  -1   4 738.785 111.642  17
  -7   1  -5 1137.38 244.246   5
   7  -1   5 869.574 302.960   3
   7  -1   5 1172.63 137.039   7
   7  -1   5 1272.85 138.722  17
   7  -1   6 20415.5 536.770   7
   7  -1   6 19337.6 533.365  17
  -7   1  -6 20271.9 948.790   5
   7  -1   6 18851.8 1132.80   3
   7  -1   7 3923.83 220.228   7
   7  -1   7 4130.17 234.360  17
  -7   1  -7 3579.12 443.741   5
   7  -1   7 3795.23 555.823   3
   7  -1   8 40.9337 120.886  17
   7  -1   9 13379.6 439.251  17
  -7   1  -9 14235.1 464.407  16
  -7   1 -10 13553.0 463.177  13
   7  -1  10 14266.9 440.825  17
  -7   1 -10 14729.6 447.157  16
  -7   1 -11 915.386 138.082  13
   7  -1  11 857.173 114.876  17
  -7   1 -12 3389.50 158.175  13
   7   0 -11 636.414 57.6617   9
   7   0 -10 408.207 76.1173   9
   7   0  -9 9248.39 293.458   9
   7   0  -8 689.967 123.818   9
   7   0  -7 12931.5 379.448  11
   7   0  -7 13069.7 403.804   9
   7   0  -6 35570.8 784.656  11
   7   0  -6 36082.3 803.760   9
   7   0  -5 445.487 103.008  11
   7   0  -5 230.224 206.389   2
   7   0  -5 570.691 115.227   9
   7   0  -4 2086.56 159.670  11
   7   0  -4 1901.16 334.704   2
   7   0  -4 2127.99 156.559   9
   7   0  -3 9776.13 325.181  11
   7   0  -3 10281.4 664.350   2
   7   0  -3 9585.05 316.985   9
   7   0  -2 37319.5 1298.05   3
   7   0  -2 36607.1 792.252  11
   7   0  -2 37319.1 1317.27   2
   7   0  -2 37134.6 775.793   9
   7   0  -1 187.482 163.580   3
   7   0  -1 298.698 193.098   2
   7   0   0 7833.43 561.444   2
   7   0   0 7614.79 569.874   3
   7   0   1 1641.46 309.108   3
   7   0   1 2018.20 317.915   2
   7   0   2 3191.93 388.744   2
   7   0   2 3461.96 416.068   3
  -7   0  -2 3607.54 315.764   5
   7   0   3 19109.7 943.789   2
   7   0   3 20706.7 1042.94   3
  -7   0  -3 20743.9 823.150   5
  -7   0  -4 1610.63 259.540   5
   7   0   4 1555.48 137.717  11
   7   0   4 1643.35 132.234  17
   7   0   4 1422.85 336.666   3
   7   0   5 17162.2 473.357  11
   7   0   5 17046.3 466.645  17
  -7   0  -5 17795.8 848.965   5
   7   0   6 22420.4 580.006  17
  -7   0  -6 23356.3 1034.07   5
  -7   0  -7 631.111 275.997   5
   7   0   7 534.632 127.944  17
  -7   0  -7 582.963 162.332  16
   7   0   8 367.249 110.349  17
  -7   0  -8 719.008 169.708  16
   7   0   9 15313.2 466.250  17
  -7   0  -9 15555.1 514.437  16
   7   0  10 179.145 108.406  17
  -7   0 -10 53.5447 127.827  16
  -7   0 -11 8066.10 317.552  13
   7   0  11 7776.97 278.559  17
  -7   0 -11 8451.37 310.163  16
  -7   0 -12 8590.70 277.537  13
   7   1 -11 476.119 55.2170   9
   7   1 -10 4809.18 182.523   9
   7   1  -9 1310.09 126.762   9
   7   1  -8 198.704 88.6645  11
   7   1  -8 281.580 103.485   9
   7   1  -7 19539.4 514.580  11
   7   1  -7 20202.6 529.340   9
   7   1  -6 240.848 108.538  11
   7   1  -6 210.201 233.155   6
   7   1  -6 178.127 241.493   2
   7   1  -6 218.033 110.139   9
   7   1  -5 981.297 123.517  11
   7   1  -5 1202.13 281.478   2
   7   1  -5 1134.52 137.147   9
   7   1  -4 12386.0 391.883  11
   7   1  -4 13036.5 387.106   9
   7   1  -4 13244.1 766.686   2
   7   1  -3 3463.90 190.129  11
   7   1  -3 3763.17 402.881   2
   7   1  -3 3502.85 185.068   9
   7   1  -2 914.440 226.147   3
   7   1  -2 868.442 113.100  11
   7   1  -2 868.873 246.399   2
   7   1  -2 880.199 104.018   9
   7   1  -1 63376.8 1779.56   2
   7   1  -1 64055.6 1770.16   3
   7   1   0 9997.03 610.089   2
   7   1   0 10558.4 655.404   3
   7   1   1 8888.38 589.124   2
   7   1   1 8026.57 591.150   3
  -7  -1  -1 7976.60 469.423   5
   7   1   2 12049.3 692.167   2
   7   1   2 12321.3 770.900   3
  -7  -1  -2 13045.0 624.346   5
  -7  -1  -3 255.008 163.829   5
   7   1   3 253.156 179.686   2
   7   1   4 4607.96 210.431  17
  -7  -1  -4 4937.52 430.141   5
  -7  -1  -5 480.835 193.460   5
   7   1   5 247.959 89.1452  11
   7   1   5 353.313 93.2803  17
   7   1   6 5542.37 248.823  17
  -7  -1  -6 5400.16 303.575  16
  -7  -1  -6 5433.73 501.301   5
  -7  -1  -7 9285.69 354.426  18
   7   1   7 10114.7 354.728  17
  -7  -1  -7 10443.6 429.135  16
  -7  -1  -7 10756.9 733.913   5
   7   1   8 5641.86 264.064  17
  -7  -1  -8 5299.87 311.366  16
   7   1   9 2557.56 189.988  17
  -7  -1  -9 2792.64 250.580  16
   7   1  10 3310.21 196.892  17
  -7  -1 -10 3338.61 236.650  16
  -7  -1 -11 1341.36 160.713  13
  -7  -1 -11 1761.75 176.517  16
  -7  -1 -12 446.042 100.699  13
  -7  -1 -12 472.549 102.623  16
  -7  -1 -13 252.063 52.2876  13
   7   2 -11 484.637 54.2068   9
   7   2 -10 122.721 69.1001   9
   7   2  -9 444.917 82.0461  11
   7   2  -9 409.794 96.0558   9
   7   2  -8 10926.5 341.216  11
   7   2  -8 11301.8 352.598   9
   7   2  -7 1017.75 133.479  11
   7   2  -7 978.016 131.987   9
   7   2  -6 927.693 132.105  11
   7   2  -6 909.818 124.608   9
   7   2  -5 1288.91 137.796  11
   7   2  -5 1337.61 300.681   2
   7   2  -5 1363.06 133.886   9
   7   2  -4 6223.52 274.398  11
   7   2  -4 6857.26 259.897   9
   7   2  -4 6515.26 537.056   2
  -7  -2   3 17774.5 552.618   8
   7   2  -3 17128.1 465.148  11
   7   2  -3 17090.6 830.887   2
   7   2  -3 16891.0 443.727   9
   7   2  -2 19049.4 486.613  11
   7   2  -2 18033.0 834.759   2
   7   2  -1 13288.7 642.719   4
   7   2  -1 14304.6 709.483   2
   7   2  -1 13450.0 674.411   3
   7   2   0 11250.8 625.454   2
   7   2   0 11181.2 654.253   3
  -7  -2   0 11679.5 615.449   5
   7   2   1 14481.0 715.329   2
   7   2   1 13696.0 764.741   3
  -7  -2  -1 14776.8 688.417   5
   7   2   2 31950.9 1127.29   2
  -7  -2  -2 31128.0 1072.35   5
   7   2   3 4012.45 403.636   2
  -7  -2  -3 4231.11 397.171   5
   7   2   4 9302.18 307.732  17
  -7  -2  -4 8956.29 593.007   5
   7   2   5 7496.79 283.601  17
  -7  -2  -5 8046.58 362.816  16
  -7  -2  -5 7736.92 577.179   5
  -7  -2  -6 539.091 255.737   5
   7   2   6 472.160 106.552  17
  -7  -2  -6 663.512 160.047  16
  -7  -2  -7 145.408 220.270   5
  -7  -2  -7 59.0880 121.591  18
   7   2   7 407.105 113.424  17
  -7  -2  -7 280.361 150.147  16
  -7  -2  -8 3248.25 217.390  18
   7   2   8 3844.83 214.742  17
  -7  -2  -8 3150.62 272.063  16
   7   2   9 1441.14 144.238  17
  -7  -2  -9 1641.09 221.852  16
  -7  -2 -10 2078.42 223.005  16
  -7  -2 -11 389.817 125.799  13
  -7  -2 -11 561.041 140.684  16
  -7  -2 -12 473.154 93.4113  13
  -7  -2 -12 440.780 107.727  16
   7   3 -10 613.703 65.3882  11
   7   3 -10 794.729 79.6453   9
   7   3  -9 297.570 81.0705  11
   7   3  -9 298.142 86.5638   9
   7   3  -8 2131.74 155.390  11
   7   3  -8 2109.96 152.736   9
   7   3  -7 3233.56 198.240  11
   7   3  -7 3090.33 184.429   9
   7   3  -6 447.551 118.199  11
   7   3  -6 539.907 106.775   9
  -7  -3   5 1599.83 191.524   8
   7   3  -5 1292.87 149.885  11
   7   3  -5 1364.98 135.043   9
   7   3  -5 1225.91 282.348   1
   7   3  -4 1481.91 267.123   1
  -7  -3   4 1628.12 197.712   8
   7   3  -4 1432.67 142.690  11
   7   3  -4 1360.02 271.985   2
   7   3  -4 1576.53 131.761   9
  -7  -3   3 37890.2 925.719   8
   7   3  -3 35252.5 799.470  11
   7   3  -3 34085.9 1262.44   1
   7   3  -3 36232.4 759.320   9
   7   3  -3 36414.5 1248.77   2
  -7  -3   2 37130.5 904.840   8
   7   3  -2 33899.0 1172.80   4
   7   3  -2 35384.9 773.658  11
   7   3  -2 35203.7 1188.71   2
   7   3  -1 323.606 159.374   2
   7   3  -1 285.737 157.091   4
   7   3   0 6030.18 435.601   2
   7   3   0 5074.79 441.633   3
  -7  -3   0 5968.83 479.843   5
   7   3   1 11139.3 588.023   2
   7   3   1 10258.1 658.058   3
  -7  -3  -1 11879.5 653.163   5
   7   3   2 5662.78 430.389   2
  -7  -3  -2 5441.37 451.755   5
   7   3   3 41263.5 1287.58   2
  -7  -3  -3 42478.4 1371.24   5
   7   3   4 19012.6 850.204   2
   7   3   4 21547.3 523.084  17
  -7  -3  -4 21238.9 612.260  16
  -7  -3  -4 20557.3 941.829   5
  -7  -3  -5 1016.77 267.086   5
   7   3   5 1531.78 130.857  17
  -7  -3  -5 1412.86 182.938  16
  -7  -3  -6 1086.19 291.318   5
   7   3   6 933.837 118.881  17
  -7  -3  -6 867.902 177.498  16
  -7  -3  -7 14493.9 492.538  18
   7   3   7 15716.2 438.684  17
  -7  -3  -7 14830.7 554.050  16
  -7  -3  -7 15414.6 925.406   5
  -7  -3  -8 76.1342 131.701  18
   7   3   8 41.7831 89.4019  17
  -7  -3  -8-25.7524 165.300  16
  -7  -3  -9 2410.46 189.158  18
  -7  -3  -9 2346.49 245.007  16
  -7  -3 -10 4140.40 203.555  18
  -7  -3 -10 4461.34 285.317  16
  -7  -3 -11 511.503 123.232  13
  -7  -3 -11 541.282 145.228  16
  -7  -3 -12 684.845 94.3591  13
  -7  -3 -12 540.859 106.116  16
   7   4 -10 1126.04 79.7262  11
   7   4 -10 1349.05 82.9782   9
   7   4  -9 3831.83 174.917  11
   7   4  -9 3696.46 158.952   9
   7   4  -8 6870.97 268.900  11
   7   4  -8 6832.04 243.277   9
   7   4  -7 1457.12 157.189  11
   7   4  -7 1540.45 135.266   9
  -7  -4   6 5412.98 311.959   8
   7   4  -6 5462.85 264.725  11
   7   4  -6 5772.24 234.674   9
   7   4  -5 11219.5 765.074   1
  -7  -4   5 10380.2 445.772   8
   7   4  -5 10908.2 374.111  11
   7   4  -5 11015.2 335.113   9
  -7  -4   4 227.937 143.930   8
   7   4  -4 225.875 108.558  11
   7   4  -4 263.314 197.502   1
   7   4  -4 234.565 83.9910   9
  -7  -4   3 8918.51 406.493   8
   7   4  -3 8485.62 314.242  11
  -7  -4   2 1139.85 180.121   8
   7   4  -2 1015.13 229.654   4
   7   4  -2 1117.51 130.991  11
  -7  -4   1 2202.58 214.452   8
   7   4  -1 2062.62 309.450   4
   7   4  -1 2490.90 159.145  11
  -7  -4   0 1967.09 199.257   8
  -7  -4   0 2169.74 330.574   5
  -7  -4  -1 3079.69 238.145   8
   7   4   1 2397.89 326.415   3
  -7  -4  -1 3088.80 382.243   5
  -7  -4  -2 3313.94 245.267   8
  -7  -4  -2 3576.28 395.095   5
  -7  -4  -3 14797.5 517.237   8
  -7  -4  -3 14631.6 502.670  16
  -7  -4  -3 14199.9 788.644   5
  -7  -4  -4 3575.40 260.993   8
  -7  -4  -4 3993.39 259.838  16
  -7  -4  -4 4121.38 441.231   5
  -7  -4  -5 1711.80 330.175   5
   7   4   5 1853.60 149.006  17
  -7  -4  -5 1522.81 196.276  16
  -7  -4  -6 6755.13 340.519  18
   7   4   6 7518.06 277.536  17
  -7  -4  -6 6944.99 370.754  16
  -7  -4  -6 6760.72 614.456   5
  -7  -4  -7 273.378 250.909   5
  -7  -4  -7 416.165 151.635  18
   7   4   7 636.348 109.211  17
  -7  -4  -7 598.075 177.859  16
  -7  -4  -8 1582.67 191.427  18
  -7  -4  -8 1479.11 222.029  16
  -7  -4  -9 4533.75 251.258  18
  -7  -4  -9 4170.39 300.130  16
  -7  -4 -10 97.3406 100.277  18
  -7  -4 -10 244.373 146.324  16
  -7  -4 -11 3247.50 189.973  13
  -7  -4 -11 3338.67 156.279  18
  -7  -4 -11 3635.72 227.560  16
  -7  -4 -12 4164.52 155.623  13
  -7  -4 -12 3731.25 184.450  16
   7   5 -10 3772.24 132.155  11
   7   5  -9 5695.30 204.993  11
   7   5  -9 5518.68 176.673   9
   7   5  -8 82.0809 91.7321  11
   7   5  -8 55.6606 65.8224   9
  -7  -5   7 8530.76 373.875   8
   7   5  -7 8676.40 321.092  11
   7   5  -7 8385.09 264.915   9
  -7  -5   6 159.909 154.712   8
   7   5  -6 312.384 117.297  11
   7   5  -6 293.035 87.3688   9
  -7  -5   5 6604.65 370.138   8
   7   5  -5 7237.76 299.590  11
  -7  -5   4 11247.8 477.836   8
   7   5  -4 10733.1 370.341  11
   7   5  -3 4728.25 237.788  11
  -7  -5   3 5077.77 323.099   8
   7   5  -3 4702.73 468.392   4
  -7  -5   2 138.870 140.330   8
   7   5  -2 40.3482 85.9681  11
   7   5  -2-25.6323 175.451   4
  -7  -5   1 246.653 144.988   8
   7   5  -1 422.645 100.161  11
   7   5  -1 194.984 177.472   4
  -7  -5   0 654.849 236.946   5
  -7  -5   0 656.966 162.874   8
   7   5   0 610.664 94.3308  11
  -7  -5  -1 468.231 228.250   5
  -7  -5  -1 191.398 132.835   8
  -7  -5  -2 666.150 243.263   5
  -7  -5  -2 896.799 174.246   8
  -7  -5  -2 507.829 146.885  16
  -7  -5  -3 299.197 225.737   5
  -7  -5  -3 172.474 147.260   8
  -7  -5  -3 179.058 139.742  16
  -7  -5  -4 1889.18 210.568   8
  -7  -5  -4 1812.01 338.507   5
  -7  -5  -4 1606.06 200.333  16
  -7  -5  -5 1180.58 321.575   5
   7   5   5 1741.33 139.407  17
  -7  -5  -5 1605.23 204.270  16
  -7  -5  -6 416.127 264.717   5
  -7  -5  -6 324.775 141.424  18
  -7  -5  -6 719.597 181.950  16
  -7  -5  -7 1041.27 190.933  18
  -7  -5  -7 896.784 198.936  16
  -7  -5  -8 6059.33 312.682  18
  -7  -5  -8 5331.93 341.198  16
  -7  -5  -9 247.780 139.159  18
  -7  -5  -9 216.245 160.879  16
  -7  -5 -10 164.536 100.716  13
  -7  -5 -10 38.6645 103.814  18
  -7  -5 -10 141.322 144.797  16
  -7  -5 -11 5671.50 205.465  13
  -7  -5 -11 5705.12 208.794  18
  -7  -5 -11 5985.63 264.676  16
  -7  -5 -12 127.884 78.3951  16
   7   6  -9 911.009 90.8460  11
  -7  -6   8 5806.98 268.011   8
   7   6  -8 5574.27 228.273  11
  -7  -6   7 12820.5 461.197   8
   7   6  -7 12768.5 387.760  11
  -7  -6   6 57.7538 155.833   8
   7   6  -6 351.909 113.460  11
  -7  -6   5 13809.9 541.974   8
   7   6  -5 13621.1 427.789  11
  -7  -6   4 30834.4 897.943   8
   7   6  -4 32416.7 742.108  11
  -7  -6   3 945.404 198.704   8
   7   6  -3 1054.66 142.731  11
   7   6  -3 999.319 268.109   4
   7   6  -2 1872.58 155.299  11
  -7  -6   2 1920.75 235.867   8
   7   6  -2 2338.40 389.473   4
  -7  -6   1 13432.2 537.043   8
   7   6  -1 14002.2 865.811   4
   7   6  -1 15486.7 421.661  11
  -7  -6   0 1571.08 212.312   8
   7   6   0 2071.93 143.180  11
   7   6   0 1579.34 340.130   4
  -7  -6  -1 2412.15 238.799   8
  -7  -6  -1 2101.99 386.547   5
  -7  -6  -2 7942.11 385.333   8
  -7  -6  -2 7959.71 382.396  16
  -7  -6  -2 7600.11 644.718   5
  -7  -6  -3 461.223 246.569   5
  -7  -6  -3 421.514 153.806   8
  -7  -6  -3 363.928 144.519  16
  -7  -6  -4 7241.58 367.899   8
  -7  -6  -4 7842.34 382.164  16
  -7  -6  -4 6952.92 634.127   5
  -7  -6  -5 4787.41 290.208  18
  -7  -6  -5 4834.11 319.420  16
  -7  -6  -5 4598.06 551.794   5
  -7  -6  -6 13667.0 503.826  18
  -7  -6  -6 13653.6 538.611  16
  -7  -6  -7 20327.8 605.301  18
  -7  -6  -7 18937.2 640.766  16
  -7  -6  -8 4516.04 276.054  18
  -7  -6  -8 3925.57 302.500  16
  -7  -6  -9 6232.86 287.718  18
  -7  -6  -9 5811.80 322.818  16
  -7  -6 -10 5683.23 247.483  18
  -7  -6 -10 5474.01 286.630  16
  -7  -6 -11 1055.95 102.634  18
  -7  -6 -11 1228.12 137.224  16
  -7  -6 -12 928.371 83.7446  16
   7   7  -9 4711.02 158.119  11
  -7  -7   8 4260.36 218.746   8
   7   7  -8 4190.29 174.846  11
  -7  -7   7 1850.36 190.387   8
   7   7  -7 2053.01 149.380  11
  -7  -7   6 10002.6 432.594   8
   7   7  -6 9918.98 332.057  11
  -7  -7   5 2334.88 248.909   8
   7   7  -5 2658.66 179.898  11
  -7  -7   4 51.7646 160.264   8
   7   7  -4 115.410 95.1210  11
  -7  -7   3 14384.3 557.151   8
   7   7  -3 14621.3 426.385  11
  -7  -7   2 12610.3 514.048   8
   7   7  -2 12460.5 824.320   4
   7   7  -2 13072.0 397.485  11
  -7  -7   1 469.062 165.815   8
   7   7  -1 543.082 102.940  11
   7   7  -1 428.056 226.105   4
  -7  -7   0 2777.21 255.625   8
   7   7   0 2649.33 426.941   4
  -7  -7  -1 5112.46 583.925   5
  -7  -7  -1 5804.50 334.253   8
   7   7   1 5114.73 570.307   4
  -7  -7  -2 1370.59 203.854   8
  -7  -7  -2 1132.47 349.880   5
  -7  -7  -2 1177.20 197.164  16
  -7  -7  -3 479.402 159.658   8
  -7  -7  -3 108.350 253.176   5
  -7  -7  -3 251.264 142.745  18
  -7  -7  -3 398.867 171.680  16
  -7  -7  -4 1998.79 219.341   8
  -7  -7  -4 1508.28 366.719   5
  -7  -7  -4 1707.13 208.256  18
  -7  -7  -4 2190.20 243.815  16
  -7  -7  -5 50.8461 144.389  18
  -7  -7  -5 33.8078 169.394  16
  -7  -7  -6 905.926 180.518  18
  -7  -7  -6 577.676 189.796  16
  -7  -7  -7 2682.53 228.865  18
  -7  -7  -7 2055.67 235.412  16
  -7  -7  -8 946.567 167.747  18
  -7  -7  -8 1410.80 212.783  16
  -7  -7  -9 562.788 134.224  18
  -7  -7  -9 605.599 160.685  16
  -7  -7 -10 1009.47 122.832  18
  -7  -7 -10 697.529 138.302  16
  -7  -7 -11 1603.85 102.694  18
  -7  -7 -11 1707.57 125.881  16
  -7  -8   8 2119.96 145.464   8
   7   8  -8 1906.05 106.446  11
  -7  -8   7 2728.21 197.646   8
   7   8  -7 2624.89 144.225  11
  -7  -8   6 4608.63 280.855   8
   7   8  -6 4848.26 206.123  11
  -7  -8   5 148.482 151.404   8
   7   8  -5 274.141 95.5304  11
  -7  -8   4 4246.08 303.401   8
   7   8  -4 4566.80 216.438  11
  -7  -8   3 4243.88 326.022   8
   7   8  -3 5097.16 226.886  11
  -7  -8   2 1528.72 228.008   8
   7   8  -2 1748.55 144.524  11
  -7  -8   1 395.862 176.142   8
  -7  -8   0 13349.8 528.806   8
  -7  -8  -1 174.198 153.673   8
  -7  -8  -1-153.770 187.550  16
  -7  -8  -2 2228.65 238.249   8
  -7  -8  -2 2033.21 205.254  18
  -7  -8  -2 2195.31 247.813  16
  -7  -8  -3 32032.5 846.019   8
  -7  -8  -3 31981.6 819.321  18
  -7  -8  -3 32741.5 892.563  16
  -7  -8  -4 274.295 154.874  18
  -7  -8  -4 242.366 173.071  16
  -7  -8  -5 2364.44 218.613  18
  -7  -8  -5 2231.11 252.126  16
  -7  -8  -6 6611.39 331.670  18
  -7  -8  -6 6520.69 364.764  16
  -7  -8  -7 1633.57 188.304  18
  -7  -8  -7 2087.54 237.344  16
  -7  -8  -8 525.357 138.438  18
  -7  -8  -8 906.858 174.581  16
  -7  -8  -9 241.608 110.332  18
  -7  -8  -9 90.8278 118.693  16
  -7  -8 -10 784.441 98.8180  18
  -7  -8 -10 514.498 105.684  16
  -7  -9   7 1345.26 133.510   8
   7   9  -7 1213.81 83.8568  11
  -7  -9   6-219.181 133.118   8
   7   9  -6 128.747 69.1289  11
  -7  -9   5 1393.83 176.055   8
   7   9  -5 1805.63 122.748  11
  -7  -9   4 1652.89 205.019   8
   7   9  -4 1899.79 130.249  11
  -7  -9   3 113.533 147.163   8
   7   9  -3 315.247 84.3595  11
  -7  -9   2 217.432 168.117   8
  -7  -9   1 2970.18 263.758   8
  -7  -9   0 4002.71 291.281   8
  -7  -9  -1 3352.32 278.105   8
  -7  -9  -1 3407.90 294.670  16
  -7  -9  -2 2598.68 240.275   8
  -7  -9  -2 2719.84 271.122  16
  -7  -9  -3 1040.38 162.712  18
  -7  -9  -3 802.386 196.751  16
  -7  -9  -4 426.890 144.234  18
  -7  -9  -4 196.633 182.723  16
  -7  -9  -5 1550.57 175.373  18
  -7  -9  -5 1967.25 237.083  16
  -7  -9  -6 817.498 147.595  18
  -7  -9  -6 960.579 193.504  16
  -7  -9  -7 77.6995 109.938  18
  -7  -9  -7 148.613 138.028  16
  -7  -9  -8 978.322 131.393  18
  -7  -9  -8 601.485 137.786  16
  -7  -9  -9 317.149 86.0939  18
  -7  -9  -9 35.6475 88.5357  16
  -7  -9 -10 742.122 73.7239  18
  -7 -10   7 1461.34 102.641   8
  -7 -10   6 625.623 109.006   8
   7  10  -6 532.683 55.9581  11
  -7 -10   5 222.404 114.525   8
   7  10  -5 28.2995 49.7632  11
  -7 -10   4 927.099 149.108   8
  -7 -10   3 1760.90 199.854   8
  -7 -10   2 608.989 166.700   8
  -7 -10   1 736.835 167.643   8
  -7 -10   0 3439.41 256.566   8
  -7 -10   0 3195.66 277.125  16
  -7 -10  -1 4675.09 280.972   8
  -7 -10  -1 4334.22 303.485  16
  -7 -10  -2 1696.80 219.037  16
  -7 -10  -3 176.965 162.045  16
  -7 -10  -4 4587.83 225.183  18
  -7 -10  -4 4757.05 303.425  16
  -7 -10  -5 40.7977 100.227  18
  -7 -10  -5 184.936 145.746  16
  -7 -10  -6 117.392 99.0453  18
  -7 -10  -6 158.380 127.110  16
  -7 -10  -7 3827.80 188.686  18
  -7 -10  -7 3666.13 211.694  16
  -7 -10  -8 261.527 76.8512  18
  -7 -10  -8 105.335 82.3052  16
  -7 -10  -9 92.5707 49.2038  18
  -7 -11   5 1403.00 116.394   8
  -7 -11   5 1197.85 111.679  16
  -7 -11   4 259.516 95.5642   8
  -7 -11   3 1444.22 149.665   8
  -7 -11   3 845.157 136.743  16
  -7 -11   2 4228.95 236.671   8
  -7 -11   2 3883.24 246.306  16
  -7 -11   1 221.742 124.579   8
  -7 -11   1 226.009 137.744  16
  -7 -11   0 176.682 115.473   8
  -7 -11   0 149.410 138.816  16
  -7 -11  -1 2830.26 228.274  16
  -7 -11  -2 1934.32 200.980  16
  -7 -11  -3 653.241 149.326  16
  -7 -11  -4 154.211 122.603  16
  -7 -11  -5 1021.18 141.825  16
  -7 -11  -6 150.607 62.3004  18
  -7 -11  -6 216.331 93.8169  16
  -7 -12   3 3441.46 158.137  16
  -7 -12   2 5384.42 219.461  16
  -7 -12   1 178.099 95.9920  16
  -7 -12   0 2339.11 167.151  16
  -7 -12  -1 1456.18 142.240  16
  -7 -12  -2 1204.04 131.606  16
  -7 -12  -3 634.243 106.649  16
  -7 -12  -4 240.117 82.7584  16
   8  -9  -2 3061.94 136.625  19
   8  -9  -2 3154.84 133.426  14
   8  -9  -1 288.621 81.4362  19
   8  -9  -1 175.476 66.5930  14
   8  -9   0 1415.59 120.069  19
   8  -9   0 1365.60 105.916  14
   8  -9   1 2438.78 143.351  19
   8  -9   1 2340.51 130.529  14
   8  -9   2 60.0264 79.4424  19
   8  -9   3 3682.95 154.185  19
   8  -8  -4 3435.14 150.054  19
   8  -8  -4 3892.52 155.384  14
   8  -8  -3 988.347 113.553  19
   8  -8  -3 1047.61 105.221  14
   8  -8  -2 844.417 126.418  19
   8  -8  -2 873.030 110.094  14
   8  -8  -1 2110.43 169.775  19
   8  -8  -1 1899.26 150.055  14
   8  -8   0 415.342 82.4271   7
   8  -8   0 535.669 127.548  19
   8  -8   0 436.224 103.296  14
   8  -8   1 599.516 97.3438   7
   8  -8   1 797.609 133.450  19
   8  -8   1 554.910 109.926  14
   8  -8   2 138.423 85.5991   7
   8  -8   2 101.576 113.137  19
   8  -8   2 56.4873 78.5814  15
   8  -8   2 3.82254 99.6538  14
   8  -8   3 3113.07 168.614   7
   8  -8   3 3435.02 188.339  19
   8  -8   3 3326.81 167.124  15
   8  -8   4 6657.62 234.009  19
   8  -8   4 5997.68 224.803  15
   8  -8   5 1347.65 104.155  19
   8  -8   5 1346.06 112.072  15
   8  -8   6 104.661 68.7918  15
   8  -7  -6 554.798 68.7069  14
   8  -7  -5 1093.04 103.831  19
   8  -7  -5 1119.87 102.258  14
   8  -7  -4 2069.73 155.279  19
   8  -7  -4 2275.74 149.010  14
   8  -7  -3 57.2043 98.0468  14
   8  -7  -3 169.617 125.568  19
   8  -7  -2 3557.34 223.216  19
   8  -7  -2 3246.71 198.095  14
   8  -7  -1 12185.2 401.009  19
   8  -7  -1 11726.1 375.571  14
   8  -7   0 315.788 125.079  14
   8  -7   0 497.009 162.362  19
   8  -7   0 331.518 105.456   7
   8  -7   1 506.426 130.802  14
   8  -7   1 517.895 146.636  19
   8  -7   1 502.499 124.244   7
   8  -7   2 10717.6 360.679   7
   8  -7   2 11658.1 387.293  19
   8  -7   2 11219.1 372.618  14
   8  -7   3 1837.28 158.739   7
   8  -7   3 1930.61 174.730  19
   8  -7   3 1670.76 159.790  14
   8  -7   4 4342.87 224.607   7
   8  -7   4 4551.12 221.475  19
   8  -7   5 129.734 87.6963   7
   8  -7   5 372.937 102.757  19
   8  -7   5 312.801 114.156  15
   8  -7   6 1798.65 138.792  17
   8  -7   6 2088.53 153.249  15
   8  -7   7 752.222 96.6806  17
   8  -7   7 988.223 106.437  15
   8  -7   8 4496.85 161.094  15
   8  -6  -7 69.8372 53.6090  14
   8  -6  -6 445.103 84.7627  14
   8  -6  -6 286.245 82.6817  19
   8  -6  -5 429.798 101.631  14
   8  -6  -5 442.975 116.985  19
   8  -6  -4 364.033 117.111  14
   8  -6  -4 21.4705 121.872  19
   8  -6  -3 3228.96 224.171  19
   8  -6  -3 3096.66 198.498  14
   8  -6  -2 4150.54 218.164   7
   8  -6  -2 4829.62 271.879  19
   8  -6  -2 4386.67 242.073  14
   8  -6  -1 188.181 119.367  14
   8  -6  -1 266.129 124.746   7
   8  -6  -1 348.323 160.613  19
   8  -6   0 3957.22 227.495   7
   8  -6   0 4242.74 266.792  19
   8  -6   0 4095.83 235.484  14
   8  -6   1 4025.36 234.006   7
   8  -6   1 4332.53 260.080  19
   8  -6   1 4156.24 240.021  14
   8  -6   2 246.564 124.648   7
   8  -6   2 219.139 143.153  19
   8  -6   2 87.3079 123.008  14
   8  -6   3 21233.9 580.468   7
   8  -6   3 22234.2 583.663  19
   8  -6   3 21746.6 579.733  14
   8  -6   4 8255.41 320.940   7
   8  -6   4 8047.55 308.386  19
   8  -6   4 7545.20 308.014  17
   8  -6   4 7787.54 312.673  14
   8  -6   5 1035.32 135.180  19
   8  -6   5 1141.02 150.168   7
   8  -6   5 964.336 136.899  17
   8  -6   6 1629.01 155.255   7
   8  -6   6 1470.95 156.299  17
   8  -6   7 10575.2 356.968  17
   8  -6   7 10782.4 342.243  15
   8  -6   8 455.476 96.8735  17
   8  -6   8 476.527 95.9254  15
   8  -6   9 1047.95 101.139  17
   8  -6   9 1124.58 86.5375  15
   8  -5  -7 629.461 85.6218  14
   8  -5  -7 484.983 84.6121  19
   8  -5  -6 706.054 106.556  14
   8  -5  -6 711.461 119.357  19
   8  -5  -5 536.230 112.517  14
   8  -5  -5 477.774 94.4016   7
   8  -5  -5 488.663 136.868  19
   8  -5  -4 155.281 112.081  14
   8  -5  -4 197.359 102.573   7
   8  -5  -4 51.8037 142.935  19
   8  -5  -3 543.773 137.643  14
   8  -5  -3 369.220 120.570   7
   8  -5  -3 189.455 151.909  19
   8  -5  -2 1628.14 165.376   7
   8  -5  -2 1396.27 196.132  19
   8  -5  -2 1907.45 182.265  14
   8  -5  -1 4182.24 241.451   7
   8  -5  -1 4546.24 278.760  19
   8  -5  -1 4451.64 249.224  14
   8  -5   0 11799.1 409.352   7
   8  -5   0 12759.7 439.323  19
   8  -5   0 11923.1 405.777  14
   8  -5   1 165.875 128.752  14
   8  -5   1 343.808 132.359   7
   8  -5   1 57.4274 144.705  19
   8  -5   2 7743.56 332.035   7
   8  -5   2 8044.72 340.025  19
   8  -5   2 7844.65 325.971  14
   8  -5   3 22490.3 614.063   7
   8  -5   3 22976.8 601.887  19
   8  -5   3 22465.8 594.197  17
   8  -5   3 22303.5 599.563  14
   8  -5   4 333.680 126.630   7
   8  -5   4 283.201 121.247  17
   8  -5   4 136.778 125.030  19
   8  -5   4 41.4460 134.480  14
   8  -5   5 6018.19 285.762   7
   8  -5   5 6012.24 290.956  17
   8  -5   6 28317.8 685.985   7
   8  -5   6 27607.3 708.554  17
   8  -5   7 124.342 116.154  17
   8  -5   8 123.037 110.212  17
   8  -5   8 396.997 112.775  15
   8  -5   9 10904.3 348.753  17
   8  -5   9 10927.9 301.752  15
   8  -5  10 92.0880 66.3614  17
   8  -4  -8 512.594 75.8654  19
   8  -4  -8 651.211 74.8045  14
   8  -4  -7 1498.48 105.075   9
   8  -4  -7 1675.58 126.411  14
   8  -4  -6 4939.36 214.660   7
   8  -4  -6 5104.16 204.657   9
   8  -4  -6 5510.17 229.881  14
   8  -4  -5 2941.34 186.059   7
   8  -4  -5 3501.19 180.413   9
   8  -4  -5 3237.82 195.257  14
   8  -4  -4 189.922 110.194  14
   8  -4  -4-9.81923 124.182   7
   8  -4  -4 261.730 103.081   9
   8  -4  -3 2316.56 189.363   7
   8  -4  -3 2573.54 174.600   9
   8  -4  -3 2464.48 192.253  14
   8  -4  -2 685.836 148.151  14
   8  -4  -2 465.533 127.894   7
   8  -4  -1 3774.52 233.604   7
   8  -4  -1 3336.02 207.880  11
   8  -4  -1 3868.09 230.041  14
   8  -4   0 7956.10 335.154   7
   8  -4   0 7629.17 312.842  11
   8  -4   0 7968.45 346.127  19
   8  -4   0 8140.98 322.468  14
   8  -4   1 403.859 131.778  14
   8  -4   1 189.688 269.955   2
   8  -4   1 299.309 128.516   7
   8  -4   1 428.305 147.404  19
   8  -4   2 321.740 125.981  14
   8  -4   2 394.467 134.276   7
   8  -4   2 263.155 137.255  19
   8  -4   2 238.968 95.5819  17
   8  -4   3 158.905 119.688   7
   8  -4   3 318.025 130.897  19
   8  -4   3 66.7353 109.886  17
   8  -4   3 127.027 115.704  14
   8  -4   4 4267.58 245.465   7
   8  -4   4 3977.03 235.592  17
   8  -4   4 4391.77 248.084  14
   8  -4   5 19088.5 546.567   7
   8  -4   5 18698.1 547.576  17
   8  -4   6 75.7465 118.024   7
   8  -4   6 410.624 146.393  17
   8  -4   7 1145.86 146.350   7
   8  -4   7 1418.58 169.489  17
   8  -4   8 4885.88 254.785  17
   8  -4   9 139.659 104.532  17
   8  -4   9 309.050 98.7666  15
   8  -4  10 3587.55 183.925  17
   8  -3  -8 244.284 63.3092   9
   8  -3  -7 14284.1 377.579   9
   8  -3  -7 15324.6 387.927  14
   8  -3  -6 786.597 117.264  14
   8  -3  -6 922.551 117.673   9
   8  -3  -5 708.018 123.551  14
   8  -3  -5 954.513 129.374   9
   8  -3  -4 8188.16 299.583   9
   8  -3  -4 8056.41 309.710  14
   8  -3  -3-55.9959 103.475  14
   8  -3  -3 208.217 104.018   9
   8  -3  -2 184.773 120.699  14
   8  -3  -2 92.8621 217.905   2
   8  -3  -2 155.406 99.1518  11
   8  -3  -2-55.9655 284.419   6
   8  -3  -2 236.768 112.009   9
   8  -3  -1 12315.0 417.656   7
   8  -3  -1 12319.2 402.060  11
   8  -3  -1 12022.5 842.491   2
   8  -3  -1 12671.1 388.624   9
   8  -3  -1 13084.6 399.681  14
   8  -3   0 391.992 121.766  14
   8  -3   0 693.019 289.027   3
   8  -3   0 235.064 250.468   2
   8  -3   0 100.630 112.242   7
   8  -3   0 253.545 112.878  11
   8  -3   0 20.4322 278.948   6
   8  -3   1 105.902 105.127  14
   8  -3   1 105.481 247.359   3
   8  -3   1-25.2846 225.798   2
   8  -3   1-19.0616 107.518   7
   8  -3   1 130.075 119.330  19
   8  -3   1 35.0355 97.9195  11
   8  -3   2 1879.79 405.914   3
   8  -3   2 1353.02 357.963   2
   8  -3   2 1553.60 164.241   7
   8  -3   2 1417.19 159.239  11
   8  -3   2 1548.16 148.323  17
   8  -3   2 1548.55 170.270  19
   8  -3   2 1529.02 161.770  14
   8  -3   3 1526.87 399.656   3
   8  -3   3 1762.99 395.783   2
   8  -3   3 1821.19 180.098   7
   8  -3   3 1684.19 164.152  17
   8  -3   3 1621.85 161.707  19
   8  -3   3 1708.56 162.990  14
   8  -3   4 214.569 264.036   3
   8  -3   4 204.734 256.250   2
   8  -3   4 417.949 126.461   7
   8  -3   4 305.374 121.978  17
   8  -3   4 439.561 117.710  14
   8  -3   5 5326.38 269.364   7
   8  -3   5 5264.39 268.432  17
   8  -3   6 2884.17 209.116   7
   8  -3   6 2429.88 202.895  17
   8  -3   7 9643.38 358.920   7
   8  -3   7 10404.0 392.395  17
   8  -3   8 610.054 146.634  17
  -8   3  -9 25.1260 114.604  13
   8  -3   9 184.483 111.810  17
   8  -3   9 184.746 98.2165  15
  -8   3 -10 5384.40 208.359  13
   8  -3  10 4805.58 226.279  17
   8  -3  11 146.977 68.9632  17
   8  -2  -9 152.297 53.9016   9
   8  -2  -8 2512.06 142.242   9
   8  -2  -7 857.175 116.632   9
   8  -2  -6 1501.78 141.233   9
   8  -2  -5 2969.43 186.996   9
   8  -2  -5 2788.03 178.624  14
   8  -2  -4 2384.79 169.888  11
   8  -2  -4 2491.40 177.614   9
   8  -2  -4 2243.97 167.793  14
   8  -2  -3 12118.2 388.736  11
   8  -2  -3 13474.9 1010.83   6
   8  -2  -3 12029.4 836.014   2
   8  -2  -3 12603.3 391.670   9
   8  -2  -3 12372.2 384.269  14
   8  -2  -2 13919.0 418.152  11
   8  -2  -2 14406.9 1020.84   6
   8  -2  -2 13068.8 844.113   2
   8  -2  -2 14001.5 411.703   9
   8  -2  -2 13326.1 399.606  14
   8  -2  -1 5782.43 589.287   3
   8  -2  -1 5065.82 246.710  11
   8  -2  -1 5648.41 609.909   6
   8  -2  -1 5042.86 541.413   2
   8  -2  -1 5262.68 233.559   9
   8  -2  -1 5089.27 236.972  14
   8  -2   0 820.152 125.020  14
   8  -2   0 776.515 295.188   3
   8  -2   0 593.566 263.958   2
   8  -2   0 751.538 123.258  11
   8  -2   0 760.198 297.201   6
   8  -2   0 863.768 117.688   9
   8  -2   1 7339.25 661.248   3
   8  -2   1 6521.17 291.470   7
   8  -2   1 6988.04 288.842  11
   8  -2   1 6728.79 621.583   2
   8  -2   1 8060.08 683.654   6
   8  -2   1 7336.20 279.051  17
   8  -2   1 6880.09 276.282  14
   8  -2   2 794.227 130.449  14
   8  -2   2 1066.75 313.758   3
   8  -2   2 634.927 272.388   2
   8  -2   2 694.517 132.060   7
   8  -2   2 785.651 133.496  19
   8  -2   2 661.878 122.954  11
   8  -2   2 887.098 122.941  17
   8  -2   3 18701.3 523.153   7
   8  -2   3 17989.1 525.489  11
   8  -2   3 18259.5 1055.29   2
   8  -2   3 19430.1 513.639  17
   8  -2   3 18630.8 512.029  14
   8  -2   3 19054.1 1118.40   3
   8  -2   4 7479.02 310.437   7
   8  -2   4 6902.13 680.463   2
   8  -2   4 7375.56 300.935  17
   8  -2   4 6909.22 298.979  14
   8  -2   4 7808.28 740.458   3
   8  -2   5 1910.22 419.345   3
   8  -2   5 2131.04 417.514   2
   8  -2   5 2237.89 182.726   7
   8  -2   5 1896.14 175.436  17
   8  -2   6 225.789 126.557   7
   8  -2   6 156.136 118.892  17
   8  -2   7 215.824 111.181   7
   8  -2   7 197.451 129.088  17
   8  -2   8 372.384 142.278  17
   8  -2   9 769.641 140.278  17
   8  -2   9 677.097 118.437  15
  -8   2 -10 1344.84 140.134  13
   8  -2  10 1533.31 140.915  17
  -8   2 -11 547.741 84.1830  13
   8  -2  11 679.220 94.7760  17
   8  -1 -10 87.1944 38.1928   9
   8  -1  -9 1898.60 111.468   9
   8  -1  -8 1850.07 133.571   9
   8  -1  -7 3934.45 196.499   9
   8  -1  -6 7426.76 292.371   9
   8  -1  -5 442.265 109.568  11
   8  -1  -5 496.742 114.455   9
   8  -1  -4 203.020 92.8896  11
   8  -1  -4 225.007 234.520   2
   8  -1  -4 298.000 281.441   6
   8  -1  -4 261.762 112.320   9
   8  -1  -3 87458.4 2722.44   6
   8  -1  -3 84226.1 1586.70  11
   8  -1  -3 83115.5 2396.27   2
   8  -1  -3 83682.1 1576.02   9
   8  -1  -2 605.742 264.884   2
   8  -1  -2 597.483 122.755  11
   8  -1  -2 552.030 107.329   9
   8  -1  -1 1151.28 291.148   3
   8  -1  -1 1150.49 136.543  11
   8  -1  -1 886.508 274.854   2
   8  -1  -1 1129.29 131.954   9
   8  -1   0 14349.6 874.670   3
   8  -1   0 13228.5 406.580  11
   8  -1   0 13922.6 846.639   2
   8  -1   0 14110.8 392.137  17
   8  -1   0 13305.2 390.057   9
   8  -1   1 1288.93 330.985   3
   8  -1   1 979.059 291.147   2
   8  -1   1 1129.48 134.491  11
   8  -1   1 1098.83 122.427  17
   8  -1   2 5163.39 250.537   7
   8  -1   2 5502.23 252.375  11
   8  -1   2 5714.18 574.656   2
   8  -1   2 5727.39 245.506  17
   8  -1   2 5899.86 605.596   3
   8  -1   3 21066.8 555.163   7
   8  -1   3 21033.3 1099.28   2
   8  -1   3 20965.5 557.891  11
   8  -1   3 21040.3 548.277  17
   8  -1   3 20640.0 1142.28   3
   8  -1   4 3520.08 213.557   7
   8  -1   4 3202.52 465.682   2
   8  -1   4 3287.82 206.589  11
   8  -1   4 3736.39 211.961  17
   8  -1   4 3210.67 499.779   3
   8  -1   5-52.5720 271.597   3
   8  -1   5 392.611 269.997   2
   8  -1   5 207.036 110.101   7
   8  -1   5 130.823 109.497  17
   8  -1   6 28677.8 684.516   7
   8  -1   6 27864.5 699.948  17
   8  -1   6 26927.8 1413.80   3
   8  -1   7 150.752 103.008   7
   8  -1   7 286.603 128.571  17
   8  -1   8 385.488 125.067  17
   8  -1   9 12823.5 414.275  17
  -8   1 -10 14299.0 455.730  13
   8  -1  10 16027.2 444.086  17
  -8   1 -11 603.559 101.573  13
   8  -1  11 416.164 88.8406  17
  -8   1 -12 352.733 59.4324  13
   8   0 -10 435.467 54.5086   9
   8   0  -9 5878.38 204.315   9
   8   0  -8 147.239 85.2250   9
   8   0  -7 1063.13 113.675  11
   8   0  -7 1181.86 134.081   9
   8   0  -6 3046.17 183.590  11
   8   0  -6 3050.00 189.063   9
   8   0  -5 196.278 93.6400  11
   8   0  -5 10.1972 102.620   9
   8   0  -4 8827.81 320.653  11
   8   0  -4 8691.41 321.227   9
   8   0  -4 9060.55 691.207   2
   8   0  -3 943.540 129.689  11
   8   0  -3 1039.68 279.006   2
   8   0  -3 827.143 125.174   9
   8   0  -2 50419.8 1040.55  11
   8   0  -2 51304.1 1705.10   2
   8   0  -2 50941.2 1024.38   9
   8   0  -1 3041.68 404.758   3
   8   0  -1 3090.24 187.114  11
   8   0  -1 3131.67 400.310   2
   8   0  -1 3010.87 174.471   9
   8   0   0 3380.28 193.948  11
   8   0   0 3430.84 430.243   2
   8   0   0 3928.20 192.281  17
   8   0   0 3334.75 184.724   9
   8   0   0 3424.59 430.265   3
   8   0   1 1650.35 344.560   3
   8   0   1 1341.08 310.905   2
   8   0   1 1634.61 140.916  11
   8   0   1 1749.42 142.768  17
   8   0   2 10552.3 356.971   7
   8   0   2 10622.7 352.042  11
   8   0   2 11660.3 778.273   2
   8   0   2 11539.0 354.223  17
   8   0   2 10945.6 791.281   3
   8   0   3 4171.53 213.698   7
   8   0   3 3468.60 465.642   2
   8   0   3 3762.69 209.876  11
   8   0   3 3862.81 207.197  17
   8   0   3 3589.58 483.553   3
   8   0   4-73.7564 240.248   3
   8   0   4-72.0632 214.784   2
   8   0   4 161.900 101.908   7
   8   0   4 81.7300 96.0849  11
   8   0   4 38.3661 94.4454  17
   8   0   5 24752.1 1229.59   2
   8   0   5 28097.8 650.015   7
   8   0   5 25906.0 650.920  17
   8   0   5 25900.0 1361.24   3
  -8   0  -5 26820.1 1131.66   5
   8   0   6 6920.57 294.288  17
   8   0   6 5993.23 687.866   3
  -8   0  -6 6606.75 580.640   5
   8   0   7 19754.1 550.523  17
   8   0   8 1688.58 164.987  17
   8   0   9 10448.4 364.903  17
  -8   0  -9 10457.7 380.612  16
   8   0  10 1963.34 154.899  17
  -8   0 -10 1988.53 169.818  16
  -8   0 -11 1595.48 142.408  13
   8   0  11 1517.24 118.688  17
  -8   0 -11 1814.36 130.796  16
  -8   0 -12 2544.38 126.961  13
   8   1 -10 7870.10 205.796   9
   8   1  -9 104.090 66.0479   9
   8   1  -8 658.691 86.4249  11
   8   1  -8 728.773 102.427   9
   8   1  -7 14266.5 405.484  11
   8   1  -7 15535.7 427.391   9
   8   1  -6 3256.25 193.698  11
   8   1  -6 3418.34 197.080   9
   8   1  -5 15.4766 89.7460  11
   8   1  -5 86.3942 99.4136   9
   8   1  -4 319.787 106.215  11
   8   1  -4 257.538 100.116   9
   8   1  -3 1093.54 137.944  11
   8   1  -3 999.725 279.110   2
   8   1  -3 1083.05 124.604   9
   8   1  -2 5804.79 259.291  11
   8   1  -2 5858.85 522.951   2
   8   1  -2 6011.49 242.762   9
  -8  -1   1 6756.03 356.788   8
   8   1  -1 6532.14 540.339   3
   8   1  -1 6563.53 267.650  11
   8   1  -1 6732.67 549.038   2
   8   1  -1 6619.00 251.543   9
  -8  -1   0 456.030 162.426   8
   8   1   0 456.920 220.333   3
   8   1   0 512.685 220.795   2
   8   1   0 643.473 108.123  11
   8   1   0 689.137 100.654   9
   8   1   1 9954.10 333.219  11
   8   1   1 9527.16 659.921   2
   8   1   1 10080.0 314.648   9
   8   1   1 9777.02 714.363   3
   8   1   2 675.163 278.713   3
   8   1   2 748.660 274.336   2
   8   1   2 803.993 118.510  11
   8   1   2 821.553 116.700  17
  -8  -1  -3 280.388 177.809   5
   8   1   3 228.783 233.841   3
   8   1   3 269.199 236.178   2
   8   1   3 197.596 93.9681  11
   8   1   3 381.021 105.056  17
   8   1   4 22107.3 1089.97   2
   8   1   4 23941.4 593.516  11
   8   1   4 24387.4 591.560  17
   8   1   4 22918.2 1217.47   3
  -8  -1  -4 24042.9 1020.00   5
   8   1   5 8964.05 695.893   2
   8   1   5 9564.26 338.786  11
   8   1   5 9550.44 336.709  17
   8   1   5 9072.92 794.662   3
  -8  -1  -5 9786.24 670.475   5
  -8  -1  -6 927.592 305.868   5
   8   1   6 723.160 136.773  17
   8   1   7 21396.1 557.086  17
  -8  -1  -7 21297.5 633.559  16
   8   1   8 4658.35 240.842  17
  -8  -1  -8 4717.37 289.031  16
   8   1   9-3.51728 103.280  17
  -8  -1  -9 133.478 143.500  16
   8   1  10 6372.56 254.015  17
  -8  -1 -10 5744.45 275.018  16
  -8  -1 -11 4044.10 216.966  13
  -8  -1 -11 4438.60 214.579  16
  -8  -1 -12 941.450 92.7938  13
   8   2 -10 96.2518 45.7269   9
   8   2  -9 1103.51 79.7651  11
   8   2  -9 1724.26 109.592   9
   8   2  -8 12610.3 350.198  11
   8   2  -8 13496.0 363.542   9
   8   2  -7 166.357 95.0765  11
   8   2  -7 202.764 97.1220   9
   8   2  -6 1679.29 158.328  11
   8   2  -6 1463.53 143.782   9
   8   2  -5 18265.0 506.338  11
   8   2  -5 17708.0 484.482   9
   8   2  -4 246.320 108.227  11
   8   2  -4 339.581 232.718   2
   8   2  -4 333.331 95.2074   9
  -8  -2   3 1573.54 200.484   8
   8   2  -3 1486.46 147.246  11
   8   2  -3 1437.29 286.011   2
   8   2  -3 1539.49 133.518   9
  -8  -2   2 1591.43 206.416   8
   8   2  -2 1405.66 142.801  11
   8   2  -2 1690.59 301.750   2
   8   2  -2 1537.83 132.169   9
  -8  -2   1 6474.07 348.460   8
   8   2  -1 6125.30 262.308  11
   8   2  -1 6091.64 512.708   2
   8   2  -1 5982.90 238.849   9
  -8  -2   0 2582.64 234.037   8
   8   2   0 2499.36 164.222  11
   8   2   0 2161.21 322.334   2
   8   2   0 2558.38 153.172   9
   8   2   0 2411.60 355.453   3
  -8  -2  -1 18305.4 605.521   8
   8   2   1 17763.8 478.644  11
   8   2   1 17391.5 855.600   2
   8   2   1 17867.5 949.086   3
  -8  -2  -2 10018.3 443.473   8
   8   2   2 10927.5 339.102  11
   8   2   2 10601.9 677.867   2
   8   2   2 10215.5 744.288   3
  -8  -2  -2 10678.4 637.428   5
  -8  -2  -3 489.448 203.720   5
   8   2   3 464.465 270.440   3
   8   2   3 545.246 224.798   2
   8   2   3 645.693 105.679  11
   8   2   3 615.538 112.460  17
   8   2   4 11466.5 738.885   2
   8   2   4 13964.9 400.372  11
   8   2   4 13223.9 401.063  17
  -8  -2  -4 12201.1 742.475   5
   8   2   5 3220.08 427.747   2
   8   2   5 3498.68 200.089  11
   8   2   5 3294.18 198.387  17
  -8  -2  -5 3648.51 265.585  16
  -8  -2  -5 3182.44 416.964   5
   8   2   6 8691.00 324.255  17
  -8  -2  -6 8954.12 399.790  16
  -8  -2  -6 8920.57 690.608   5
   8   2   7 10871.8 366.171  17
  -8  -2  -7 10449.6 436.399  16
  -8  -2  -8 2670.04 199.195  18
   8   2   8 2488.42 183.952  17
  -8  -2  -8 2409.31 236.568  16
   8   2   9 120.878 99.3934  17
  -8  -2  -9 221.245 150.320  16
  -8  -2 -10 2223.74 200.531  16
  -8  -2 -11-49.5438 111.878  13
  -8  -2 -11-97.9526 106.598  16
  -8  -2 -12 1005.49 92.2901  13
  -8  -2 -12 870.522 90.6195  16
   8   3 -10 183.061 42.2578   9
   8   3  -9 3977.31 152.497  11
   8   3  -9 4170.66 159.381   9
   8   3  -8 264.293 86.7556  11
   8   3  -8 222.806 77.1919   9
   8   3  -7 1401.96 138.980  11
   8   3  -7 1260.84 125.131   9
   8   3  -6 15795.3 457.808  11
   8   3  -6 15265.8 426.186   9
   8   3  -5 8988.04 335.670  11
   8   3  -5 8867.18 308.210   9
  -8  -3   4 4157.64 285.875   8
   8   3  -4 3836.59 449.576   2
   8   3  -4 4025.00 223.267  11
   8   3  -4 3879.76 198.100   9
  -8  -3   3 23854.6 712.691   8
   8   3  -3 23032.9 597.483  11
   8   3  -3 23224.5 558.558   9
   8   3  -3 24388.9 1038.23   2
  -8  -3   2 2519.63 241.120   8
   8   3  -2 2603.12 183.162  11
   8   3  -2 2782.13 162.352   9
   8   3  -2 2730.36 359.770   2
  -8  -3   1 3613.82 279.795   8
   8   3  -1 3276.55 193.262  11
   8   3  -1 3031.58 366.764   2
   8   3  -1 3754.95 180.164   9
  -8  -3   0 66760.1 1467.09   8
   8   3   0 66682.4 1291.03  11
   8   3   0 62780.9 1799.51   2
   8   3   0 68717.9 1253.22   9
  -8  -3   0 65287.1 1911.80   5
  -8  -3  -1 36975.5 978.958   8
   8   3   1 38808.0 821.020  11
   8   3   1 36919.7 1271.58   2
   8   3   1 36509.1 1383.91   3
  -8  -3  -1 39533.0 1362.06   5
  -8  -3  -2 4701.11 314.157   8
   8   3   2 5467.14 230.096  11
   8   3   2 4373.25 421.098   2
   8   3   2 4684.75 509.509   3
  -8  -3  -2 5095.92 471.232   5
   8   3   3 8303.77 287.692  11
   8   3   3 7212.65 557.177   2
  -8  -3  -3 7991.19 364.754  16
  -8  -3  -3 7869.41 599.166   5
   8   3   4 4426.76 209.054  11
   8   3   4 3924.45 216.297  17
  -8  -3  -4 4111.22 272.971  16
  -8  -3  -4 4351.09 470.766   5
  -8  -3  -5 109.674 178.396   5
   8   3   5 140.889 105.314  17
  -8  -3  -5 6.87093 131.248  16
  -8  -3  -6 1841.01 372.030   5
   8   3   6 1885.22 157.620  17
  -8  -3  -6 1529.20 217.259  16
  -8  -3  -7 10572.4 412.837  18
   8   3   7 11735.8 373.280  17
  -8  -3  -7 11314.6 471.098  16
  -8  -3  -8 10559.7 394.330  18
   8   3   8 11207.0 359.014  17
  -8  -3  -8 10905.6 451.586  16
  -8  -3  -9 331.499 113.781  18
   8   3   9 9.34651 92.6107  17
  -8  -3  -9 260.729 151.734  16
  -8  -3 -10 1711.77 187.429  16
  -8  -3 -11 4862.21 223.904  13
  -8  -3 -11 4655.96 224.376  16
  -8  -3 -12 2597.68 122.185  13
  -8  -3 -12 2478.93 131.109  16
   8   4  -9 986.483 84.3088  11
   8   4  -9 878.008 74.0849   9
   8   4  -8 206.998 83.4809  11
   8   4  -8 162.606 70.9444   9
   8   4  -7 2216.04 161.946  11
   8   4  -7 2114.33 138.785   9
  -8  -4   6 800.702 166.786   8
   8   4  -6 544.442 125.115  11
   8   4  -6 567.584 96.2316   9
  -8  -4   5 340.841 152.463   8
   8   4  -5 252.222 120.324  11
   8   4  -5 326.796 92.3986   9
  -8  -4   4 390.988 163.616   8
   8   4  -4 314.703 111.622  11
   8   4  -4 482.904 94.2329   9
  -8  -4   3 2573.14 246.274   8
   8   4  -3 2474.38 179.862  11
   8   4  -3 2599.28 155.369   9
  -8  -4   2 24048.0 748.521   8
   8   4  -2 23673.9 604.592  11
  -8  -4   1 36057.1 959.981   8
   8   4  -1 37144.8 1354.23   4
   8   4  -1 37860.2 814.226  11
  -8  -4   0 19681.2 986.309   5
  -8  -4   0 18323.1 646.473   8
   8   4   0 20463.8 516.249  11
  -8  -4  -1 1023.52 282.188   5
  -8  -4  -1 1289.41 195.454   8
   8   4   1 1249.68 127.744  11
  -8  -4  -1 1017.63 172.181  16
  -8  -4  -2 3129.25 265.001   8
   8   4   2 3613.90 185.909  11
  -8  -4  -2 3357.20 250.501  16
   8   4   2 2649.36 395.491   3
  -8  -4  -2 3084.72 421.192   5
  -8  -4  -3 14296.7 546.132   8
   8   4   3 16582.6 430.333  11
  -8  -4  -3 14467.3 525.793  16
  -8  -4  -3 15795.3 881.649   5
  -8  -4  -4-22.8884 197.780   5
   8   4   4 90.4794 98.3635  17
  -8  -4  -4-12.3699 127.914  16
  -8  -4  -5 380.929 225.449   5
   8   4   5 521.904 107.975  17
  -8  -4  -5 310.568 150.369  16
  -8  -4  -6 213.731 242.864   5
  -8  -4  -6-9.61984 158.501  18
   8   4   6 211.362 94.3377  17
  -8  -4  -6 264.334 161.879  16
  -8  -4  -7 2386.11 220.773  18
   8   4   7 2576.87 175.502  17
  -8  -4  -7 2472.63 254.825  16
  -8  -4  -8 547.098 148.612  18
   8   4   8 605.886 112.494  17
  -8  -4  -8 344.870 166.908  16
  -8  -4  -9 1222.08 152.686  18
  -8  -4  -9 1163.54 189.027  16
  -8  -4 -10 672.684 107.044  18
  -8  -4 -10 854.444 163.005  16
  -8  -4 -11 25.0074 75.5748  13
  -8  -4 -11-113.095 101.333  16
  -8  -4 -12 95.9377 63.8791  16
   8   5  -9 68.5556 50.7083  11
   8   5  -8 124.756 76.4938  11
   8   5  -8 104.563 55.2782   9
  -8  -5   7 1804.84 176.390   8
   8   5  -7 1831.78 146.090  11
   8   5  -7 1679.86 110.439   9
  -8  -5   6 4722.60 289.362   8
   8   5  -6 4563.52 224.575  11
   8   5  -6 4376.64 180.663   9
  -8  -5   5 2143.13 231.661   8
   8   5  -5 2229.67 176.293  11
  -8  -5   4 301.863 160.530   8
   8   5  -4 248.025 116.179  11
  -8  -5   3 2482.71 262.548   8
   8   5  -3 2777.59 192.845  11
  -8  -5   2 21285.7 702.916   8
   8   5  -2 21879.2 561.162  11
  -8  -5   1 6418.50 377.399   8
   8   5  -1 7106.98 603.166   4
   8   5  -1 7017.65 277.547  11
  -8  -5   0 89.6762 152.320   8
   8   5   0 55.5976 85.4443  11
   8   5   0 15.0647 189.578   4
  -8  -5  -1 100.525 226.207   5
  -8  -5  -1 486.286 174.272   8
   8   5   1 274.667 86.6259  11
  -8  -5  -1 117.915 141.946  16
  -8  -5  -2 1983.42 224.187   8
  -8  -5  -2 2196.39 382.964   5
  -8  -5  -2 1889.04 219.072  16
  -8  -5  -3 8321.62 408.209   8
  -8  -5  -3 7911.53 385.740  16
  -8  -5  -3 8166.60 684.173   5
  -8  -5  -4 8157.32 399.002  16
  -8  -5  -4 7705.60 670.955   5
   8   5   5 10918.7 354.271  17
  -8  -5  -5 9656.41 452.643  16
  -8  -5  -5 10425.0 787.718   5
  -8  -5  -6 288.663 155.702  18
   8   5   6 563.887 110.169  17
  -8  -5  -6 474.637 177.872  16
  -8  -5  -7 198.355 149.876  18
  -8  -5  -7 254.476 171.190  16
  -8  -5  -8 14944.0 482.783  18
  -8  -5  -8 14137.0 529.102  16
  -8  -5  -9-161.784 129.524  18
  -8  -5  -9 43.0698 141.028  16
  -8  -5 -10 553.416 105.554  13
  -8  -5 -10 844.481 113.168  18
  -8  -5 -10 820.182 147.543  16
  -8  -5 -11 2309.24 113.051  18
  -8  -5 -11 2298.40 157.426  16
   8   6  -9 518.870 55.5865  11
   8   6  -8 795.150 90.9883  11
  -8  -6   7 13836.2 435.532   8
   8   6  -7 13889.3 377.151  11
  -8  -6   6 450.010 156.964   8
   8   6  -6 127.988 93.2556  11
  -8  -6   5 1122.11 198.344   8
   8   6  -5 782.349 123.066  11
  -8  -6   4 2262.24 246.354   8
   8   6  -4 2319.30 176.970  11
  -8  -6   3 616.453 187.087   8
   8   6  -3 564.559 125.773  11
  -8  -6   2 3735.15 306.375   8
   8   6  -2 4398.24 219.172  11
  -8  -6   1 355.243 175.899   8
   8   6  -1 277.976 95.9769  11
   8   6  -1 153.371 212.641   4
  -8  -6   0 2915.11 269.606   8
   8   6   0 3008.13 445.883   4
   8   6   0 3207.41 178.979  11
  -8  -6  -1 2026.37 244.862   8
  -8  -6  -1 2017.03 405.511   5
   8   6   1 1817.80 360.938   4
  -8  -6  -1 1677.95 205.302  16
  -8  -6  -2 4536.77 318.438   8
  -8  -6  -2 4816.38 314.523  16
  -8  -6  -2 4686.55 566.915   5
  -8  -6  -3 614.669 180.394   8
  -8  -6  -3 987.897 325.194   5
  -8  -6  -3 810.834 186.707  16
  -8  -6  -4 9572.83 455.232  16
  -8  -6  -4 9834.93 779.509   5
  -8  -6  -5 4225.70 289.861  18
   8   6   5 4912.93 225.379  17
  -8  -6  -5 4237.13 309.160  16
  -8  -6  -6 754.667 182.641  18
  -8  -6  -6 476.852 172.165  16
  -8  -6  -7 10904.2 424.158  18
  -8  -6  -7 10202.2 448.737  16
  -8  -6  -8 349.324 155.824  18
  -8  -6  -8 98.6714 168.257  16
  -8  -6  -9 1736.75 160.619  18
  -8  -6  -9 1541.38 186.165  16
  -8  -6 -10 3840.66 182.951  18
  -8  -6 -10 3601.56 218.588  16
  -8  -6 -11 450.964 65.5986  18
  -8  -6 -11 597.196 94.4804  16
   8   7  -8 7732.35 217.691  11
  -8  -7   7 597.823 128.053   8
   8   7  -7 441.804 87.7500  11
  -8  -7   6 12506.6 448.924   8
   8   7  -6 12367.3 353.356  11
  -8  -7   5 1605.86 209.048   8
   8   7  -5 1443.99 135.196  11
  -8  -7   4 1447.63 210.064   8
   8   7  -4 1521.51 146.488  11
  -8  -7   3 1880.98 240.086   8
   8   7  -3 1752.29 150.759  11
  -8  -7   2 1493.60 227.144   8
   8   7  -2 1651.36 148.331  11
  -8  -7   1 1300.81 216.491   8
   8   7  -1 1302.23 133.302  11
  -8  -7   0 1783.31 240.195   8
  -8  -7  -1 483.556 175.570   8
  -8  -7  -1 302.886 160.656  16
  -8  -7  -2 202.624 159.569   8
  -8  -7  -2 156.748 166.247  16
  -8  -7  -3 838.694 188.470   8
  -8  -7  -3 613.848 161.886  18
  -8  -7  -3 917.712 200.562  16
  -8  -7  -4 3435.65 274.992  18
  -8  -7  -4 3836.85 311.544  16
  -8  -7  -5 2526.21 235.519  18
  -8  -7  -5 2686.45 258.440  16
  -8  -7  -6 7896.49 361.381  18
  -8  -7  -6 7666.98 390.993  16
  -8  -7  -7 1526.83 198.268  18
  -8  -7  -7 1462.36 211.536  16
  -8  -7  -8 2351.47 196.664  18
  -8  -7  -8 2657.90 236.300  16
  -8  -7  -9 4886.83 229.554  18
  -8  -7  -9 4633.08 262.027  16
  -8  -7 -10 778.230 96.3565  18
  -8  -7 -10 700.132 119.930  16
  -8  -7 -11 896.142 84.1957  16
   8   8  -8 207.185 40.2410  11
  -8  -8   7 622.606 107.900   8
   8   8  -7 652.324 74.4607  11
  -8  -8   6 10746.6 381.445   8
   8   8  -6 10395.6 289.589  11
  -8  -8   5 457.660 149.034   8
   8   8  -5 306.029 85.6267  11
  -8  -8   4 395.701 164.347   8
   8   8  -4 213.735 83.2318  11
  -8  -8   3 6598.11 371.137   8
   8   8  -3 6988.71 256.660  11
  -8  -8   2 221.858 167.668   8
   8   8  -2 18.6845 81.2836  11
  -8  -8   1 1401.89 219.124   8
  -8  -8   0 3144.84 285.715   8
  -8  -8  -1 864.994 196.029   8
  -8  -8  -1 765.498 151.131  18
  -8  -8  -1 827.278 203.255  16
  -8  -8  -2 1996.78 235.509   8
  -8  -8  -2 1981.61 202.826  18
  -8  -8  -2 2271.32 249.501  16
  -8  -8  -3 6513.02 359.838   8
  -8  -8  -3 7044.53 345.329  18
  -8  -8  -3 7174.59 392.101  16
  -8  -8  -4 98.3042 139.829  18
  -8  -8  -4 241.050 174.636  16
  -8  -8  -5 3239.22 242.170  18
  -8  -8  -5 3066.31 274.740  16
  -8  -8  -6 3494.47 248.654  18
  -8  -8  -6 3055.32 261.641  16
  -8  -8  -7 951.789 150.253  18
  -8  -8  -7 1378.52 198.746  16
  -8  -8  -8 4157.38 219.212  18
  -8  -8  -8 4316.02 252.279  16
  -8  -8  -9 237.200 91.0953  18
  -8  -8  -9 77.3614 105.143  16
  -8  -8 -10 31.5034 56.4790  18
  -8  -8 -10 56.5737 67.8456  16
  -8  -9   6 170.819 99.0203   8
   8   9  -6 85.8914 49.0459  11
  -8  -9   5 3079.85 209.075   8
   8   9  -5 2772.55 130.011  11
  -8  -9   4 3019.25 229.272   8
   8   9  -4 3084.65 144.032  11
  -8  -9   3 231.704 148.725   8
   8   9  -3 106.469 70.8914  11
  -8  -9   2 12966.4 491.202   8
  -8  -9   1 9646.73 436.938   8
  -8  -9   0 350.947 162.054   8
  -8  -9   0 4.53438 168.355  16
  -8  -9  -1 1520.59 214.348   8
  -8  -9  -1 1591.17 233.523  16
  -8  -9  -2 3223.19 260.882   8
  -8  -9  -2 2998.54 203.574  18
  -8  -9  -2 2695.28 272.974  16
  -8  -9  -3 3667.18 258.961   8
  -8  -9  -3 4028.44 238.942  18
  -8  -9  -3 3772.47 296.418  16
  -8  -9  -4 369.820 134.137  18
  -8  -9  -4 134.502 166.998  16
  -8  -9  -5 1572.77 172.711  18
  -8  -9  -5 2031.84 228.613  16
  -8  -9  -6 543.685 126.762  18
  -8  -9  -6 607.233 165.794  16
  -8  -9  -7 168.488 103.217  18
  -8  -9  -7 512.798 144.677  16
  -8  -9  -8 1536.37 129.553  18
  -8  -9  -8 1494.12 151.644  16
  -8  -9  -9 1296.22 99.4932  18
  -8  -9  -9 1019.25 105.649  16
  -8 -10   6 758.395 85.6012   8
  -8 -10   5 1218.10 123.044   8
  -8 -10   4 182.860 108.471   8
  -8 -10   3 2027.93 187.851   8
  -8 -10   2 6545.95 313.626   8
  -8 -10   2 5937.23 309.778  16
  -8 -10   1 15.9514 134.824   8
  -8 -10   1-4.42244 141.187  16
  -8 -10   0 311.253 145.341   8
  -8 -10   0 253.188 156.314  16
  -8 -10  -1 9923.00 392.999   8
  -8 -10  -1 9760.80 421.122  16
  -8 -10  -2 1369.72 172.377   8
  -8 -10  -2 1459.46 207.450  16
  -8 -10  -3 570.076 163.788  16
  -8 -10  -4 6658.52 256.408  18
  -8 -10  -4 7570.64 343.171  16
  -8 -10  -5 66.8579 88.7240  18
  -8 -10  -5 200.270 140.103  16
  -8 -10  -6 69.8346 81.3354  18
  -8 -10  -6 169.984 120.897  16
  -8 -10  -7 2346.59 134.447  18
  -8 -10  -7 2098.00 158.346  16
  -8 -10  -8 3.40199 54.4705  18
  -8 -10  -8 110.254 68.0954  16
  -8 -11   4 427.870 81.7144   8
  -8 -11   4 361.776 79.1389  16
  -8 -11   3 3495.12 183.282   8
  -8 -11   3 3156.19 180.732  16
  -8 -11   2 877.962 126.145   8
  -8 -11   2 684.564 124.412  16
  -8 -11   1 896.013 129.119   8
  -8 -11   1 715.938 137.644  16
  -8 -11   0 2527.35 177.739   8
  -8 -11   0 2566.32 204.561  16
  -8 -11  -1 5579.97 282.979  16
  -8 -11  -2 1599.54 172.263  16
  -8 -11  -3 1855.89 179.382  16
  -8 -11  -4 489.110 123.809  16
  -8 -11  -5 480.769 106.885  16
  -8 -11  -6 1733.54 127.246  16
  -8 -12   1 305.024 81.0139  16
  -8 -12   0 198.436 82.7172  16
  -8 -12  -1 97.6964 81.8237  16
  -8 -12  -2 790.277 103.679  16
  -8 -12  -3 801.367 97.6393  16
   9  -8  -2 244.196 67.0323  19
   9  -8  -2 110.579 51.9420  14
   9  -8  -1 200.663 74.0536  19
   9  -8  -1 160.722 62.4659  14
   9  -8   0 23.1157 72.9870  19
   9  -8   0-27.8707 65.9509  14
   9  -8   1 1524.50 115.137  19
   9  -8   1 1341.80 101.530  14
   9  -8   2 99.5107 71.8691  19
   9  -8   3 242.735 68.4492  19
   9  -7  -4 95.5157 54.5566  14
   9  -7  -4 108.230 64.8492  19
   9  -7  -3 515.728 78.3490  14
   9  -7  -3 375.843 91.9791  19
   9  -7  -2 521.071 91.7332  14
   9  -7  -2 517.508 111.390  19
   9  -7  -1 591.166 99.2573  14
   9  -7  -1 414.463 112.759  19
   9  -7  -1 536.030 83.6066   7
   9  -7   0 99.1006 77.4504   7
   9  -7   0 143.688 114.012  19
   9  -7   0 25.6320 85.6349  14
   9  -7   1 96.8362 79.4754   7
   9  -7   1 90.8994 106.623  19
   9  -7   1 37.6993 88.4148  14
   9  -7   2 2064.80 150.491  19
   9  -7   2 1986.30 141.498   7
   9  -7   2 1890.39 143.306  14
   9  -7   3 1241.45 119.611   7
   9  -7   3 1513.95 127.745  19
   9  -7   4 1241.11 116.952   7
   9  -7   4 1532.08 114.769  19
   9  -7   4 1452.44 125.164  15
   9  -7   5 560.010 90.5410  15
   9  -7   6 2382.40 124.601  15
   9  -6  -5 670.658 90.0451  19
   9  -6  -5 784.272 79.1445  14
   9  -6  -4 3587.22 182.161  19
   9  -6  -4 3561.51 162.451  14
   9  -6  -3 6972.58 274.110  19
   9  -6  -3 7031.87 242.597  14
   9  -6  -2 889.187 118.963  14
   9  -6  -2 721.346 109.606   7
   9  -6  -2 971.655 149.663  19
   9  -6  -1 694.846 121.837  14
   9  -6  -1 583.136 108.128   7
   9  -6  -1 784.714 149.742  19
   9  -6   0 5009.52 255.787  19
   9  -6   0 4810.49 228.703  14
   9  -6   1 5824.53 259.559   7
   9  -6   1 6697.48 286.336  19
   9  -6   1 6061.32 259.788  14
   9  -6   2 52.8518 106.760   7
   9  -6   2 156.318 124.322  19
   9  -6   2-68.9562 112.718  14
   9  -6   3 881.202 127.199   7
   9  -6   3 1044.17 136.825  19
   9  -6   3 687.959 124.984  14
   9  -6   4 10789.3 342.358   7
   9  -6   4 10353.7 312.053  19
   9  -6   5 10824.3 335.996   7
   9  -6   5 10022.0 316.824  17
   9  -6   6 3462.08 176.269  17
   9  -6   6 3843.01 187.431  15
   9  -6   7 234.936 73.6330  17
   9  -6   7 206.367 79.8627  15
   9  -6   8 394.927 62.2709  15
   9  -5  -6 1045.72 100.272  19
   9  -5  -6 1214.24 85.0468  14
   9  -5  -5 1969.37 147.364  19
   9  -5  -5 2154.35 126.609  14
   9  -5  -4 2042.44 135.749   7
   9  -5  -4 2124.47 175.695  19
   9  -5  -4 2085.05 144.580  14
   9  -5  -3 2736.49 176.238   7
   9  -5  -3 3306.64 221.046  19
   9  -5  -3 3390.42 186.799  14
   9  -5  -2 395.877 116.825  14
   9  -5  -2 353.657 109.693   7
   9  -5  -2 16.6646 150.465  19
   9  -5  -1 2472.92 189.307   7
   9  -5  -1 2759.02 222.907  19
   9  -5  -1 2651.93 183.585  14
   9  -5   0 19736.8 546.881   7
   9  -5   0 21084.8 570.431  19
   9  -5   0 19972.2 526.113  14
   9  -5   1 572.834 131.912  14
   9  -5   1 721.011 137.433   7
   9  -5   1 900.132 162.194  19
   9  -5   2 1258.20 154.969   7
   9  -5   2 1407.63 167.555  19
   9  -5   2 1177.62 152.577  14
   9  -5   3 11261.2 386.582   7
   9  -5   3 11453.6 370.194  19
   9  -5   3 11340.1 371.207  14
   9  -5   4 19.6475 105.793   7
   9  -5   4 87.3873 95.6668  17
   9  -5   5 1270.99 145.840   7
   9  -5   5 1293.98 143.499  17
   9  -5   6 5904.00 248.662   7
   9  -5   6 5748.75 253.133  17
   9  -5   7 1700.38 143.267  17
   9  -5   8 450.789 93.9927  17
   9  -5   8 356.732 84.4597  15
   9  -5   9 831.897 83.5736  17
   9  -4  -7 383.962 72.1941  19
   9  -4  -6 129.430 68.9388  14
   9  -4  -6 169.337 65.1671   7
   9  -4  -6-45.5762 94.3489  19
   9  -4  -5 902.671 104.766  14
   9  -4  -5 863.777 106.787   7
   9  -4  -5 789.925 140.822  19
   9  -4  -4 3238.35 194.008   7
   9  -4  -4 3995.46 196.069  14
   9  -4  -3 891.236 129.634  14
   9  -4  -3 629.536 125.035   7
   9  -4  -2 8855.72 342.890   7
   9  -4  -2 9520.39 370.876  19
   9  -4  -2 9363.53 324.516  14
   9  -4  -1 11416.3 401.645   7
   9  -4  -1 12176.1 424.949  19
   9  -4  -1 11704.5 377.916  14
   9  -4   0 2057.99 191.736   7
   9  -4   0 1885.86 191.824  19
   9  -4   0 1876.12 164.565  14
   9  -4   1 16426.9 498.775   7
   9  -4   1 16547.3 497.506  19
   9  -4   1 15989.3 468.913  14
   9  -4   2 11925.4 404.959   7
   9  -4   2 11983.4 395.639  19
   9  -4   2 11792.6 384.233  14
   9  -4   3 131.372 119.462  19
   9  -4   3 285.415 110.070  17
   9  -4   3 190.829 117.651   7
   9  -4   3-36.5308 128.130  14
   9  -4   4 4530.42 246.519   7
   9  -4   4 4639.34 246.102  17
   9  -4   4 4164.13 229.754  14
   9  -4   5 22963.7 588.113   7
   9  -4   5 22146.4 588.220  17
   9  -4   6 611.429 121.479   7
   9  -4   6 827.531 143.699  17
   9  -4   7 632.974 125.830  17
   9  -4   8 5171.79 235.812  17
   9  -4   8 5354.75 219.264  15
   9  -4   9 286.334 83.8001  17
   9  -4   9 273.688 73.8739  15
   9  -3  -7 1344.16 95.1939   7
   9  -3  -7 1428.82 93.3890   9
   9  -3  -6 626.405 94.9812   7
   9  -3  -6 651.476 89.4924   9
   9  -3  -5 55.8706 104.157   7
   9  -3  -5 366.408 95.5555   9
   9  -3  -4 327.287 101.119  14
   9  -3  -4 196.814 98.4889   9
   9  -3  -3 268.217 108.915  14
   9  -3  -3 44.5194 90.9328  11
   9  -3  -3 323.224 105.280   9
   9  -3  -2 987.285 146.820   7
   9  -3  -2 1055.56 138.789  11
   9  -3  -2 1409.86 149.567  14
   9  -3  -1 109.226 106.008  14
   9  -3  -1 1.65686 119.474   7
   9  -3  -1 89.6170 104.196  11
   9  -3   0 10913.9 396.170   7
   9  -3   0 10303.4 373.640  11
   9  -3   0 11174.7 396.804  19
   9  -3   0 10676.4 353.917  14
   9  -3   1 21803.3 590.385   7
   9  -3   1 20797.5 579.061  11
   9  -3   1 21567.0 578.613  19
   9  -3   1 20768.4 543.252  14
   9  -3   2 5526.36 277.203   7
   9  -3   2 5581.18 263.290  19
   9  -3   2 5286.16 246.344  17
   9  -3   2 5021.20 247.662  14
   9  -3   3 434.676 140.630   7
   9  -3   3 417.006 119.037  17
   9  -3   3 298.898 114.907  14
   9  -3   4 16009.9 484.688   7
   9  -3   4 15629.9 473.793  17
   9  -3   5 407.446 133.000   7
   9  -3   5 175.488 114.218  17
   9  -3   6 827.507 138.971   7
   9  -3   6 1160.75 159.216  17
   9  -3   7 7538.75 285.734   7
   9  -3   7 8119.47 321.801  17
   9  -3   8 2337.81 181.399  17
  -9   3  -9 587.753 93.5177  13
   9  -3   9 660.268 110.568  17
   9  -3   9 927.769 98.9668  15
   9  -3  10 9026.62 274.452  17
   9  -2  -8 2435.57 107.981   7
   9  -2  -8 2877.90 116.821   9
   9  -2  -7 50.7087 67.0087   9
   9  -2  -6 2083.93 142.213   9
   9  -2  -5 11576.3 346.584   9
   9  -2  -4 1256.65 130.883  11
   9  -2  -4 1596.34 146.184   9
   9  -2  -3 466.271 110.455  11
   9  -2  -3 591.489 116.036   9
   9  -2  -2 1621.37 152.730  11
   9  -2  -2 1656.17 150.128   9
   9  -2  -1 277.327 112.195  11
   9  -2   0 6290.77 290.609   7
   9  -2   0 6153.63 285.849  11
   9  -2   1 3914.01 232.786   7
   9  -2   1 3617.74 223.915  11
   9  -2   1 4068.79 214.475  17
   9  -2   2 1424.60 160.612   7
   9  -2   2 1236.23 157.421  11
   9  -2   2 1410.87 148.014  17
   9  -2   3 822.173 139.872  11
   9  -2   3 1093.30 151.707   7
   9  -2   3 1231.62 147.656  17
   9  -2   3 1019.30 137.995  14
   9  -2   4 662.737 133.235   7
   9  -2   4 782.550 134.694  17
   9  -2   5 7224.83 307.311   7
   9  -2   5 7404.41 312.065  17
   9  -2   6 7069.85 294.301   7
   9  -2   6 6717.70 306.779  17
   9  -2   7 933.620 129.842   7
   9  -2   7 1073.67 157.791  17
   9  -2   8 591.753 136.061  17
   9  -2   9 14519.0 417.148  17
   9  -2   9 13672.1 355.876  15
  -9   2 -10 112.421 76.9330  13
   9  -2  10 36.8664 76.1073  17
   9  -1  -9 3732.77 117.586   9
   9  -1  -8 166.695 60.9747   9
   9  -1  -7 871.178 99.2765   9
   9  -1  -6 26147.5 598.661   9
   9  -1  -5 321.336 94.6654  11
   9  -1  -5 460.980 105.312   9
   9  -1  -4 426.983 112.018  11
   9  -1  -4 475.245 112.919   9
   9  -1  -3 17439.5 490.663  11
   9  -1  -3 18042.7 488.177   9
   9  -1  -2 3171.82 199.647  11
   9  -1  -2 3194.66 198.841   9
   9  -1  -1 229.038 266.431   2
   9  -1  -1 221.192 108.770  11
   9  -1  -1-186.231 299.137   6
   9  -1  -1 275.714 113.356   9
   9  -1   0 4101.66 518.867   3
   9  -1   0 4034.26 229.302  11
   9  -1   0 3891.14 497.759   2
   9  -1   0 3932.55 198.965  17
   9  -1   1 102.653 248.481   3
   9  -1   1 45.8143 227.874   2
   9  -1   1 106.710 111.750   7
   9  -1   1 138.084 107.301  11
   9  -1   1 104.196 92.5693  17
   9  -1   2 3800.98 224.623   7
   9  -1   2 3871.02 232.401  11
   9  -1   2 3484.36 486.712   2
   9  -1   2 3905.62 212.640  17
   9  -1   2 4603.79 557.624   3
   9  -1   3 1959.97 416.368   3
   9  -1   3 1706.43 162.670   7
   9  -1   3 1625.82 164.221  11
   9  -1   3 1726.87 165.221  17
   9  -1   4 901.038 145.625   7
   9  -1   4 642.184 133.901  11
   9  -1   4 996.688 143.588  17
   9  -1   5 5640.45 263.864   7
   9  -1   5 5565.45 274.882  17
   9  -1   6 8374.37 311.403   7
   9  -1   6 7922.37 329.931  17
   9  -1   7 5932.15 281.403  17
   9  -1   8 16483.8 478.876  17
   9  -1   9 1674.26 154.882  17
  -9   1 -10-1.70678 96.2258  13
   9  -1  10 433.898 91.5312  17
  -9   1 -11 3819.03 152.141  13
   9   0  -9 15.4001 42.0900   9
   9   0  -8 914.373 88.2551   9
   9   0  -7 4669.15 199.180   9
   9   0  -6 747.877 105.658  11
   9   0  -6 544.117 107.813   9
   9   0  -5 1400.20 133.610  11
   9   0  -5 1532.91 141.999   9
   9   0  -4 4148.45 222.220  11
   9   0  -4 4346.10 219.697   9
   9   0  -3 567.997 122.623  11
   9   0  -3 486.977 122.520   9
   9   0  -2 7233.60 301.493  11
   9   0  -2 7724.83 654.120   2
   9   0  -2 7389.32 288.531   9
   9   0  -1 26583.4 1222.50   3
   9   0  -1 24617.2 630.369  11
   9   0  -1 26609.0 609.055  17
   9   0  -1 24959.1 1186.49   2
   9   0  -1 25470.4 610.677   9
   9   0   0 1184.86 311.050   3
   9   0   0 1025.92 145.344  11
   9   0   0 1030.78 302.369   2
   9   0   0 1154.80 132.320  17
   9   0   0 1062.50 128.885   9
   9   0   1 1112.20 331.667   3
   9   0   1 993.812 302.351   2
   9   0   1 1114.15 138.839  11
   9   0   1 1160.23 134.923  17
   9   0   2 7063.60 294.615   7
   9   0   2 6915.30 294.592  11
   9   0   2 6646.64 634.707   2
   9   0   2 7283.33 289.488  17
   9   0   2 7863.91 708.042   3
   9   0   3 957.195 346.552   3
   9   0   3 1438.05 345.330   2
   9   0   3 1649.49 155.769   7
   9   0   3 1412.00 161.165  11
   9   0   3 1600.86 159.114  17
   9   0   4 2619.54 489.303   3
   9   0   4 2490.81 427.496   2
   9   0   4 2987.01 199.281   7
   9   0   4 2809.71 198.270  11
   9   0   4 2976.16 198.977  17
   9   0   5 3383.48 207.628   7
   9   0   5 3490.16 216.517  17
   9   0   6 5420.71 273.782  17
   9   0   7 4985.04 259.231  17
   9   0   8 6249.77 278.753  17
   9   0   9 464.976 113.812  17
  -9   0 -10 3375.80 200.099  13
   9   0  10 4367.32 193.171  17
  -9   0 -11 1567.48 116.715  13
   9   1  -9 153.732 46.9962   9
   9   1  -8 215.180 71.4766   9
   9   1  -7 1639.78 119.482  11
   9   1  -7 1681.59 129.651   9
   9   1  -6 160.476 87.5957  11
   9   1  -6 124.008 95.1513   9
   9   1  -5 3172.68 191.463  11
   9   1  -5 3303.46 188.797   9
   9   1  -4 1366.44 143.064  11
   9   1  -4 1197.54 135.538   9
   9   1  -3 9991.61 355.209  11
   9   1  -3 9813.46 336.804   9
   9   1  -2 28711.5 700.744  11
   9   1  -2 29352.8 1256.15   2
   9   1  -2 29353.5 668.724   9
   9   1  -1 4727.11 240.221  11
   9   1  -1 4634.14 507.675   2
   9   1  -1 4390.10 220.201   9
   9   1   0 4895.47 519.595   3
   9   1   0 5346.01 251.076  11
   9   1   0 5035.46 521.090   2
   9   1   0 5827.10 250.841  17
   9   1   0 5182.29 237.838   9
   9   1   1 2692.64 423.544   3
   9   1   1 2588.45 402.918   2
   9   1   1 2743.45 192.321  11
   9   1   1 2908.00 185.828  17
   9   1   2 3216.86 196.659   7
   9   1   2 3295.41 203.607  11
   9   1   2 3316.42 450.026   2
   9   1   2 3518.28 205.635  17
   9   1   2 3304.21 491.423   3
   9   1   3 8492.84 311.745   7
   9   1   3 8571.76 323.221  11
   9   1   3 7846.73 662.582   2
   9   1   3 8736.79 319.590  17
   9   1   3 8638.34 763.222   3
   9   1   4 32596.1 767.236  11
   9   1   4 31303.2 1379.54   2
   9   1   4 33090.2 757.244  17
   9   1   4 31361.2 1498.70   3
   9   1   5 11033.8 381.295  17
   9   1   6 2933.39 203.004  17
  -9  -1  -7 6243.07 284.528  18
   9   1   7 7331.54 301.202  17
   9   1   8 1622.00 154.743  17
   9   1   9 1861.47 153.321  17
   9   1  10 966.125 108.245  17
  -9  -1 -11 1066.48 107.874  13
   9   2  -9 54.3517 43.5015   9
   9   2  -8 1003.40 82.4874  11
   9   2  -8 1089.10 93.0205   9
   9   2  -7 129.544 75.1961  11
   9   2  -7 76.6840 77.8572   9
   9   2  -6 872.464 119.190  11
   9   2  -6 819.698 115.407   9
   9   2  -5 3861.94 215.765  11
   9   2  -5 3947.15 198.685   9
   9   2  -4 417.524 122.708  11
   9   2  -4 527.884 111.182   9
  -9  -2   3 2436.16 233.809   8
   9   2  -3 2555.79 189.652  11
   9   2  -3 2426.95 164.643   9
  -9  -2   2 12888.2 511.053   8
   9   2  -2 13198.9 416.925  11
   9   2  -2 13020.3 789.430   2
   9   2  -2 12431.4 381.970   9
  -9  -2   1 52771.3 1248.56   8
   9   2  -1 51480.9 1073.58  11
   9   2  -1 50544.0 1675.90   2
   9   2  -1 51990.1 1028.23   9
  -9  -2   0 35724.9 968.135   8
   9   2   0 36307.5 804.019  11
   9   2   0 34403.0 1335.02   2
   9   2   0 36073.1 771.571   9
   9   2   1 716.667 297.058   3
   9   2   1 255.765 216.248   2
   9   2   1 591.162 113.473  11
   9   2   2-113.367 225.104   3
   9   2   2 32.6545 203.426   2
   9   2   2 159.507 104.527  11
   9   2   2 178.236 105.757  17
   9   2   3 15833.5 450.785  11
   9   2   3 14271.3 855.783   2
   9   2   3 15881.5 454.564  17
   9   2   3 14030.7 954.889   3
   9   2   4 15798.8 464.239  11
   9   2   4 14367.0 878.047   2
   9   2   4 15734.8 462.088  17
   9   2   4 15539.7 1029.13   3
   9   2   5-83.2106 114.378  11
   9   2   5-17.9241 101.803  17
   9   2   6 6476.16 284.915  17
  -9  -2  -7 6566.51 306.853  18
  -9  -2  -7 7231.18 346.924  16
  -9  -2  -8 6990.70 287.319  18
   9   2   8 7850.71 298.069  17
  -9  -2  -8 7223.13 340.037  16
   9   2   9 615.980 109.094  17
  -9  -2  -9 942.432 152.697  16
   9   2  10 10742.2 304.009  17
  -9  -2 -10 10400.0 334.358  16
  -9  -2 -11 1750.69 130.375  13
  -9  -2 -11 1998.15 119.731  16
   9   3  -9 4671.65 132.587   9
   9   3  -8 1181.69 90.7142  11
   9   3  -8 1228.21 90.8260   9
   9   3  -7 774.539 101.182  11
   9   3  -7 782.103 92.9357   9
   9   3  -6 22191.2 553.414  11
   9   3  -6 22539.6 519.683   9
   9   3  -5 3325.97 201.804  11
   9   3  -5 3217.34 176.137   9
  -9  -3   4 263.505 144.882   8
   9   3  -4 364.254 117.163  11
   9   3  -4 416.439 99.2765   9
  -9  -3   3 388.021 164.644   8
   9   3  -3 436.368 116.590  11
   9   3  -3 365.673 100.568   9
  -9  -3   2 4296.57 313.104   8
   9   3  -2 4391.72 229.823  11
   9   3  -2 4277.23 203.541   9
  -9  -3   1 18806.0 665.008   8
   9   3  -1 20022.8 532.408  11
   9   3  -1 19399.7 483.606   9
  -9  -3   0 3750.88 301.499   8
   9   3   0 3689.49 211.182  11
   9   3   0 3753.18 187.202   9
  -9  -3  -1 194.472 167.477   8
   9   3   1 275.635 100.684  11
  -9  -3  -2 10489.0 490.276   8
   9   3   2 11569.6 367.655  11
   9   3   2 10082.8 773.836   3
   9   3   3 12120.4 376.487  11
   9   3   3 12056.6 383.565  17
   9   3   3 10023.9 800.971   3
  -9  -3  -3 10724.0 748.107   5
  -9  -3  -4-29.6204 219.072   5
   9   3   4 580.650 330.502   3
   9   3   4 311.093 102.764  11
   9   3   4 425.766 123.024  17
  -9  -3  -4 426.140 155.377  16
   9   3   5 14962.4 431.920  11
   9   3   5 14485.4 441.300  17
  -9  -3  -5 15025.2 525.476  16
   9   3   6 5370.69 254.593  17
  -9  -3  -6 5410.49 320.341  16
   9   3   7 318.775 115.001  17
  -9  -3  -7 140.262 147.142  16
  -9  -3  -8 2655.20 197.100  18
   9   3   8 2966.87 184.149  17
  -9  -3  -8 2540.19 229.565  16
  -9  -3  -9-6.44846 92.7461  18
   9   3   9-8.83495 87.4273  17
  -9  -3 -10 2003.05 163.222  16
  -9  -3 -11 8602.39 262.599  13
  -9  -3 -11 8674.73 257.753  16
[truncated: 66,453 more chars]
