# Supplementary material for: Crystal structure of bis­(benzyl­amine-κN)[5,10,15,20-tetra­kis­(4-chloro­phen­yl)porphyrinato-κ4 N]iron(II) n-hexane monosolvate
Source: Acta Crystallogr E Crystallogr Commun. 2016 Jan 1;72(Pt 1):102–5. doi: 10.1107/S2056989015024135 (PMC4704743; doi:10.1107/S2056989015024135)
Supplement: Supplementary file 2 [file e-72-00102-Isup2.hkl]

data_I                                                                          
_shelx_title ' SIR2004 run in space group P -1'                                 
_shelx_refln_list_code          4                                               
_shelx_F_calc_maximum      232.00                                               
_exptl_crystal_F_000       576.00                                               
_reflns_d_resolution_high  0.7970                                               
                                                                                
loop_                                                                           
 _space_group_symop_operation_xyz                                               
 'x, y, z'                                                                      
 '-x, -y, -z'                                                                   
                                                                                
_cell_length_a    10.7986                                                       
_cell_length_b    11.0555                                                       
_cell_length_c    11.4118                                                       
_cell_angle_alpha  87.918                                                       
_cell_angle_beta   82.785                                                       
_cell_angle_gamma  79.815                                                       
                                                                                
_shelx_F_squared_multiplier     1.000                                           
                                                                                
loop_                                                                           
 _refln_index_h                                                                 
 _refln_index_k                                                                 
 _refln_index_l                                                                 
 _refln_F_squared_calc                                                          
 _refln_F_squared_meas                                                          
 _refln_F_squared_sigma                                                         
 _refln_observed_status                                                         
   1   0   0       5765.96       6380.25       104.83 o                         
   2   0   0        121.05        261.90         7.02 o                         
   3   0   0       6679.19       6282.00        66.56 o                         
   4   0   0        681.61        941.25        17.31 o                         
   5   0   0        745.12        855.41        18.10 o                         
   6   0   0       3671.09       3713.64        67.42 o                         
   7   0   0        363.91        386.27        19.99 o                         
   8   0   0        176.54        177.36         5.16 o                         
   9   0   0         48.59         54.46         3.67 o                         
  10   0   0         40.90         38.76         3.60 o                         
  11   0   0          8.87          8.03         3.82 o                         
  12   0   0        130.98        151.06         5.84 o                         
 -12   1   0         37.17         37.27         5.01 o                         
 -11   1   0          6.59          3.35         3.00 o                         
 -10   1   0         35.70         52.04         3.96 o                         
  -9   1   0        205.92        198.93         6.93 o                         
  -8   1   0        605.92        681.79        11.05 o                         
  -7   1   0        481.22        427.57        21.64 o                         
  -6   1   0        138.76        189.29        13.41 o                         
  -5   1   0        296.98        347.85        10.45 o                         
  -4   1   0       1358.36       1351.93        21.46 o                         
  -3   1   0       1800.21       1819.92        27.89 o                         
  -2   1   0        541.76        439.45         9.10 o                         
  -1   1   0        208.54        219.07        14.66 o                         
   0   1   0       2528.03       2498.06        31.80 o                         
   1   1   0       2660.01       2258.03        66.29 o                         
   2   1   0       2145.30       2507.67        49.40 o                         
   3   1   0       2302.91       2018.02        44.02 o                         
   4   1   0         69.45        130.10         7.10 o                         
   5   1   0         29.81         48.51         4.59 o                         
   6   1   0        351.32        443.28        14.23 o                         
   7   1   0        532.22        513.14        22.32 o                         
   8   1   0         24.68         30.78         3.08 o                         
   9   1   0        284.61        269.79         7.79 o                         
  10   1   0        286.49        329.94         9.82 o                         
  11   1   0        471.19        518.60         9.93 o                         
  12   1   0        623.96        640.30        17.67 o                         
 -12   2   0         41.78         54.33         5.28 o                         
 -11   2   0        232.49        281.60        10.21 o                         
 -10   2   0         93.89        100.51         5.92 o                         
  -9   2   0        309.91        311.01        10.19 o                         
  -8   2   0         43.22         39.90         3.23 o                         
  -7   2   0          5.61         10.08         2.74 o                         
  -6   2   0        350.64        389.48        19.83 o                         
  -5   2   0        842.25        806.74        25.83 o                         
  -4   2   0       1048.20       1192.91        43.12 o                         
  -3   2   0        851.90        780.74        28.91 o                         
  -2   2   0        412.68        507.33        13.04 o                         
  -1   2   0         16.61         28.42         2.34 o                         
   0   2   0         64.18         50.94         3.26 o                         
   1   2   0        937.75        917.19        23.92 o                         
   2   2   0       2674.38       2435.51        42.74 o                         
   3   2   0        356.48        286.78         9.56 o                         
   4   2   0       2323.70       2439.29        40.53 o                         
   5   2   0        333.92        280.51        10.21 o                         
   6   2   0        582.72        565.98        16.49 o                         
   7   2   0        581.55        569.05        18.21 o                         
   8   2   0         94.77        125.22         4.65 o                         
   9   2   0       1829.87       1793.92        22.69 o                         
  10   2   0        928.01        905.74        17.87 o                         
  11   2   0        114.92        122.95         4.92 o                         
  12   2   0          2.37          1.18         2.15 o                         
  13   2   0        122.01        113.37         5.96 o                         
 -12   3   0         98.24         90.18         5.56 o                         
 -11   3   0         38.09         48.73         4.75 o                         
 -10   3   0         41.21         45.66         5.62 o                         
  -9   3   0        515.70        537.75         9.47 o                         
  -8   3   0         16.99         13.30         3.75 o                         
  -7   3   0         10.34          9.21         2.19 o                         
  -6   3   0         41.23         69.92         8.25 o                         
  -5   3   0       1092.91       1215.57        28.52 o                         
  -4   3   0       4460.25       4474.49        60.59 o                         
  -3   3   0       1571.80       1532.89        22.52 o                         
  -2   3   0        118.29        119.02         4.72 o                         
  -1   3   0        445.55        427.32        11.85 o                         
   0   3   0        372.75        321.55        16.88 o                         
   1   3   0       1722.82       1713.33        73.71 o                         
   2   3   0       4496.72       3554.88       206.96 o                         
   3   3   0         55.39         38.89         3.82 o                         
   4   3   0        278.38        378.68        12.68 o                         
   5   3   0         62.37        102.97         7.67 o                         
   6   3   0         20.53          7.44         3.70 o                         
   7   3   0        314.09        285.64        14.26 o                         
   8   3   0       3307.74       3330.29        37.34 o                         
   9   3   0        199.09        186.45         6.35 o                         
  10   3   0        257.65        275.76        18.33 o                         
  11   3   0         79.16         78.87         4.14 o                         
  12   3   0         23.76         25.51         3.23 o                         
  13   3   0          3.74          4.23         2.16 o                         
 -12   4   0        348.32        337.45         9.41 o                         
 -11   4   0         17.08         15.40         5.54 o                         
 -10   4   0          6.78          6.69         3.06 o                         
  -9   4   0         84.04         96.81         5.23 o                         
  -8   4   0        425.01        395.97         8.21 o                         
  -7   4   0         76.54         79.48         4.34 o                         
  -6   4   0       1152.01       1063.18        13.91 o                         
  -5   4   0        212.92        238.03        13.00 o                         
  -4   4   0        126.19        146.32         9.57 o                         
  -3   4   0        322.76        373.82         9.94 o                         
  -2   4   0        912.41        921.33        17.88 o                         
  -1   4   0       2142.32       1952.34        37.26 o                         
   0   4   0        384.54        367.38        18.85 o                         
   1   4   0       2387.57       2657.09        46.23 o                         
   2   4   0        194.24        122.53        11.69 o                         
   3   4   0        216.70        102.37        22.48 o                         
   4   4   0       2898.11       3132.40        49.08 o                         
   5   4   0        349.76        311.66        12.96 o                         
   6   4   0          8.57          7.16         3.48 o                         
   7   4   0        103.03        101.23         8.53 o                         
   8   4   0       1018.76        984.01        25.27 o                         
   9   4   0         92.60         83.75         7.46 o                         
  10   4   0        702.46        703.28        20.55 o                         
  11   4   0          5.76          9.21         3.60 o                         
  12   4   0         24.31         17.86         2.96 o                         
  13   4   0        133.73        110.34         8.26 o                         
 -11   5   0          3.85          5.68         3.47 o                         
 -10   5   0        132.86        153.37         6.29 o                         
  -9   5   0        927.77       1012.29        19.17 o                         
  -8   5   0        523.67        607.15        13.94 o                         
  -7   5   0         52.22         50.30         4.34 o                         
  -6   5   0         45.89         37.52         3.16 o                         
  -5   5   0         47.24         47.69         3.38 o                         
  -4   5   0         51.53         32.72         7.18 o                         
  -3   5   0        656.56        621.89        22.20 o                         
  -2   5   0        312.84        262.78        10.03 o                         
  -1   5   0       1205.44       1297.49        26.71 o                         
   0   5   0        985.66        933.88        25.99 o                         
   1   5   0         13.45         14.58         4.87 o                         
   2   5   0         32.05         48.23         6.18 o                         
   3   5   0       1329.17       1468.56        49.25 o                         
   4   5   0         54.31         41.12         9.90 o                         
   5   5   0         90.78         64.90        12.29 o                         
   6   5   0       1817.03       1727.00        64.64 o                         
   7   5   0         39.44         31.33         3.86 o                         
   8   5   0          1.55          2.80         3.47 o                         
   9   5   0         70.99         54.30         4.94 o                         
  10   5   0        647.27        625.24        24.27 o                         
  11   5   0        597.39        602.47        17.70 o                         
  12   5   0         66.21         62.19         3.73 o                         
  13   5   0         12.86         10.81         2.14 o                         
 -10   6   0         35.39         33.11         2.84 o                         
  -9   6   0        200.93        244.98         8.52 o                         
  -8   6   0        188.38        204.30         6.97 o                         
  -7   6   0         45.85         57.20         4.87 o                         
  -6   6   0       1011.38        989.13        13.89 o                         
  -5   6   0         14.52         16.72         2.87 o                         
  -4   6   0        138.55        126.10         4.78 o                         
  -3   6   0        270.12        221.02        23.46 o                         
  -2   6   0        162.38         99.46        16.08 o                         
  -1   6   0        335.06        343.71        16.58 o                         
   0   6   0         11.05         15.18         5.30 o                         
   1   6   0         22.46         39.17         7.60 o                         
   2   6   0        385.58        376.88        25.68 o                         
   3   6   0       1904.04       1837.93        62.82 o                         
   4   6   0       1374.65       1331.64        37.88 o                         
   5   6   0          6.33          3.04         5.62 o                         
   6   6   0        117.73        122.34         8.34 o                         
   7   6   0         88.58         95.49         9.80 o                         
   8   6   0        152.74        155.59         7.07 o                         
   9   6   0        611.48        593.50        21.83 o                         
  10   6   0        147.20        148.74         7.80 o                         
  11   6   0        138.79        150.32         7.89 o                         
  12   6   0         14.62         14.30         2.32 o                         
 -10   7   0         71.84         67.64         5.72 o                         
  -9   7   0          4.56          4.25         2.56 o                         
  -8   7   0         19.21         18.46         3.61 o                         
  -7   7   0         43.17         39.33         4.42 o                         
  -6   7   0        320.51        335.03         7.69 o                         
  -5   7   0       1401.98       1381.82        20.12 o                         
  -4   7   0        608.12        606.86        13.55 o                         
  -3   7   0         21.49         31.36         3.60 o                         
  -2   7   0         22.91         23.77         3.98 o                         
  -1   7   0        551.97        488.02        21.57 o                         
   0   7   0        245.75        207.87        14.77 o                         
   1   7   0        679.14        597.29        33.23 o                         
   2   7   0        786.00        759.50        39.67 o                         
   3   7   0         99.92        118.98        17.92 o                         
   4   7   0        198.39        186.66        22.27 o                         
   5   7   0        274.70        314.13        14.18 o                         
   6   7   0        167.56        154.95        10.77 o                         
   7   7   0        131.23        137.20        10.96 o                         
   8   7   0        113.06         89.14        12.01 o                         
   9   7   0         89.40        101.24         7.69 o                         
  10   7   0        136.22        155.98         7.84 o                         
  11   7   0         11.35         14.66         4.34 o                         
  12   7   0          4.32          8.37         2.83 o                         
  -9   8   0          3.08         -0.18         2.45 o                         
  -8   8   0         21.03         22.55         2.87 o                         
  -7   8   0        125.52        144.07         7.60 o                         
  -6   8   0          6.74         12.49         3.60 o                         
  -5   8   0         80.11         91.67         5.63 o                         
  -4   8   0        338.89        309.71         8.70 o                         
  -3   8   0        150.95        163.99         6.46 o                         
  -2   8   0          5.22          7.94         2.79 o                         
  -1   8   0        320.90        288.27         7.57 o                         
   0   8   0        396.23        356.14         8.10 o                         
   1   8   0        348.25        331.32         9.77 o                         
   2   8   0        543.91        537.81        16.76 o                         
   3   8   0         21.47         27.36         5.47 o                         
   4   8   0         18.41         15.46         4.25 o                         
   5   8   0         23.26         24.58         4.48 o                         
   6   8   0        107.71        126.73        10.55 o                         
   7   8   0        585.05        667.32        26.43 o                         
   8   8   0        131.77        157.20        14.28 o                         
   9   8   0         61.82         53.18         6.99 o                         
  10   8   0          8.08          4.24         4.88 o                         
  11   8   0         40.77         49.49         6.38 o                         
  12   8   0         65.12         58.96         3.49 o                         
  -8   9   0         70.96         69.38         3.97 o                         
  -7   9   0        238.92        227.43         7.78 o                         
  -6   9   0         47.02         59.14         5.52 o                         
  -5   9   0         61.57         69.54         6.34 o                         
  -4   9   0          4.54          3.03         4.53 o                         
  -3   9   0         42.79         53.74         4.82 o                         
  -2   9   0         68.70         64.83         4.09 o                         
  -1   9   0        517.61        456.67        10.60 o                         
   0   9   0        832.40        826.64        14.52 o                         
   1   9   0         66.93         47.69         6.06 o                         
   2   9   0        146.74        136.14         7.46 o                         
   3   9   0        177.37        181.01        10.75 o                         
   4   9   0         19.38         14.55         5.65 o                         
   5   9   0        202.01        213.32         8.94 o                         
   6   9   0        240.70        265.81        14.59 o                         
   7   9   0        190.42        200.09        14.56 o                         
   8   9   0         20.16          9.05         8.66 o                         
   9   9   0         10.57          4.91         5.19 o                         
  10   9   0         47.79         48.63         5.41 o                         
  11   9   0         22.52         19.73         2.46 o                         
  -7  10   0         35.19         29.86         2.99 o                         
  -6  10   0          5.48          1.52         3.30 o                         
  -5  10   0         77.44         65.42         5.28 o                         
  -4  10   0        103.80        122.75         6.69 o                         
  -3  10   0        593.22        601.77        14.02 o                         
  -2  10   0          4.64          4.82         4.74 o                         
  -1  10   0        104.89         81.09         6.98 o                         
   0  10   0          2.86          3.04         4.73 o                         
   1  10   0         39.11         44.08         5.93 o                         
   2  10   0         98.57        105.59         7.25 o                         
   3  10   0        724.57        781.82        26.03 o                         
   4  10   0         58.11         52.90         8.47 o                         
   5  10   0        131.54        147.75        14.90 o                         
   6  10   0        191.61        223.38        11.13 o                         
   7  10   0        141.85        166.53         9.41 o                         
   8  10   0         14.75         14.16         5.32 o                         
   9  10   0         75.53         70.24         6.69 o                         
  10  10   0         54.33         64.97         6.85 o                         
  -6  11   0        118.54         94.91         5.55 o                         
  -5  11   0         99.05         92.30         5.61 o                         
  -4  11   0         14.31         11.03         3.95 o                         
  -3  11   0        152.06        153.27        10.22 o                         
  -2  11   0         85.44         90.43         6.19 o                         
  -1  11   0         77.45         82.54         8.58 o                         
   0  11   0          2.74          3.73         4.69 o                         
   1  11   0         35.12         35.19         5.50 o                         
   2  11   0         70.30         69.88         9.42 o                         
   3  11   0        146.49        184.76        12.91 o                         
   4  11   0          4.89          3.05         4.76 o                         
   5  11   0         98.48         92.00         7.01 o                         
   6  11   0        121.88        139.24         7.60 o                         
   7  11   0          9.66          8.21         4.44 o                         
   8  11   0         89.57        127.18         6.71 o                         
   9  11   0        165.26        195.29        10.13 o                         
  -4  12   0         26.29         19.24         3.53 o                         
  -3  12   0          1.66          2.71         4.00 o                         
  -2  12   0         24.41         20.59         4.04 o                         
  -1  12   0        240.99        200.94        16.46 o                         
   0  12   0        211.97        224.83        27.34 o                         
   1  12   0        262.78        285.06        14.21 o                         
   2  12   0          9.56         14.52         6.65 o                         
   3  12   0        108.09        138.15        10.62 o                         
   4  12   0         29.00         23.70         6.70 o                         
   5  12   0          9.66         15.51         4.10 o                         
   6  12   0        330.52        444.34        10.94 o                         
   7  12   0         94.77        116.93         8.36 o                         
   8  12   0          4.64          9.92         4.13 o                         
  -1  13   0        111.86        108.73         5.99 o                         
   0  13   0          2.75          4.01         4.10 o                         
   1  13   0          4.52          2.90         4.46 o                         
   2  13   0         29.56         13.93         5.20 o                         
   3  13   0         66.85         89.27         7.65 o                         
   4  13   0          3.43          1.69         4.36 o                         
   5  13   0          6.04         16.43         4.40 o                         
  -5 -13   1          3.16          9.30         3.88 o                         
  -4 -13   1         13.49         18.16         4.81 o                         
  -3 -13   1         94.83        102.78         7.75 o                         
  -2 -13   1        215.47        296.39        12.11 o                         
  -1 -13   1         33.08         40.55         5.77 o                         
   0 -13   1         20.64         19.75         4.56 o                         
  -8 -12   1         12.12         15.25         4.05 o                         
  -7 -12   1         12.38          8.90         4.80 o                         
  -6 -12   1         38.48         46.63         4.40 o                         
  -5 -12   1         40.35         48.22         4.87 o                         
  -4 -12   1        187.87        217.05        12.31 o                         
  -3 -12   1         90.40        102.95         9.58 o                         
  -2 -12   1          5.23          5.50         3.96 o                         
  -1 -12   1          7.60         15.43         4.26 o                         
   0 -12   1         18.40         16.76         6.55 o                         
   1 -12   1         18.95         17.55         3.96 o                         
   2 -12   1          3.63          3.12         5.76 o                         
   3 -12   1         31.05         25.68         5.09 o                         
   4 -12   1         95.16         78.71         5.47 o                         
  -9 -11   1        188.70        179.24         6.41 o                         
  -8 -11   1         36.42         41.07         4.71 o                         
  -7 -11   1          9.64         11.19         4.62 o                         
  -6 -11   1         23.26         27.15         4.08 o                         
  -5 -11   1         37.29         41.20         4.57 o                         
  -4 -11   1         25.15         17.88         7.29 o                         
  -3 -11   1        126.33        136.85         8.77 o                         
  -2 -11   1        150.91        181.15         8.61 o                         
  -1 -11   1        243.26        209.86         9.42 o                         
   0 -11   1         18.89         13.37         4.88 o                         
   1 -11   1         16.48         13.47         4.78 o                         
   2 -11   1        183.29        201.67         8.28 o                         
   3 -11   1        113.24        116.57         9.68 o                         
   4 -11   1         25.81         33.19         6.16 o                         
   5 -11   1         56.28         46.35         5.92 o                         
   6 -11   1          2.82          3.78         3.30 o                         
 -10 -10   1          4.84          3.35         3.09 o                         
  -9 -10   1         75.69         68.10         5.81 o                         
  -8 -10   1          2.13          0.30         4.87 o                         
  -7 -10   1         51.43         36.83         8.38 o                         
  -6 -10   1        411.53        483.89        13.58 o                         
  -5 -10   1        564.67        632.84        16.31 o                         
  -4 -10   1         53.45         66.93         7.28 o                         
  -3 -10   1        257.85        280.44        11.62 o                         
  -2 -10   1        671.32        629.14        35.18 o                         
  -1 -10   1         10.17          7.15         5.34 o                         
   0 -10   1        333.36        332.11        11.68 o                         
   1 -10   1        254.22        255.62        17.26 o                         
   2 -10   1        344.04        319.59        13.60 o                         
   3 -10   1         22.90         17.13         4.45 o                         
   4 -10   1          5.44          1.13         4.14 o                         
   5 -10   1        178.14        161.51         8.56 o                         
   6 -10   1        249.11        206.30         6.99 o                         
   7 -10   1         14.12         14.33         2.66 o                         
 -11  -9   1          5.56          4.69         2.28 o                         
 -10  -9   1          6.01          6.53         4.05 o                         
  -9  -9   1         53.63         47.12         6.28 o                         
  -8  -9   1        463.74        482.22        21.84 o                         
  -7  -9   1        134.50        148.47        13.18 o                         
  -6  -9   1         43.99         42.52         5.72 o                         
  -5  -9   1         21.02         15.74         4.71 o                         
  -4  -9   1         15.53          8.03         3.70 o                         
  -3  -9   1        124.57        120.11         6.47 o                         
  -2  -9   1         90.22         73.50         5.98 o                         
  -1  -9   1          8.01         12.78         4.08 o                         
   0  -9   1         10.25         16.81         8.22 o                         
   1  -9   1        204.64        206.70         9.28 o                         
   2  -9   1        199.35        162.94         6.32 o                         
   3  -9   1         84.65         83.68         6.46 o                         
   4  -9   1         34.65         22.60         5.32 o                         
   5  -9   1         43.83         53.53         9.99 o                         
   6  -9   1        205.54        208.74         8.33 o                         
   7  -9   1        523.39        533.13        12.03 o                         
   8  -9   1        135.87        119.27         4.82 o                         
 -11  -8   1          6.63          4.02         3.74 o                         
 -10  -8   1        146.27        135.93         7.95 o                         
  -9  -8   1          7.93          6.51         5.72 o                         
  -8  -8   1         59.18         70.08        10.95 o                         
  -7  -8   1         29.83         19.79         8.80 o                         
  -6  -8   1         85.78         85.05         6.24 o                         
  -5  -8   1         61.79         60.48         5.66 o                         
  -4  -8   1        139.64        133.07         6.09 o                         
  -3  -8   1         15.06          9.17         7.17 o                         
  -2  -8   1       1251.27       1209.42        26.81 o                         
  -1  -8   1         41.33         48.53         6.64 o                         
   0  -8   1        661.73        587.59        13.93 o                         
   1  -8   1         12.87         12.49         3.34 o                         
   2  -8   1          8.56          7.45         2.84 o                         
   3  -8   1        304.86        284.18         8.07 o                         
   4  -8   1       1447.83       1488.98        20.99 o                         
   5  -8   1        338.23        321.06         8.80 o                         
   6  -8   1         21.61         18.33         3.97 o                         
   7  -8   1         10.18         14.71         3.47 o                         
   8  -8   1         35.17         32.18         3.38 o                         
   9  -8   1         83.82         71.36         4.57 o                         
 -12  -7   1          7.11          8.71         2.62 o                         
 -11  -7   1         18.34         17.62         2.72 o                         
 -10  -7   1         38.46         43.07         5.20 o                         
  -9  -7   1         23.98         25.66         5.49 o                         
  -8  -7   1         67.82         65.08         5.67 o                         
  -7  -7   1         18.92         25.41         4.08 o                         
  -6  -7   1        414.39        371.21        34.74 o                         
  -5  -7   1        356.39        337.70        10.29 o                         
  -4  -7   1       1029.10       1006.16        49.20 o                         
  -3  -7   1        467.03        443.99        31.37 o                         
  -2  -7   1        184.89        182.18        20.25 o                         
  -1  -7   1         33.81         14.13         8.08 o                         
   0  -7   1         70.07         55.56        11.72 o                         
   1  -7   1       3285.66       3391.77        66.62 o                         
   2  -7   1       1428.51       1262.74        20.54 o                         
   3  -7   1         53.46         54.73         4.01 o                         
   4  -7   1          4.71         10.73         3.00 o                         
   5  -7   1         15.62         24.63         3.44 o                         
   6  -7   1        184.51        194.30         9.74 o                         
   7  -7   1        125.76        132.11         6.07 o                         
   8  -7   1         25.57         25.40         3.84 o                         
   9  -7   1          4.45          3.75         2.58 o                         
  10  -7   1         20.92         15.82         2.30 o                         
 -12  -6   1        141.27        137.50         4.39 o                         
 -11  -6   1          8.62          8.31         3.72 o                         
 -10  -6   1        130.08        133.20         6.02 o                         
  -9  -6   1        153.48        149.45         7.80 o                         
  -8  -6   1         20.72         13.54         3.92 o                         
  -7  -6   1        709.80        733.65        32.15 o                         
  -6  -6   1       2341.24       2341.65        41.79 o                         
  -5  -6   1       1233.28       1229.60        53.96 o                         
  -4  -6   1        550.65        606.48        35.37 o                         
  -3  -6   1        121.72        146.97        17.31 o                         
  -2  -6   1         22.65         18.85         8.24 o                         
  -1  -6   1        651.55        511.80        29.15 o                         
   0  -6   1        272.12        250.20        14.91 o                         
   1  -6   1       1011.98        964.24        28.86 o                         
   2  -6   1          6.76          4.79         4.72 o                         
   3  -6   1         15.87         19.58        10.12 o                         
   4  -6   1         13.91         12.76         2.46 o                         
   5  -6   1         32.56         31.79         3.20 o                         
   6  -6   1         36.97         43.89         4.40 o                         
   7  -6   1         43.60         46.67         4.65 o                         
   8  -6   1        176.84        208.16         7.04 o                         
   9  -6   1        268.50        309.09        11.72 o                         
  10  -6   1         10.03          9.54         2.38 o                         
 -12  -5   1        144.99        132.96         9.51 o                         
 -11  -5   1          9.39         15.51         4.90 o                         
 -10  -5   1         51.36         48.11         5.57 o                         
  -9  -5   1         39.42         33.63         5.30 o                         
  -8  -5   1        390.85        342.69        10.48 o                         
  -7  -5   1         15.59         16.43         3.74 o                         
  -6  -5   1         89.69         87.30        14.98 o                         
  -5  -5   1        749.11        725.70        37.52 o                         
  -4  -5   1        161.94        141.45        16.62 o                         
  -3  -5   1        102.01        130.06        14.51 o                         
  -2  -5   1        661.23        625.30        30.48 o                         
  -1  -5   1        318.06        272.80        19.61 o                         
   0  -5   1        524.07        445.74        17.48 o                         
   1  -5   1         34.00         25.06         5.21 o                         
   2  -5   1         61.67         51.10         4.97 o                         
   3  -5   1        379.68        335.31        12.17 o                         
   4  -5   1        189.31        198.25        11.50 o                         
   5  -5   1        581.21        610.94         9.90 o                         
   6  -5   1       2742.33       2764.40        28.17 o                         
   7  -5   1         42.05         38.46         4.17 o                         
   8  -5   1          6.97          9.63         3.89 o                         
   9  -5   1         41.96         36.64         4.10 o                         
  10  -5   1         15.06         17.27         4.60 o                         
  11  -5   1        186.50        209.55         6.97 o                         
 -13  -4   1          8.49          2.87         2.11 o                         
 -12  -4   1         39.39         32.73         3.10 o                         
 -11  -4   1          3.80         10.16         3.46 o                         
 -10  -4   1        536.18        509.81        14.25 o                         
  -9  -4   1        421.43        407.33        12.57 o                         
  -8  -4   1       1858.17       1856.04        28.22 o                         
  -7  -4   1        121.43        117.65         6.83 o                         
  -6  -4   1         47.09         53.08         6.08 o                         
  -5  -4   1        352.33        354.97        12.50 o                         
  -4  -4   1        129.45        126.80         6.97 o                         
  -3  -4   1       3448.06       3385.51        66.72 o                         
  -2  -4   1       3646.40       3387.85        79.46 o                         
  -1  -4   1         56.37         90.54         9.76 o                         
   0  -4   1         37.14         40.92         5.29 o                         
   1  -4   1       1479.96       1410.93        29.86 o                         
   2  -4   1        680.33        771.36        17.30 o                         
   3  -4   1       2011.05       1872.11        26.74 o                         
   4  -4   1        976.23        977.42        23.81 o                         
   5  -4   1       1197.27       1148.28        28.40 o                         
   6  -4   1        248.68        283.35         5.83 o                         
   7  -4   1        354.60        375.62         7.39 o                         
   8  -4   1         15.21         17.42         3.75 o                         
   9  -4   1        751.23        815.36        14.08 o                         
  10  -4   1         53.08         66.26         4.22 o                         
  11  -4   1         51.55         54.04         4.02 o                         
  12  -4   1         27.88         31.21         3.37 o                         
 -13  -3   1         13.21         12.01         2.87 o                         
 -12  -3   1          8.06          8.39         2.10 o                         
 -11  -3   1        478.59        502.13        11.57 o                         
 -10  -3   1        675.74        670.75        18.76 o                         
  -9  -3   1        977.73        974.53        15.76 o                         
  -8  -3   1        173.29        175.80         7.65 o                         
  -7  -3   1         23.86         15.22         5.59 o                         
  -6  -3   1        320.97        291.77        11.57 o                         
  -5  -3   1       1800.56       1586.60        46.67 o                         
  -4  -3   1        328.84        318.71        12.45 o                         
  -3  -3   1          7.14         10.92         2.87 o                         
  -2  -3   1        347.64        287.37         8.02 o                         
  -1  -3   1       2349.90       2415.19        56.59 o                         
   0  -3   1         11.03         11.56         2.95 o                         
   1  -3   1       3240.83       3471.83        41.92 o                         
   2  -3   1       2301.63       2176.14        30.51 o                         
   3  -3   1        299.28        332.50        10.21 o                         
   4  -3   1       2740.67       2665.85        42.10 o                         
   5  -3   1         60.84         47.94         6.19 o                         
   6  -3   1         19.10         20.47         5.70 o                         
   7  -3   1        103.68         99.10         4.24 o                         
   8  -3   1          4.55          2.82         2.54 o                         
   9  -3   1       1014.24       1060.90        14.30 o                         
  10  -3   1       1039.86       1194.46        21.41 o                         
  11  -3   1         46.68         53.27         4.32 o                         
  12  -3   1        134.76        144.92         6.96 o                         
 -13  -2   1        311.17        285.57         9.09 o                         
 -12  -2   1        179.86        201.18         7.12 o                         
 -11  -2   1         34.52         34.28         4.02 o                         
 -10  -2   1        149.61        178.26         5.81 o                         
  -9  -2   1       2517.42       2591.19        29.81 o                         
  -8  -2   1        275.05        306.72         7.53 o                         
  -7  -2   1        624.68        682.92        19.45 o                         
  -6  -2   1          9.17         15.96         4.09 o                         
  -5  -2   1        742.27        719.37        16.91 o                         
  -4  -2   1        152.01        226.06         9.84 o                         
  -3  -2   1         72.09        102.55         4.73 o                         
  -2  -2   1          8.32         15.53         2.51 o                         
  -1  -2   1        737.61        676.59        21.45 o                         
   0  -2   1       1147.17       1124.63        21.55 o                         
   1  -2   1        292.33        307.84         7.46 o                         
   2  -2   1       1591.97       1485.06        23.81 o                         
   3  -2   1       1114.19       1187.99        18.36 o                         
   4  -2   1        459.74        497.92        14.30 o                         
   5  -2   1        138.70         99.07         9.67 o                         
   6  -2   1        911.66       1007.69        32.75 o                         
   7  -2   1        297.85        303.34         7.76 o                         
   8  -2   1        338.38        350.21         7.65 o                         
   9  -2   1        179.32        194.00         6.45 o                         
  10  -2   1         20.95         25.44         3.03 o                         
  11  -2   1          7.62         19.89         5.42 o                         
  12  -2   1         93.71         99.01         6.48 o                         
 -13  -1   1        112.47         98.33         5.21 o                         
 -12  -1   1         53.40         58.63         4.10 o                         
 -11  -1   1         22.04         19.86         4.36 o                         
 -10  -1   1         87.16         83.95         5.36 o                         
  -9  -1   1        204.78        227.85         7.73 o                         
  -8  -1   1        276.91        331.34         7.51 o                         
  -7  -1   1       3018.01       3185.19        62.73 o                         
  -6  -1   1       2570.24       2662.79        40.88 o                         
  -5  -1   1         53.72         87.28         5.85 o                         
  -4  -1   1        282.25        308.39        16.67 o                         
  -3  -1   1       4752.07       4474.96        50.31 o                         
  -2  -1   1        445.25        571.61        10.02 o                         
  -1  -1   1        278.64        214.38         7.22 o                         
   0  -1   1       6019.18       5922.76       102.98 o                         
   1  -1   1         21.26         14.24         1.62 o                         
   2  -1   1       8667.47       8728.41       149.55 o                         
   3  -1   1         69.12         42.36         3.69 o                         
   4  -1   1       1690.35       1830.27        34.69 o                         
   5  -1   1       2955.96       3144.29        66.28 o                         
   6  -1   1       1026.21       1116.22        33.35 o                         
   7  -1   1         56.82         63.29        10.17 o                         
   8  -1   1         33.83         55.80         4.18 o                         
   9  -1   1         10.39          5.31         2.80 o                         
  10  -1   1        738.97        747.40        13.05 o                         
  11  -1   1        185.60        247.02         8.48 o                         
  12  -1   1         14.40         20.14         4.41 o                         
 -12   0   1        129.85        158.14         5.85 o                         
 -11   0   1          3.82          2.65         3.65 o                         
 -10   0   1          8.88          7.57         3.42 o                         
  -9   0   1       1193.94       1281.53        18.91 o                         
  -8   0   1        163.28        152.71         5.82 o                         
  -7   0   1         11.54         11.92         6.24 o                         
  -6   0   1        445.09        408.61        18.18 o                         
  -5   0   1         66.39        159.30         5.92 o                         
  -4   0   1       4717.40       5232.36        63.48 o                         
  -3   0   1      21145.95      20435.98       197.63 o                         
  -2   0   1        328.98        223.15         5.66 o                         
  -1   0   1       1084.87        712.28         9.74 o                         
   0   0   1       3112.95       3540.24        43.55 o                         
   1   0   1        427.48        284.47        12.83 o                         
   2   0   1        171.71        115.75         6.04 o                         
   3   0   1       3424.82       3146.38        61.16 o                         
   4   0   1         52.98         83.07         7.20 o                         
   5   0   1       2652.45       2677.23        38.57 o                         
   6   0   1        393.83        416.58        13.86 o                         
   7   0   1        115.17         92.18        11.08 o                         
   8   0   1         74.76         83.24         4.60 o                         
   9   0   1         51.20         56.26         4.44 o                         
  10   0   1         64.06         58.48         4.15 o                         
  11   0   1         94.24         90.91         4.54 o                         
  12   0   1        268.51        267.84         7.47 o                         
 -12   1   1        126.77        148.51        15.95 o                         
 -11   1   1        751.16        855.67        16.67 o                         
 -10   1   1        325.83        333.36        14.73 o                         
  -9   1   1          5.05          9.36         3.88 o                         
  -8   1   1         43.96         56.04         4.28 o                         
  -7   1   1        161.78        176.24         5.83 o                         
  -6   1   1         16.50         12.43         5.61 o                         
  -5   1   1        392.77        526.10        19.66 o                         
  -4   1   1        756.23        811.78        15.73 o                         
  -3   1   1       2035.13       2180.50        28.89 o                         
  -2   1   1       9436.62       9414.57       139.93 o                         
  -1   1   1       3713.85       3869.16        41.16 o                         
   0   1   1        813.10        702.30        10.90 o                         
   1   1   1        585.64        749.68        17.98 o                         
   2   1   1        130.04         62.60         4.92 o                         
   3   1   1         54.63         35.37         4.92 o                         
   4   1   1       1699.09       1493.48        38.64 o                         
   5   1   1         10.05         19.81         4.01 o                         
   6   1   1        680.57        716.99        18.74 o                         
   7   1   1        406.20        413.18        15.59 o                         
   8   1   1        477.76        497.60        10.34 o                         
   9   1   1        152.21        139.94         6.07 o                         
  10   1   1        321.76        365.64        10.55 o                         
  11   1   1        278.46        255.47         6.92 o                         
  12   1   1          6.77         13.27         2.59 o                         
 -12   2   1        148.74        197.09         5.60 o                         
 -11   2   1        144.11        163.00         6.60 o                         
 -10   2   1         85.55        106.36         6.31 o                         
  -9   2   1          8.74         13.86         5.61 o                         
  -8   2   1        262.11        259.72         6.37 o                         
  -7   2   1         58.22         81.39         3.64 o                         
  -6   2   1       1661.18       1742.25        44.45 o                         
  -5   2   1       3373.02       3733.05        66.70 o                         
  -4   2   1        137.46        237.63        12.50 o                         
  -3   2   1       1323.35       1278.17        27.94 o                         
  -2   2   1       1960.45       2093.96        35.68 o                         
  -1   2   1       4600.81       4055.61        51.75 o                         
   0   2   1       6418.14       5569.18        70.63 o                         
   1   2   1      53823.63      49987.41       808.62 o                         
   2   2   1       1986.11       2108.97        46.07 o                         
   3   2   1       2728.82       2780.91        59.69 o                         
   4   2   1        845.73        813.68        19.45 o                         
   5   2   1        532.33        539.47        17.08 o                         
   6   2   1        116.68         84.52         8.11 o                         
   7   2   1        710.86        718.34        20.80 o                         
   8   2   1        941.68        893.89        16.16 o                         
   9   2   1         28.92         27.13         6.00 o                         
  10   2   1         48.31         51.54         3.97 o                         
  11   2   1          5.87          3.03         2.82 o                         
  12   2   1        145.30        149.35         4.66 o                         
  13   2   1        118.75         88.85         4.64 o                         
 -12   3   1        200.70        229.36         8.23 o                         
 -11   3   1         58.86         64.24         4.57 o                         
 -10   3   1         19.49         18.21         3.41 o                         
  -9   3   1          3.31          3.47         3.15 o                         
  -8   3   1        566.64        628.99         9.76 o                         
  -7   3   1       1052.88       1029.61        22.27 o                         
  -6   3   1        251.41        253.41        14.40 o                         
  -5   3   1        245.63        289.50        13.65 o                         
  -4   3   1        380.04        374.22        13.91 o                         
  -3   3   1        173.16        120.41         7.17 o                         
  -2   3   1        987.76        884.41        30.51 o                         
  -1   3   1        430.27        378.27        10.31 o                         
   0   3   1        179.25        155.52         5.34 o                         
   1   3   1       6445.03       5944.96       109.75 o                         
   2   3   1       4941.49       4128.30       676.14 o                         
   3   3   1       2229.25       2301.99        35.49 o                         
   4   3   1        267.72        342.27        11.89 o                         
   5   3   1        861.13        779.32        21.25 o                         
   6   3   1        589.29        603.34        20.34 o                         
   7   3   1        694.69        556.67        19.14 o                         
   8   3   1       2035.28       1895.31        29.25 o                         
   9   3   1         13.24         12.26         4.31 o                         
  10   3   1         13.54         22.14         4.45 o                         
  11   3   1        372.14        390.56        10.37 o                         
  12   3   1         90.24         81.00         5.34 o                         
  13   3   1        377.39        326.87        19.50 o                         
 -11   4   1         23.40         28.03         3.39 o                         
 -10   4   1        260.00        304.12         7.50 o                         
  -9   4   1        554.09        587.67        11.55 o                         
  -8   4   1        174.58        182.53         7.72 o                         
  -7   4   1        122.81        122.60         5.02 o                         
  -6   4   1         41.21         38.13         3.10 o                         
  -5   4   1        367.29        340.59        19.01 o                         
  -4   4   1        153.06        134.77        11.23 o                         
  -3   4   1         18.78         19.45         5.10 o                         
  -2   4   1        114.03        142.12         6.03 o                         
  -1   4   1       2729.65       2818.42        43.39 o                         
   0   4   1        672.94        462.35        21.34 o                         
   1   4   1       1200.26       1385.87        41.65 o                         
   2   4   1       1950.27       1741.43        46.63 o                         
   3   4   1          5.12         22.70         6.54 o                         
   4   4   1       2430.00       2132.08        38.39 o                         
   5   4   1       1142.48       1033.82        24.70 o                         
   6   4   1        237.85        202.25        19.78 o                         
   7   4   1        134.18        146.21         9.96 o                         
   8   4   1         59.25         59.44         4.32 o                         
   9   4   1        155.41        156.48         6.72 o                         
  10   4   1        633.70        603.62        23.15 o                         
  11   4   1         71.08         70.74         5.15 o                         
  12   4   1         32.48         29.65         3.37 o                         
  13   4   1          2.30          1.08         4.41 o                         
 -11   5   1        288.21        275.04        21.04 o                         
 -10   5   1        124.50        133.60         5.55 o                         
  -9   5   1        121.91        130.99         5.67 o                         
  -8   5   1        222.27        219.11         7.36 o                         
  -7   5   1        138.91        150.35         5.08 o                         
  -6   5   1        594.70        579.82         9.22 o                         
  -5   5   1        171.51        177.71         5.32 o                         
  -4   5   1       1067.53       1040.58        32.86 o                         
  -3   5   1       3328.97       3129.10        61.61 o                         
  -2   5   1        314.96        281.31        14.98 o                         
  -1   5   1        221.76        229.89         8.38 o                         
   0   5   1       4151.05       4232.93        69.26 o                         
   1   5   1        246.34        146.30         8.34 o                         
   2   5   1       1483.95       1593.38        48.44 o                         
   3   5   1       4593.16       4299.66        98.76 o                         
   4   5   1         33.75         34.27         9.20 o                         
   5   5   1         11.44          0.75         6.85 o                         
   6   5   1         15.93         11.81         8.78 o                         
   7   5   1         12.39         14.66         6.92 o                         
   8   5   1         13.30         12.61         3.91 o                         
   9   5   1        700.03        689.54        18.75 o                         
  10   5   1        103.50         98.48         6.07 o                         
  11   5   1        220.15        220.56         7.43 o                         
  12   5   1         16.51         13.28         2.67 o                         
  13   5   1          3.18         -1.78         2.51 o                         
 -10   6   1          3.46          3.28         2.08 o                         
  -9   6   1         32.26         33.81         3.56 o                         
  -8   6   1         10.38         12.99         3.80 o                         
  -7   6   1        220.13        231.06         7.52 o                         
  -6   6   1         18.33         22.76         3.29 o                         
  -5   6   1        391.45        370.98         9.87 o                         
  -4   6   1         22.22         24.07         3.26 o                         
  -3   6   1         79.22         99.77        18.07 o                         
  -2   6   1        217.97        204.79        23.12 o                         
  -1   6   1        674.32        639.30        22.08 o                         
   0   6   1       1811.78       1733.68        55.84 o                         
   1   6   1        156.26        126.50        11.09 o                         
   2   6   1        101.70        153.70        11.47 o                         
   3   6   1         11.96         13.02         8.27 o                         
   4   6   1        153.76        108.38        16.51 o                         
   5   6   1         85.21         88.38        15.54 o                         
   6   6   1          4.90          4.91         5.16 o                         
   7   6   1        129.63        116.71        10.16 o                         
   8   6   1        117.37         92.83         6.79 o                         
   9   6   1        715.84        664.25        19.21 o                         
  10   6   1        605.02        640.37        15.87 o                         
  11   6   1        124.30        116.64         5.29 o                         
  12   6   1         44.33         50.43         3.14 o                         
  13   6   1         29.08         16.36         2.22 o                         
 -10   7   1         19.93         18.88         3.55 o                         
  -9   7   1         28.30         26.60         2.78 o                         
  -8   7   1        569.35        597.10        13.70 o                         
  -7   7   1        147.53        134.31         5.16 o                         
  -6   7   1         40.17         50.10         4.02 o                         
  -5   7   1         16.64         22.22         3.19 o                         
  -4   7   1         38.48         28.87         3.80 o                         
  -3   7   1        103.14         92.85         4.68 o                         
  -2   7   1       1112.04       1058.07        18.81 o                         
  -1   7   1        535.62        498.85        36.62 o                         
   0   7   1       1140.78       1127.86        34.14 o                         
   1   7   1       1040.97        945.18        32.31 o                         
   2   7   1         47.16         35.22        11.16 o                         
   3   7   1        459.28        478.26        32.45 o                         
   4   7   1         23.77         22.20         7.58 o                         
   5   7   1        103.61         90.17         7.31 o                         
   6   7   1        402.12        422.33        15.25 o                         
   7   7   1        313.58        277.32        13.26 o                         
   8   7   1         27.40         19.46         5.92 o                         
   9   7   1        149.25        132.04         9.38 o                         
  10   7   1         13.71         23.24         5.96 o                         
  11   7   1        523.25        532.12        10.94 o                         
  12   7   1       1151.62       1022.20        24.43 o                         
  -9   8   1         13.41          8.95         2.39 o                         
  -8   8   1         96.73         99.84         5.62 o                         
  -7   8   1        288.86        268.93         9.51 o                         
  -6   8   1        276.08        313.35        10.86 o                         
  -5   8   1         82.99         89.97         6.64 o                         
  -4   8   1         59.46         74.71         5.14 o                         
  -3   8   1        217.10        192.96         7.67 o                         
  -2   8   1        656.90        618.93        10.00 o                         
  -1   8   1        442.20        379.36        11.53 o                         
   0   8   1        251.34        242.70         6.90 o                         
   1   8   1          2.42          4.41         3.35 o                         
   2   8   1        162.23        161.04         9.34 o                         
   3   8   1        217.27        218.53        10.79 o                         
   4   8   1        331.30        337.93        18.94 o                         
   5   8   1         77.25         80.88         5.91 o                         
   6   8   1         15.64         23.90         6.92 o                         
   7   8   1          6.88          1.32         8.20 o                         
   8   8   1         53.48         40.55         5.16 o                         
   9   8   1        134.23        129.98         7.72 o                         
  10   8   1         41.70         32.79         4.22 o                         
  11   8   1         32.23         28.18         2.67 o                         
  12   8   1        208.53        172.46         5.98 o                         
  -8   9   1         17.43         11.55         2.83 o                         
  -7   9   1         37.58         40.15         4.33 o                         
  -6   9   1        109.82        124.42         6.80 o                         
  -5   9   1         19.51         17.06         4.09 o                         
  -4   9   1        393.39        403.95        14.23 o                         
  -3   9   1        652.13        669.91        11.07 o                         
  -2   9   1         59.76         71.59         4.19 o                         
  -1   9   1          4.98          6.36         3.54 o                         
   0   9   1         18.26          9.56         3.49 o                         
   1   9   1        332.94        355.52        10.84 o                         
   2   9   1         13.69         12.86         5.98 o                         
   3   9   1         63.85         67.73         7.70 o                         
   4   9   1        378.44        424.80        16.04 o                         
   5   9   1        177.75        179.25        10.82 o                         
   6   9   1         41.13         40.55         4.81 o                         
   7   9   1        169.71        168.89        10.11 o                         
   8   9   1         74.52         77.66         7.89 o                         
   9   9   1        255.86        249.91        10.90 o                         
  10   9   1        124.69        158.40        10.66 o                         
  11   9   1         95.22         86.71         3.89 o                         
  -7  10   1          8.21          2.23         2.20 o                         
  -6  10   1         26.21         30.34         6.84 o                         
  -5  10   1         23.58         22.65         4.15 o                         
  -4  10   1          6.19          6.96         4.14 o                         
  -3  10   1        264.74        249.59         8.86 o                         
  -2  10   1         12.49         12.50         3.21 o                         
  -1  10   1         14.32         19.42         4.21 o                         
   0  10   1         60.00         76.97         8.03 o                         
   1  10   1         15.71         14.64         7.04 o                         
   2  10   1         22.52         26.07         8.27 o                         
   3  10   1        714.60        760.59        25.62 o                         
   4  10   1         70.78         76.62         6.89 o                         
   5  10   1          7.30         -3.57         5.51 o                         
   6  10   1         10.62          4.49         4.99 o                         
   7  10   1        172.16        226.15        10.31 o                         
   8  10   1        382.88        492.28        14.36 o                         
   9  10   1        222.02        272.53        10.01 o                         
  10  10   1         58.00         50.60         4.19 o                         
  -5  11   1          8.91          9.09         5.00 o                         
  -4  11   1         26.50         21.68         3.38 o                         
  -3  11   1         27.18         37.19         6.71 o                         
  -2  11   1         48.51         50.43         5.32 o                         
  -1  11   1          9.53         12.47         4.65 o                         
   0  11   1        231.66        239.01         9.50 o                         
   1  11   1        632.05        642.03        23.48 o                         
   2  11   1        297.39        304.56        16.33 o                         
   3  11   1          1.72          1.86         7.11 o                         
   4  11   1          2.96          1.29         4.68 o                         
   5  11   1         51.07         63.64         6.39 o                         
   6  11   1        236.24        300.31        10.56 o                         
   7  11   1        109.50        141.48        11.41 o                         
   8  11   1        214.26        278.93        14.15 o                         
   9  11   1         45.48         72.16         7.34 o                         
  10  11   1         12.21         10.69         3.50 o                         
  -3  12   1         71.51         62.70         5.25 o                         
  -2  12   1        251.92        216.95        19.41 o                         
  -1  12   1          3.71          7.64         5.31 o                         
   0  12   1          5.66          5.34         5.93 o                         
   1  12   1         58.65         71.92         8.75 o                         
   2  12   1         15.58         16.74         7.03 o                         
   3  12   1         20.98         27.76         7.50 o                         
   4  12   1        153.25        190.22        11.84 o                         
   5  12   1         26.57         29.07         4.45 o                         
   6  12   1         45.84         48.12         4.61 o                         
   7  12   1         48.54         72.79         7.11 o                         
   8  12   1          7.47          4.88         4.09 o                         
  -1  13   1         50.12         32.37         4.00 o                         
   0  13   1         26.61         33.10         5.05 o                         
   1  13   1          8.52          7.78         4.80 o                         
   2  13   1         42.43         61.98         6.81 o                         
   3  13   1         19.86         26.86         5.72 o                         
   4  13   1          7.43         21.11         5.32 o                         
   5  13   1         31.59         32.73         5.04 o                         
  -5 -13   2         66.94         80.62         5.51 o                         
  -4 -13   2        183.35        216.35         9.44 o                         
  -3 -13   2        196.71        236.03        10.39 o                         
  -2 -13   2         69.40         70.42         6.46 o                         
  -1 -13   2         24.58         25.77         4.88 o                         
   0 -13   2         10.71          5.55         2.38 o                         
  -7 -12   2        271.92        269.15        10.97 o                         
  -6 -12   2         64.22         68.33         7.18 o                         
  -5 -12   2         35.74         33.35         7.81 o                         
  -4 -12   2         95.11        133.91         9.72 o                         
  -3 -12   2        102.86        115.55         9.48 o                         
  -2 -12   2         23.29         16.31         4.27 o                         
  -1 -12   2          2.28          2.24         3.95 o                         
   0 -12   2         46.98         40.20         4.75 o                         
   1 -12   2         23.63         26.55         4.09 o                         
   2 -12   2          7.04          7.37         4.93 o                         
   3 -12   2          7.45          3.04         4.21 o                         
   4 -12   2          1.76         -0.03         3.30 o                         
  -9 -11   2         11.62          6.64         2.59 o                         
  -8 -11   2         40.59         39.59         4.83 o                         
  -7 -11   2        165.76        203.47         8.64 o                         
  -6 -11   2        237.94        286.85         9.55 o                         
  -5 -11   2        202.81        244.67        13.96 o                         
  -4 -11   2         31.37         18.43         5.02 o                         
  -3 -11   2          1.75          2.94         4.65 o                         
  -2 -11   2        247.96        260.39        10.05 o                         
  -1 -11   2        284.02        314.61        11.03 o                         
   0 -11   2         14.95         14.74         4.86 o                         
   1 -11   2          9.73          6.34         4.52 o                         
   2 -11   2         26.37         28.35         4.76 o                         
   3 -11   2        165.40        151.45        10.45 o                         
   4 -11   2        201.31        204.16        10.99 o                         
   5 -11   2        302.95        261.08        10.90 o                         
   6 -11   2         92.19         81.84         5.40 o                         
 -10 -10   2          3.31          2.06         4.78 o                         
  -9 -10   2        355.57        429.38        11.62 o                         
  -8 -10   2        299.87        312.56        15.21 o                         
  -7 -10   2         24.06         30.44         8.33 o                         
  -6 -10   2          6.10          0.38         4.64 o                         
  -5 -10   2         12.50         13.37         5.21 o                         
  -4 -10   2        218.78        222.44         8.02 o                         
  -3 -10   2         37.63         35.69         4.18 o                         
  -2 -10   2        256.05        246.00        10.71 o                         
  -1 -10   2         20.26         18.35         4.22 o                         
   0 -10   2         37.48         41.73         6.12 o                         
   1 -10   2          8.22          9.12         6.42 o                         
   2 -10   2         74.56         78.01         6.54 o                         
   3 -10   2          3.70         -2.80         4.32 o                         
   4 -10   2         38.01         33.44         4.75 o                         
   5 -10   2         97.45         83.03         5.57 o                         
   6 -10   2        168.71        167.88         6.32 o                         
   7 -10   2         10.53         15.77         4.22 o                         
 -11  -9   2        160.56        128.84         4.90 o                         
 -10  -9   2          4.18          0.95         3.52 o                         
  -9  -9   2          3.74          2.00         4.80 o                         
  -8  -9   2        645.51        648.16        24.55 o                         
  -7  -9   2         10.20         10.87         8.40 o                         
  -6  -9   2         32.43         34.74         5.74 o                         
  -5  -9   2         17.24         17.67         5.31 o                         
  -4  -9   2         10.56         16.58         4.09 o                         
  -3  -9   2         77.85         79.72         5.27 o                         
  -2  -9   2        409.86        430.53        10.35 o                         
  -1  -9   2         18.07         23.90         4.08 o                         
   0  -9   2         76.16         87.09         6.82 o                         
   1  -9   2         43.40         52.53         4.83 o                         
   2  -9   2        157.59        151.61         5.39 o                         
   3  -9   2        554.51        523.43        11.07 o                         
   4  -9   2        657.18        670.43        12.64 o                         
   5  -9   2        248.88        248.79         7.47 o                         
   6  -9   2          1.65         -3.07         4.33 o                         
   7  -9   2         17.99          9.45         7.40 o                         
   8  -9   2          5.51          3.00         3.97 o                         
 -11  -8   2        222.07        185.64        10.52 o                         
 -10  -8   2         20.56         20.25         2.84 o                         
  -9  -8   2          4.10          5.57         4.35 o                         
  -8  -8   2          5.16          4.25         5.08 o                         
  -7  -8   2         88.67         84.55         6.10 o                         
  -6  -8   2          5.76          7.64         3.13 o                         
  -5  -8   2        912.53        972.77        19.55 o                         
  -4  -8   2        745.79        765.45        12.43 o                         
  -3  -8   2         40.48         41.77         4.13 o                         
  -2  -8   2        583.24        579.58        11.52 o                         
  -1  -8   2         22.54         26.51         3.62 o                         
   0  -8   2        338.64        284.49         7.74 o                         
   1  -8   2       1062.49       1028.03        21.30 o                         
   2  -8   2         82.58         69.62         6.04 o                         
   3  -8   2        648.98        657.42        11.75 o                         
   4  -8   2         50.59         54.63         4.05 o                         
   5  -8   2        100.61        103.48         5.65 o                         
   6  -8   2        414.77        412.81        13.45 o                         
   7  -8   2        936.48        942.18        33.37 o                         
   8  -8   2          6.03          3.78         2.29 o                         
   9  -8   2          6.52          4.97         3.59 o                         
 -12  -7   2        100.21         74.69         3.82 o                         
 -11  -7   2         94.32        101.86         5.28 o                         
 -10  -7   2         73.14         71.80         4.42 o                         
  -9  -7   2         74.04         74.04         5.80 o                         
  -8  -7   2         79.98         80.35         6.21 o                         
  -7  -7   2        696.81        642.27        14.69 o                         
  -6  -7   2        177.88        184.16         8.03 o                         
  -5  -7   2          6.34          5.75         2.89 o                         
  -4  -7   2        378.92        398.81         9.42 o                         
  -3  -7   2        615.90        570.20        36.09 o                         
  -2  -7   2        386.67        370.70        28.42 o                         
  -1  -7   2        198.11        136.58        17.65 o                         
   0  -7   2         49.30         48.69        11.96 o                         
   1  -7   2        579.72        558.55        32.86 o                         
   2  -7   2        576.11        543.54        34.23 o                         
   3  -7   2        257.05        232.84        10.81 o                         
   4  -7   2          5.17          5.57         3.30 o                         
   5  -7   2        218.81        216.14         8.99 o                         
   6  -7   2        132.66        146.06         6.39 o                         
   7  -7   2        378.49        372.59        11.50 o                         
   8  -7   2        530.13        559.32        11.43 o                         
   9  -7   2        109.69         98.99         4.18 o                         
  10  -7   2          5.09          5.26         2.70 o                         
 -12  -6   2          2.55          3.88         1.65 o                         
 -11  -6   2          9.11          7.53         7.30 o                         
 -10  -6   2         73.96         69.53         6.40 o                         
  -9  -6   2        128.08        118.63         6.98 o                         
  -8  -6   2        217.79        209.82        16.57 o                         
  -7  -6   2        114.19         97.07         6.15 o                         
  -6  -6   2        175.09        161.09         7.06 o                         
  -5  -6   2        179.15        154.15        10.15 o                         
  -4  -6   2        747.42        687.76        37.94 o                         
  -3  -6   2          4.96          1.41         6.11 o                         
  -2  -6   2         42.14         22.48         8.32 o                         
  -1  -6   2        516.72        566.17        30.97 o                         
   0  -6   2        941.36        846.41        38.14 o                         
   1  -6   2          9.02          3.15         4.62 o                         
   2  -6   2          2.11          1.61         4.57 o                         
   3  -6   2        279.54        270.68        14.66 o                         
   4  -6   2        313.91        279.07         9.15 o                         
   5  -6   2        835.04        828.95        13.46 o                         
   6  -6   2        425.04        427.88         9.99 o                         
   7  -6   2        534.86        575.81        11.77 o                         
   8  -6   2          9.92          9.11         3.73 o                         
   9  -6   2          2.21          2.17         3.29 o                         
  10  -6   2        167.75        182.72         6.10 o                         
 -12  -5   2          2.74          6.79         2.02 o                         
 -11  -5   2         42.24         39.84         5.32 o                         
 -10  -5   2         37.05         34.92         5.02 o                         
  -9  -5   2        158.19        153.19         7.98 o                         
  -8  -5   2       1115.27       1082.33        21.92 o                         
  -7  -5   2          4.47          2.68         3.38 o                         
  -6  -5   2         62.81         79.77         5.12 o                         
  -5  -5   2        270.74        262.50        23.19 o                         
  -4  -5   2        199.48        138.63        16.31 o                         
  -3  -5   2       1506.32       1341.61        48.71 o                         
  -2  -5   2        799.13        747.04        34.00 o                         
  -1  -5   2        123.93        135.78        14.21 o                         
   0  -5   2        608.48        489.93        26.06 o                         
   1  -5   2        257.16        294.65        14.18 o                         
   2  -5   2       2888.29       3076.68        55.12 o                         
   3  -5   2        544.99        463.68        15.25 o                         
   4  -5   2         12.19          4.48         5.53 o                         
   5  -5   2         21.72         23.91         3.00 o                         
   6  -5   2        109.79        117.38         5.09 o                         
   7  -5   2         14.10         22.82         3.85 o                         
   8  -5   2        344.07        393.73         9.60 o                         
   9  -5   2         56.27         64.01         4.56 o                         
  10  -5   2         39.36         41.41         3.90 o                         
  11  -5   2        151.50        150.78         7.47 o                         
 -12  -4   2        259.48        244.46        11.28 o                         
 -11  -4   2        486.94        488.64        16.10 o                         
 -10  -4   2          7.65         11.15         4.56 o                         
  -9  -4   2         19.18         13.71         4.48 o                         
  -8  -4   2       1255.34       1190.85        23.51 o                         
  -7  -4   2         53.22         55.37         4.81 o                         
  -6  -4   2       2174.05       2019.96        91.89 o                         
  -5  -4   2       4551.70       4852.13        88.80 o                         
  -4  -4   2       1467.48       1462.15        31.76 o                         
  -3  -4   2       1089.32       1154.19        41.49 o                         
  -2  -4   2       1052.78       1080.20        38.11 o                         
  -1  -4   2         58.03         70.15         9.32 o                         
   0  -4   2        443.66        381.22        20.51 o                         
   1  -4   2        156.65        145.87         6.90 o                         
   2  -4   2       3074.60       3167.42        70.14 o                         
   3  -4   2       1730.11       1827.58        30.70 o                         
   4  -4   2        439.71        376.18        10.95 o                         
   5  -4   2        191.73        187.84        14.20 o                         
   6  -4   2        319.04        304.37         7.32 o                         
   7  -4   2        292.33        279.70         6.31 o                         
   8  -4   2          9.47         14.95         2.98 o                         
   9  -4   2        511.35        594.78        11.39 o                         
  10  -4   2        367.12        403.66        12.93 o                         
  11  -4   2         31.57         31.25         5.21 o                         
  12  -4   2         24.18         22.56         3.11 o                         
 -13  -3   2        420.71        410.39        10.56 o                         
 -12  -3   2         28.83         24.06         2.42 o                         
 -11  -3   2          4.05          7.46         3.17 o                         
 -10  -3   2         45.25         46.38         3.92 o                         
  -9  -3   2        223.89        216.06         6.85 o                         
  -8  -3   2        144.03        133.75         5.19 o                         
  -7  -3   2       1860.61       1781.14        28.19 o                         
  -6  -3   2         33.86         36.17         6.25 o                         
  -5  -3   2        783.49        850.75        24.01 o                         
  -4  -3   2        750.63        696.67        19.87 o                         
  -3  -3   2        140.49        176.43         8.88 o                         
  -2  -3   2        370.44        363.44        18.76 o                         
  -1  -3   2          5.40          7.77         3.77 o                         
   0  -3   2        952.42       1022.74        77.85 o                         
   1  -3   2       9518.72       9210.61        95.70 o                         
   2  -3   2       1646.04       1883.02        37.78 o                         
   3  -3   2         57.06         39.01         4.01 o                         
   4  -3   2        659.07        626.66        13.15 o                         
   5  -3   2         23.22         44.38         7.23 o                         
   6  -3   2       2321.83       2519.88        46.02 o                         
   7  -3   2       2341.17       2372.14        26.21 o                         
   8  -3   2         83.50         76.38         3.46 o                         
   9  -3   2        277.67        267.25         6.44 o                         
  10  -3   2        168.94        181.73         7.56 o                         
  11  -3   2         13.44         10.11         4.78 o                         
  12  -3   2          7.14          9.75         3.42 o                         
 -13  -2   2        285.95        296.29         8.62 o                         
 -12  -2   2         86.58         78.32         4.18 o                         
 -11  -2   2         32.58         25.98         3.51 o                         
 -10  -2   2         60.36         66.07         4.00 o                         
  -9  -2   2        623.07        641.53        11.77 o                         
  -8  -2   2         77.84         75.87         4.21 o                         
  -7  -2   2        949.07        939.87        25.40 o                         
  -6  -2   2        162.52        184.29         9.09 o                         
  -5  -2   2        252.08        348.53        11.16 o                         
  -4  -2   2        350.00        271.38         8.79 o                         
  -3  -2   2        151.86        116.24         4.94 o                         
  -2  -2   2       1957.09       2158.14        35.87 o                         
  -1  -2   2       4269.03       4191.45        83.54 o                         
   0  -2   2       2098.18       2243.37        32.40 o                         
   1  -2   2       8031.07       8929.30       110.15 o                         
   2  -2   2       1762.28       1754.09        25.01 o                         
   3  -2   2       1901.45       2016.67        28.87 o                         
   4  -2   2       2044.74       2130.61        31.52 o                         
   5  -2   2        678.61        728.58        21.06 o                         
   6  -2   2       1003.68       1061.01        26.74 o                         
   7  -2   2         36.90         36.33         2.92 o                         
   8  -2   2         39.58         39.02         2.76 o                         
   9  -2   2         64.80         68.18         4.48 o                         
  10  -2   2        116.94        143.26         7.53 o                         
  11  -2   2         29.87         34.21         3.88 o                         
  12  -2   2        118.31        125.60         7.13 o                         
 -12  -1   2         88.37         95.57         4.62 o                         
 -11  -1   2         81.43         88.05         7.81 o                         
 -10  -1   2        576.19        608.98        12.74 o                         
  -9  -1   2       1382.85       1454.15        22.57 o                         
  -8  -1   2        329.63        295.47         8.39 o                         
  -7  -1   2         52.92         43.90         3.48 o                         
  -6  -1   2        969.81       1032.73        22.74 o                         
  -5  -1   2        387.40        485.32        13.29 o                         
  -4  -1   2       1604.03       1551.25        24.45 o                         
  -3  -1   2       1325.59       1321.98        20.18 o                         
  -2  -1   2       1914.05       2055.38        32.64 o                         
  -1  -1   2       1343.55       1414.40        23.79 o                         
   0  -1   2       4092.90       4544.71        84.67 o                         
   1  -1   2         11.26         29.67         8.92 o                         
   2  -1   2      10876.05      10122.71       121.79 o                         
   3  -1   2         38.42         68.33         4.70 o                         
   4  -1   2        858.15        817.01        25.75 o                         
   5  -1   2       2818.37       3071.96        52.64 o                         
   6  -1   2         34.52         21.56         4.68 o                         
   7  -1   2          4.40          2.99         7.30 o                         
   8  -1   2        301.44        275.65         6.80 o                         
   9  -1   2        163.67        194.05         6.17 o                         
  10  -1   2       1990.76       2201.56        27.52 o                         
  11  -1   2       1467.81       1493.23        24.77 o                         
  12  -1   2         78.09         85.62         4.13 o                         
 -12   0   2         80.51        106.22         3.73 o                         
 -11   0   2         23.41         15.67         5.64 o                         
 -10   0   2        174.62        147.77         6.69 o                         
  -9   0   2        380.44        367.67         9.93 o                         
  -8   0   2       2386.06       2538.50        33.55 o                         
  -7   0   2       1717.51       1849.33        23.76 o                         
  -6   0   2       1441.24       1466.01        37.06 o                         
  -5   0   2        226.08        286.00        17.29 o                         
  -4   0   2        331.76        480.70         9.96 o                         
  -3   0   2        214.60        186.05         5.40 o                         
  -2   0   2       3334.78       2898.05        33.89 o                         
  -1   0   2       1745.70       2133.89        25.77 o                         
   0   0   2        658.05        437.72         9.67 o                         
   1   0   2       1001.49       1169.56        19.35 o                         
   2   0   2        960.96        801.09        21.76 o                         
   3   0   2       1433.99       1432.01        35.05 o                         
   4   0   2       1128.44       1148.52        32.34 o                         
   5   0   2         15.60         36.19         6.32 o                         
   6   0   2         23.11         18.47         4.16 o                         
   7   0   2        145.33        172.77        10.56 o                         
   8   0   2        575.77        548.50        10.25 o                         
   9   0   2        342.84        355.40         8.16 o                         
  10   0   2        186.84        186.57         6.37 o                         
  11   0   2         12.07         16.62         3.24 o                         
  12   0   2          2.10          0.51         2.53 o                         
 -12   1   2        115.15        124.26         4.64 o                         
 -11   1   2         72.27         74.10         4.88 o                         
 -10   1   2         26.71         26.07         5.98 o                         
  -9   1   2        139.62        159.13         7.04 o                         
  -8   1   2         28.22         28.81         3.86 o                         
  -7   1   2       1874.43       1946.91        25.03 o                         
  -6   1   2       2859.91       3213.73        63.13 o                         
  -5   1   2       7910.53       8260.35       155.24 o                         
  -4   1   2         83.47         78.23         5.26 o                         
  -3   1   2          4.44         11.82         2.73 o                         
  -2   1   2       4204.41       3937.87       115.31 o                         
  -1   1   2        382.42        288.71         9.13 o                         
   0   1   2        649.36        474.94         7.63 o                         
   1   1   2       7742.68       6845.62        85.17 o                         
   2   1   2       2740.76       2313.45        48.15 o                         
   3   1   2         36.66         67.69         6.62 o                         
   4   1   2        544.02        444.99        18.97 o                         
   5   1   2       2365.81       2342.45        58.42 o                         
   6   1   2       1164.83       1330.20        32.43 o                         
   7   1   2        624.70        626.86        19.86 o                         
   8   1   2         44.18         39.85         3.82 o                         
   9   1   2        165.70        166.99         5.50 o                         
  10   1   2         84.29         79.74         4.57 o                         
  11   1   2        402.13        418.83         8.91 o                         
  12   1   2         51.24         46.48         3.15 o                         
  13   1   2         17.17         10.36         2.48 o                         
 -12   2   2         10.48         19.54         3.75 o                         
 -11   2   2         85.98         82.89         3.97 o                         
 -10   2   2         51.27         48.57         4.87 o                         
  -9   2   2         49.86         81.94         5.35 o                         
  -8   2   2        675.30        686.51        11.11 o                         
  -7   2   2        466.18        478.21         8.66 o                         
  -6   2   2        190.53        261.27        23.22 o                         
  -5   2   2          9.76         19.90         6.17 o                         
  -4   2   2       1065.82       1107.56        28.80 o                         
  -3   2   2       1372.86       1247.25        38.78 o                         
  -2   2   2       2670.79       2875.57        49.28 o                         
  -1   2   2        110.65        116.30         5.55 o                         
   0   2   2        674.38        615.91        12.34 o                         
   1   2   2        899.65        988.35        19.70 o                         
   2   2   2         26.79         26.14         4.22 o                         
   3   2   2         12.83         16.86         4.12 o                         
   4   2   2         47.42         53.84         7.46 o                         
   5   2   2        612.87        580.57        25.93 o                         
   6   2   2        583.74        534.25        19.35 o                         
   7   2   2       1625.62       1575.82        38.84 o                         
   8   2   2        540.57        529.05        11.12 o                         
   9   2   2          2.34          5.05         3.33 o                         
  10   2   2        278.25        290.22         7.54 o                         
  11   2   2         38.63         30.49         4.32 o                         
  12   2   2        373.77        358.13         9.18 o                         
  13   2   2        202.54        179.13         6.99 o                         
 -12   3   2         34.33         44.20         3.59 o                         
 -11   3   2        122.81        151.24         8.71 o                         
 -10   3   2        361.88        408.47        11.11 o                         
  -9   3   2         45.00         58.63         6.36 o                         
  -8   3   2          4.59          7.68         2.97 o                         
  -7   3   2         20.90         31.44         3.08 o                         
  -6   3   2         65.53         45.28         4.20 o                         
  -5   3   2         84.37         98.98        11.10 o                         
  -4   3   2          6.97         24.38         6.19 o                         
  -3   3   2        110.37        131.42         9.63 o                         
  -2   3   2        454.43        397.24        14.76 o                         
  -1   3   2         85.87         88.73         3.69 o                         
   0   3   2       1845.29       1620.45        25.92 o                         
   1   3   2       2976.06       2935.61        46.65 o                         
   2   3   2       3157.13       3213.75        51.31 o                         
   3   3   2        726.06        707.48        26.06 o                         
   4   3   2       3840.14       3510.92        79.72 o                         
   5   3   2       2744.97       2733.06        63.90 o                         
   6   3   2        308.43        280.43        14.22 o                         
   7   3   2        279.79        277.91        15.58 o                         
   8   3   2        236.08        253.41         9.37 o                         
   9   3   2        600.22        553.63        24.43 o                         
  10   3   2        713.18        694.68        14.99 o                         
  11   3   2        269.91        247.13         8.38 o                         
  12   3   2         93.69         82.36         4.71 o                         
  13   3   2          4.41          4.06         2.65 o                         
 -11   4   2        219.29        263.73        14.75 o                         
 -10   4   2        612.50        696.09        13.59 o                         
  -9   4   2        419.88        462.19         9.94 o                         
  -8   4   2         25.89         29.03         5.51 o                         
  -7   4   2        351.83        366.54        14.63 o                         
  -6   4   2        329.77        311.71        10.88 o                         
  -5   4   2       1426.69       1324.13        50.37 o                         
  -4   4   2       1426.29       1392.31        37.86 o                         
  -3   4   2        305.45        216.95        12.97 o                         
  -2   4   2          3.82          3.27         3.49 o                         
  -1   4   2          1.18          5.34         2.08 o                         
   0   4   2       1451.89       1141.08        21.22 o                         
   1   4   2       4367.97       3857.65       131.52 o                         
   2   4   2      13195.35      13394.60       173.21 o                         
   3   4   2       4332.81       3945.38        87.34 o                         
   4   4   2         30.63         24.29         3.82 o                         
   5   4   2         41.46         34.23         8.67 o                         
   6   4   2         42.95         42.97        10.49 o                         
   7   4   2        204.91        169.51        10.42 o                         
   8   4   2        189.48        167.81         7.32 o                         
   9   4   2        392.43        359.99        12.95 o                         
  10   4   2        251.32        257.46         8.63 o                         
  11   4   2         41.03         38.17         6.88 o                         
  12   4   2          5.18          4.94         2.71 o                         
  13   4   2         53.63         37.99         3.72 o                         
 -11   5   2        463.76        513.09        13.09 o                         
 -10   5   2         11.46         12.48         2.59 o                         
  -9   5   2          8.73         14.17         5.29 o                         
  -8   5   2         69.09         83.87         6.61 o                         
  -7   5   2        313.01        326.06         8.37 o                         
  -6   5   2        223.21        210.55         5.30 o                         
  -5   5   2        392.82        351.22         7.63 o                         
  -4   5   2        438.44        450.43        22.18 o                         
  -3   5   2        381.40        359.03        17.70 o                         
  -2   5   2        261.12        239.45        12.96 o                         
  -1   5   2        197.26        206.11         8.06 o                         
   0   5   2        370.28        238.60        16.68 o                         
   1   5   2        299.41        367.49        15.81 o                         
   2   5   2       7151.71       6900.39       168.13 o                         
   3   5   2       1669.71       1760.57        53.16 o                         
   4   5   2         76.65        151.14        15.54 o                         
   5   5   2         10.33         17.20         8.36 o                         
   6   5   2         73.54         69.44        14.05 o                         
   7   5   2         34.11         35.66         5.14 o                         
   8   5   2        108.53         98.87         7.25 o                         
   9   5   2        186.72        181.86         9.66 o                         
  10   5   2          4.72         12.57         4.08 o                         
  11   5   2         95.64         99.79         5.34 o                         
  12   5   2         79.59         72.74         3.97 o                         
  13   5   2         17.52         11.95         2.87 o                         
 -10   6   2          5.33          3.07         2.05 o                         
  -9   6   2         37.57         42.49         3.55 o                         
  -8   6   2        197.40        221.11         8.43 o                         
  -7   6   2         41.27         42.84         3.81 o                         
  -6   6   2        384.95        389.65         8.05 o                         
  -5   6   2          5.87          5.38         2.77 o                         
  -4   6   2         11.08         10.13         3.12 o                         
  -3   6   2          5.28        -11.26        11.26 o                         
  -2   6   2         13.11         13.99        10.21 o                         
  -1   6   2         47.82         25.59        11.07 o                         
   0   6   2       2380.97       2476.06       112.62 o                         
   1   6   2        626.44        501.97        23.45 o                         
   2   6   2        216.71        226.78        18.88 o                         
   3   6   2        585.83        565.26        31.03 o                         
   4   6   2        227.51        221.28        20.76 o                         
   5   6   2        359.24        331.09        26.75 o                         
   6   6   2        910.44        868.08        23.42 o                         
   7   6   2        441.03        394.91        12.50 o                         
   8   6   2        250.03        234.09        10.40 o                         
   9   6   2          1.57          5.60         5.76 o                         
  10   6   2          4.48          2.95         5.77 o                         
  11   6   2         82.99         95.37         5.81 o                         
  12   6   2        137.17        121.49         6.11 o                         
  13   6   2         73.84         56.74         3.47 o                         
  -9   7   2         25.78         25.98         3.54 o                         
  -8   7   2        159.00        169.49         7.76 o                         
  -7   7   2         63.88         54.68         3.84 o                         
  -6   7   2          1.89          4.40         4.00 o                         
  -5   7   2        324.08        302.12         8.32 o                         
  -4   7   2        262.88        248.56         7.41 o                         
  -3   7   2       1172.39       1147.99        16.67 o                         
  -2   7   2       2143.69       2057.74        25.48 o                         
  -1   7   2        584.62        508.98        38.90 o                         
   0   7   2          6.11          3.45        10.21 o                         
   1   7   2          4.32         26.87        13.95 o                         
   2   7   2         50.00         33.75         7.70 o                         
   3   7   2        849.33        890.69        31.60 o                         
   4   7   2        360.28        311.64        27.24 o                         
   5   7   2         45.23         40.09         6.19 o                         
   6   7   2          3.82          4.93         3.48 o                         
   7   7   2         63.40         62.96         6.57 o                         
   8   7   2          5.11          9.01         5.75 o                         
   9   7   2        249.26        274.71        18.79 o                         
  10   7   2        197.27        202.77        13.03 o                         
  11   7   2        258.20        252.83         6.79 o                         
  12   7   2         37.90         35.22         3.02 o                         
  -9   8   2         10.45          8.77         3.34 o                         
  -8   8   2         41.23         43.04         4.15 o                         
  -7   8   2         68.39         78.07         8.41 o                         
  -6   8   2        526.38        524.44        17.70 o                         
  -5   8   2        256.14        298.98         8.57 o                         
  -4   8   2        149.66        139.84         6.25 o                         
  -3   8   2        167.13        161.68         5.52 o                         
  -2   8   2         58.42         53.66         3.73 o                         
  -1   8   2        138.78        123.18         4.55 o                         
   0   8   2        187.31        179.70         7.47 o                         
   1   8   2        407.12        389.26        10.67 o                         
   2   8   2          6.61          6.61         4.85 o                         
   3   8   2        475.08        456.57        12.17 o                         
   4   8   2          8.13          7.01         3.96 o                         
   5   8   2          8.99          8.26         3.95 o                         
   6   8   2        121.94        126.79         8.84 o                         
   7   8   2         97.63        107.10         6.58 o                         
   8   8   2        105.83        103.66         6.54 o                         
   9   8   2        235.82        239.07         8.72 o                         
  10   8   2        584.33        695.61        16.18 o                         
  11   8   2        713.31        718.21        11.15 o                         
  12   8   2        205.57        160.44         5.71 o                         
  -8   9   2        171.51        155.47         4.77 o                         
  -7   9   2        415.50        365.29        15.68 o                         
  -6   9   2        251.57        282.42        30.55 o                         
  -5   9   2         48.29         57.07         5.34 o                         
  -4   9   2          6.15         13.33         4.08 o                         
  -3   9   2         60.25         47.23         3.97 o                         
  -2   9   2         27.59         42.76         3.79 o                         
  -1   9   2        121.40        105.76         5.53 o                         
   0   9   2         55.25         62.24         5.83 o                         
   1   9   2         69.76         71.83         5.85 o                         
   2   9   2        240.16        235.07        13.86 o                         
   3   9   2        227.20        234.05         9.17 o                         
   4   9   2        349.17        393.97        11.99 o                         
   5   9   2        190.09        194.37         8.93 o                         
   6   9   2        191.62        216.21         9.80 o                         
   7   9   2        113.97        132.63         8.99 o                         
   8   9   2        144.71        149.78         6.92 o                         
   9   9   2         62.34         73.45         5.07 o                         
  10   9   2         16.55         24.08         3.93 o                         
  11   9   2         44.96         39.42         2.91 o                         
  -7  10   2         14.99         11.49         2.79 o                         
  -6  10   2        359.28        311.78        20.34 o                         
  -5  10   2         10.57         15.05         3.82 o                         
  -4  10   2         42.74         47.73         4.13 o                         
  -3  10   2          1.59          4.85         2.92 o                         
  -2  10   2         19.95         23.76         3.33 o                         
  -1  10   2        154.88        169.82         6.68 o                         
   0  10   2        130.89        135.23         7.57 o                         
   1  10   2          4.94          8.14         4.52 o                         
   2  10   2          1.80          7.42         7.49 o                         
   3  10   2         12.95         19.11         7.91 o                         
   4  10   2        265.02        297.22        11.21 o                         
   5  10   2        199.52        234.03        10.33 o                         
   6  10   2        186.50        209.64         9.71 o                         
   7  10   2         72.04         84.82        10.95 o                         
   8  10   2         65.50         70.37         6.63 o                         
   9  10   2          2.97          5.99         2.73 o                         
  10  10   2         26.00         21.98         5.52 o                         
  -5  11   2         57.98         44.14         3.04 o                         
  -4  11   2          3.88          3.20         2.71 o                         
  -3  11   2        102.88        103.75         5.05 o                         
  -2  11   2        239.55        213.89         8.16 o                         
  -1  11   2          5.18          5.38         6.35 o                         
   0  11   2         16.77         10.99         7.13 o                         
   1  11   2        115.05        114.26        10.98 o                         
   2  11   2        251.82        306.42        16.13 o                         
   3  11   2         42.87         48.24         8.83 o                         
   4  11   2         49.32         57.16         6.08 o                         
   5  11   2         29.42         33.86         5.59 o                         
   6  11   2        110.17        140.78         9.89 o                         
   7  11   2         64.21         96.69        10.05 o                         
   8  11   2         60.84         79.96         8.61 o                         
   9  11   2         15.66         11.97         5.05 o                         
  10  11   2          4.15         -1.31         3.20 o                         
  -2  12   2        220.26        184.11         8.89 o                         
  -1  12   2          3.68          2.90         4.99 o                         
   0  12   2          2.29          5.40         5.66 o                         
   1  12   2         51.04         48.08         7.79 o                         
   2  12   2         55.76         74.38         8.89 o                         
   3  12   2         84.26        107.55         9.78 o                         
   4  12   2        137.61        191.52        11.67 o                         
   5  12   2         11.63         17.88         6.01 o                         
   6  12   2         20.02         30.05         4.04 o                         
   7  12   2         46.17         60.19         6.58 o                         
   8  12   2         26.77         39.50         5.18 o                         
   0  13   2          5.60          2.50         3.79 o                         
   1  13   2         92.07        116.85         7.80 o                         
   2  13   2        238.13        285.44        12.02 o                         
   3  13   2          2.78          4.35         4.55 o                         
   4  13   2          3.06          1.53         4.38 o                         
   5  13   2          4.04          4.16         3.90 o                         
  -4 -13   3         69.11         86.40         5.71 o                         
  -3 -13   3        173.57        192.89         8.60 o                         
  -2 -13   3         59.91         66.11         5.68 o                         
  -1 -13   3        182.54        207.34         8.82 o                         
   0 -13   3         24.67         17.10         2.46 o                         
  -7 -12   3        152.93        172.03         7.90 o                         
  -6 -12   3         41.63         36.44         2.80 o                         
  -5 -12   3          2.21         -0.05         2.40 o                         
  -4 -12   3          1.32         -2.51         3.43 o                         
  -3 -12   3         44.23         53.70         7.24 o                         
  -2 -12   3        183.15        183.96        13.63 o                         
  -1 -12   3         67.05         73.95         5.45 o                         
   0 -12   3         42.77         47.63         5.45 o                         
   1 -12   3          5.16          3.30         3.37 o                         
   2 -12   3          6.92          4.61         4.62 o                         
   3 -12   3          8.00          3.41         4.01 o                         
   4 -12   3        123.50         87.20         5.40 o                         
  -8 -11   3        173.38        166.55         8.47 o                         
  -7 -11   3         58.40         59.85        14.97 o                         
  -6 -11   3          5.28          0.89         6.10 o                         
  -5 -11   3          7.41          3.69         4.27 o                         
  -4 -11   3         92.53        102.56         6.82 o                         
  -3 -11   3         86.43         81.92         5.29 o                         
  -2 -11   3        678.77        757.54        25.08 o                         
  -1 -11   3         25.65         23.24         5.17 o                         
   0 -11   3          7.12          8.52         3.70 o                         
   1 -11   3         26.82         21.43         3.84 o                         
   2 -11   3          7.39          9.34         4.07 o                         
   3 -11   3        154.62        150.97        10.14 o                         
   4 -11   3        113.28        103.79         8.22 o                         
   5 -11   3        224.60        188.65         9.04 o                         
  -9 -10   3          9.50          8.28         3.35 o                         
  -8 -10   3         91.15        101.37         9.39 o                         
  -7 -10   3         88.24         88.02         9.99 o                         
  -6 -10   3        497.32        516.73        13.76 o                         
  -5 -10   3         48.91         48.65         6.08 o                         
  -4 -10   3         17.18         13.59         5.31 o                         
  -3 -10   3        192.11        225.44         8.84 o                         
  -2 -10   3        450.66        453.42        15.55 o                         
  -1 -10   3         20.03          8.93         4.26 o                         
   0 -10   3          2.03          2.68         4.08 o                         
   1 -10   3         30.99         33.22         4.68 o                         
   2 -10   3         15.14         18.03         3.93 o                         
   3 -10   3         84.02         90.75        10.57 o                         
   4 -10   3         36.15         35.83        10.33 o                         
   5 -10   3         17.19         22.71         7.76 o                         
   6 -10   3          2.38          9.81         5.06 o                         
   7 -10   3          9.49         12.26         3.73 o                         
 -10  -9   3         60.91         50.46         4.25 o                         
  -9  -9   3         99.09         93.89         6.18 o                         
  -8  -9   3          2.57          7.34         3.20 o                         
  -7  -9   3          9.71         12.58         5.04 o                         
  -6  -9   3        179.82        180.68         6.34 o                         
  -5  -9   3        281.53        322.91        11.84 o                         
  -4  -9   3         13.77          8.68         3.84 o                         
  -3  -9   3          6.20          8.59         4.14 o                         
  -2  -9   3         78.84         93.48         5.77 o                         
  -1  -9   3        275.57        292.79         8.62 o                         
   0  -9   3        946.58        919.12        15.48 o                         
   1  -9   3        622.95        621.98        15.66 o                         
   2  -9   3          5.79          4.44         3.02 o                         
   3  -9   3        342.49        340.95         9.00 o                         
   4  -9   3        615.55        587.28        17.55 o                         
   5  -9   3        101.48         88.87         6.09 o                         
   6  -9   3        318.09        286.59         7.38 o                         
   7  -9   3        209.09        186.69        14.52 o                         
   8  -9   3        183.16        184.10         7.71 o                         
 -10  -8   3         37.47         33.39         2.92 o                         
  -9  -8   3         11.39          8.21         3.37 o                         
  -8  -8   3        312.00        343.27        10.55 o                         
  -7  -8   3        243.93        242.54        21.33 o                         
  -6  -8   3          6.48          4.96         3.37 o                         
  -5  -8   3         32.70         39.38         4.07 o                         
  -4  -8   3        138.24        168.08         7.37 o                         
  -3  -8   3         54.71         39.90         3.44 o                         
  -2  -8   3        106.36        109.31         5.63 o                         
  -1  -8   3        342.33        315.80         8.52 o                         
   0  -8   3        433.33        426.93         9.77 o                         
   1  -8   3        160.73        134.06         8.08 o                         
   2  -8   3        446.29        428.88         7.91 o                         
   3  -8   3        398.85        404.92         9.33 o                         
   4  -8   3         19.20         25.95         3.56 o                         
   5  -8   3        119.93        122.18         5.09 o                         
   6  -8   3        176.77        175.99         6.22 o                         
   7  -8   3         36.75         32.23         3.22 o                         
   8  -8   3        159.86        164.31         5.02 o                         
   9  -8   3          8.64         12.13         3.42 o                         
 -11  -7   3        161.14        151.82         7.47 o                         
 -10  -7   3        106.18        107.83         4.78 o                         
  -9  -7   3         19.28         18.14         4.21 o                         
  -8  -7   3         92.66         89.51         6.38 o                         
  -7  -7   3        718.51        726.55        16.93 o                         
  -6  -7   3         24.43         17.96         4.11 o                         
  -5  -7   3          5.75          8.75         3.04 o                         
  -4  -7   3        106.23         87.72         4.80 o                         
  -3  -7   3        712.59        683.06        12.46 o                         
  -2  -7   3        882.27        816.06        17.79 o                         
  -1  -7   3        642.97        604.21        17.99 o                         
   0  -7   3         11.18         19.99         9.61 o                         
   1  -7   3        114.65        112.84         4.46 o                         
   2  -7   3        137.52        123.05         3.73 o                         
   3  -7   3        139.47        134.34         5.07 o                         
   4  -7   3       1304.82       1294.58        16.85 o                         
   5  -7   3       1000.12       1059.56        16.94 o                         
   6  -7   3        598.56        617.06        12.34 o                         
   7  -7   3        185.79        188.42         6.91 o                         
   8  -7   3         86.14         90.60         4.73 o                         
   9  -7   3         64.33         69.10         6.81 o                         
 -12  -6   3         76.55         56.08         3.58 o                         
 -11  -6   3         22.35         15.72         6.12 o                         
 -10  -6   3        311.55        296.73        20.93 o                         
  -9  -6   3        102.41         94.70         6.51 o                         
  -8  -6   3         31.79         29.08         5.22 o                         
  -7  -6   3         57.93         50.83         5.32 o                         
  -6  -6   3          2.60          3.12         3.63 o                         
  -5  -6   3        156.15        139.24         6.60 o                         
  -4  -6   3       1590.36       1458.15        58.23 o                         
  -3  -6   3       2715.20       2598.41        79.89 o                         
  -2  -6   3        299.08        315.27        25.02 o                         
  -1  -6   3        681.36        748.24        37.30 o                         
   0  -6   3        210.77        226.01        20.41 o                         
   1  -6   3         49.73         26.32         8.82 o                         
   2  -6   3        885.12        987.91        43.85 o                         
   3  -6   3         20.41         19.00         3.02 o                         
   4  -6   3         80.20         82.16         4.49 o                         
   5  -6   3         23.76         26.38         3.12 o                         
   6  -6   3         14.08         14.75         3.12 o                         
   7  -6   3        235.87        257.29         7.98 o                         
   8  -6   3       1030.31       1086.93        16.78 o                         
   9  -6   3         46.23         44.24         4.24 o                         
  10  -6   3         14.76         15.18         4.40 o                         
 -12  -5   3        304.54        227.28        23.90 o                         
 -11  -5   3        432.77        438.91        13.76 o                         
 -10  -5   3          3.04          7.16         4.22 o                         
  -9  -5   3         47.11         43.70         5.36 o                         
  -8  -5   3        150.11        134.05         7.77 o                         
  -7  -5   3        253.26        241.70         8.86 o                         
  -6  -5   3        372.03        347.88        10.17 o                         
  -5  -5   3        168.16        141.79        17.41 o                         
  -4  -5   3         77.30         94.11        13.93 o                         
  -3  -5   3        791.62        887.86        39.37 o                         
  -2  -5   3         29.86         15.59         7.28 o                         
  -1  -5   3         44.63         43.54         9.59 o                         
   0  -5   3        190.35        261.70        19.78 o                         
   1  -5   3         12.89         18.04         6.96 o                         
   2  -5   3        239.61        203.90        13.22 o                         
   3  -5   3         85.26         79.18         8.63 o                         
   4  -5   3        921.76        935.79        29.72 o                         
   5  -5   3        171.84        176.68         5.48 o                         
   6  -5   3         15.78         14.35         2.84 o                         
   7  -5   3        578.25        610.74         9.90 o                         
   8  -5   3       1096.98       1127.79        15.05 o                         
   9  -5   3        550.32        567.60        10.84 o                         
  10  -5   3         95.29         95.88         7.55 o                         
  11  -5   3         22.22         18.96         3.72 o                         
 -12  -4   3          3.00          3.07         2.82 o                         
 -11  -4   3          2.59          7.08         2.74 o                         
 -10  -4   3         49.34         49.37         4.07 o                         
  -9  -4   3        354.45        369.60        11.65 o                         
  -8  -4   3        131.93        127.58         5.30 o                         
  -7  -4   3        455.26        432.52        12.43 o                         
  -6  -4   3        459.71        478.15        10.70 o                         
  -5  -4   3        511.27        433.76        19.52 o                         
  -4  -4   3        256.42        286.58        20.70 o                         
  -3  -4   3        405.90        351.44        22.14 o                         
  -2  -4   3        239.56        173.11        15.18 o                         
  -1  -4   3        295.83        183.69        15.30 o                         
   0  -4   3        685.79        793.40        32.19 o                         
   1  -4   3        563.18        418.70        14.52 o                         
   2  -4   3        112.32        141.69         9.47 o                         
   3  -4   3        783.29        846.82        24.96 o                         
   4  -4   3        169.93        165.98        11.71 o                         
   5  -4   3        881.37        811.29        42.90 o                         
   6  -4   3       2638.38       2833.53        28.04 o                         
   7  -4   3       1068.05       1061.79        13.46 o                         
   8  -4   3          3.90          8.09         2.96 o                         
   9  -4   3         13.15          7.45         2.96 o                         
  10  -4   3         39.53         47.76         6.96 o                         
  11  -4   3         82.13        100.69         6.97 o                         
 -12  -3   3         22.78         22.06         2.53 o                         
 -11  -3   3         18.80         24.08         3.18 o                         
 -10  -3   3         10.77         10.38         3.61 o                         
  -9  -3   3         17.46         19.83         3.45 o                         
  -8  -3   3       1181.97       1171.38        16.75 o                         
  -7  -3   3       1868.16       1805.75        25.37 o                         
  -6  -3   3        130.86        119.79         9.95 o                         
  -5  -3   3         52.42         40.34         6.06 o                         
  -4  -3   3        327.17        321.40        22.61 o                         
  -3  -3   3        504.64        502.55        28.39 o                         
  -2  -3   3       4405.67       4323.65        93.63 o                         
  -1  -3   3        188.91        189.28        13.70 o                         
   0  -3   3        144.65        118.76         5.56 o                         
   1  -3   3         13.74         27.45         3.93 o                         
   2  -3   3       2689.96       2631.52        34.78 o                         
   3  -3   3       1405.96       1690.36        35.83 o                         
   4  -3   3       1009.35        908.83        20.41 o                         
   5  -3   3         34.41         37.65         6.55 o                         
   6  -3   3         20.03         14.28         3.07 o                         
   7  -3   3          5.87         11.41         2.54 o                         
   8  -3   3         85.10         85.09         4.00 o                         
   9  -3   3         13.59         19.11         3.56 o                         
  10  -3   3        376.70        433.60        17.96 o                         
  11  -3   3         33.29         41.06         3.72 o                         
  12  -3   3          9.14         11.27         3.35 o                         
 -12  -2   3          2.55          6.62         2.35 o                         
 -11  -2   3        253.51        271.80        11.67 o                         
 -10  -2   3        747.77        836.30        12.85 o                         
  -9  -2   3        142.48        123.65         5.49 o                         
  -8  -2   3         73.90         75.99         4.23 o                         
  -7  -2   3        848.60        859.49        13.16 o                         
  -6  -2   3          9.14          5.84         5.53 o                         
  -5  -2   3        912.61        994.97        26.16 o                         
  -4  -2   3       2816.64       2878.20        56.80 o                         
  -3  -2   3        779.35        940.91        28.56 o                         
  -2  -2   3        102.09         90.51         6.39 o                         
  -1  -2   3        110.63        152.80        11.03 o                         
   0  -2   3        343.49        365.20        17.42 o                         
   1  -2   3        100.65         94.59         9.13 o                         
   2  -2   3        517.63        545.81        14.56 o                         
   3  -2   3       4146.69       4195.36        46.79 o                         
   4  -2   3       3544.45       3840.96        48.84 o                         
   5  -2   3        648.14        639.92        21.08 o                         
   6  -2   3         36.05         57.02         7.83 o                         
   7  -2   3          7.18         19.66         2.53 o                         
   8  -2   3        895.77        934.89        12.28 o                         
   9  -2   3         55.51         52.76         3.60 o                         
  10  -2   3        299.92        325.34         9.97 o                         
  11  -2   3        179.15        203.65        10.34 o                         
  12  -2   3        170.14        184.89         8.00 o                         
 -12  -1   3        412.98        424.15         8.91 o                         
 -11  -1   3          8.19          9.42         4.62 o                         
 -10  -1   3        291.26        271.63         8.69 o                         
  -9  -1   3        484.45        494.81        12.22 o                         
  -8  -1   3         48.79         53.97         4.39 o                         
  -7  -1   3        188.17        175.62         6.30 o                         
  -6  -1   3        595.15        616.89        22.11 o                         
  -5  -1   3       1306.50       1429.18        33.69 o                         
  -4  -1   3       1976.35       2146.22        32.11 o                         
  -3  -1   3        810.67        833.60        19.87 o                         
  -2  -1   3         37.53         41.74         4.20 o                         
  -1  -1   3        220.93        244.32        12.49 o                         
   0  -1   3       4492.23       4950.79        68.01 o                         
   1  -1   3      15484.96      15765.79       190.20 o                         
   2  -1   3       4587.60       4456.10       134.99 o                         
   3  -1   3       1916.81       1884.60        48.63 o                         
   4  -1   3         30.40         18.08         5.10 o                         
   5  -1   3        333.04        402.81        20.56 o                         
   6  -1   3        709.58        778.03        25.14 o                         
   7  -1   3       3300.76       3434.00        33.68 o                         
   8  -1   3       1008.95       1049.73        14.82 o                         
   9  -1   3         83.21         85.12         4.62 o                         
  10  -1   3         50.38         45.83         4.05 o                         
  11  -1   3         20.33         29.70         3.98 o                         
  12  -1   3          3.68          4.06         2.34 o                         
 -12   0   3        337.09        342.78         7.27 o                         
 -11   0   3        253.22        306.11        11.75 o                         
 -10   0   3         91.91        126.19         6.98 o                         
  -9   0   3         27.57         26.52         4.33 o                         
  -8   0   3         20.57         45.18         4.28 o                         
  -7   0   3        451.51        487.16        10.74 o                         
  -6   0   3        996.17       1016.45        44.33 o                         
  -5   0   3       2665.55       2695.20        49.93 o                         
  -4   0   3       1040.64       1117.61        26.86 o                         
  -3   0   3       1287.95       1251.03        19.94 o                         
  -2   0   3       1108.16       1351.39        20.61 o                         
  -1   0   3       8956.90       8619.40        89.12 o                         
   0   0   3       2269.48       2519.14        37.40 o                         
   1   0   3       7063.55       6606.12        68.04 o                         
   2   0   3       8533.62       8411.07       106.52 o                         
   3   0   3          3.96         10.99         4.04 o                         
   4   0   3        209.06        209.54        13.22 o                         
   5   0   3        672.58        689.59        27.63 o                         
   6   0   3        439.12        448.79        23.89 o                         
   7   0   3       1006.02       1011.79        26.65 o                         
   8   0   3        170.17        194.63         5.84 o                         
   9   0   3         59.59         76.51         4.87 o                         
  10   0   3          9.13          6.80         3.21 o                         
  11   0   3         13.08         14.51         3.39 o                         
  12   0   3         25.38         31.67         3.26 o                         
 -12   1   3        114.49        130.27         4.42 o                         
 -11   1   3         99.93        105.26         5.05 o                         
 -10   1   3        182.94        200.88         7.55 o                         
  -9   1   3        794.55        887.17        17.30 o                         
  -8   1   3       4091.99       4212.25        47.47 o                         
  -7   1   3        385.69        411.95         9.83 o                         
  -6   1   3         16.56         18.10         9.55 o                         
  -5   1   3        123.05        114.87         8.79 o                         
  -4   1   3        266.63        205.29        10.82 o                         
  -3   1   3       1790.77       1925.16        36.31 o                         
  -2   1   3       1483.54       1437.57        28.56 o                         
  -1   1   3         32.65         17.26         2.73 o                         
   0   1   3       1141.72       1036.69        21.65 o                         
   1   1   3       2857.41       2751.96        50.38 o                         
   2   1   3         28.05         44.98         5.47 o                         
   3   1   3          7.04         18.96         4.72 o                         
   4   1   3        470.56        451.26        20.28 o                         
   5   1   3        827.41        860.77        32.13 o                         
   6   1   3       1673.73       1700.14        52.60 o                         
   7   1   3         13.32         12.70         6.05 o                         
   8   1   3         10.72         14.03         3.03 o                         
   9   1   3        430.84        427.65         8.62 o                         
  10   1   3          3.95          1.66         3.04 o                         
  11   1   3        875.46        845.39        18.04 o                         
  12   1   3        985.64        930.26        23.19 o                         
  13   1   3         60.01         45.82         3.77 o                         
 -12   2   3          8.89          8.32         2.66 o                         
 -11   2   3         83.53         84.16         4.46 o                         
 -10   2   3         66.64         73.95         4.96 o                         
  -9   2   3         29.89         26.65         4.00 o                         
  -8   2   3        581.49        619.77        10.58 o                         
  -7   2   3       1134.75       1199.61        15.66 o                         
  -6   2   3       1416.70       1612.82        27.66 o                         
  -5   2   3        434.34        491.78        22.13 o                         
  -4   2   3        140.26        194.70        12.75 o                         
  -3   2   3         25.30         35.10         5.82 o                         
  -2   2   3        572.85        485.35        16.70 o                         
  -1   2   3        794.92        797.30        13.94 o                         
   0   2   3       1321.89       1261.66        23.53 o                         
   1   2   3       7343.83       7204.02        94.42 o                         
   2   2   3       1960.46       1860.45        59.01 o                         
   3   2   3       2043.30       1815.47        46.01 o                         
   4   2   3       3494.31       3621.50        79.98 o                         
   5   2   3        446.68        441.56        23.33 o                         
   6   2   3        345.31        378.72        24.00 o                         
   7   2   3        192.83        206.27        14.15 o                         
   8   2   3         33.15         29.83         3.32 o                         
   9   2   3        771.03        777.11        24.63 o                         
  10   2   3        129.38        101.00         6.16 o                         
  11   2   3        198.43        212.68         7.83 o                         
  12   2   3        168.95        152.55         6.03 o                         
  13   2   3          2.07          0.39         2.48 o                         
 -11   3   3        102.67        108.45         4.77 o                         
 -10   3   3         54.46         59.91         6.80 o                         
  -9   3   3          7.56         10.19         4.04 o                         
  -8   3   3          5.28          3.79         6.60 o                         
  -7   3   3         95.67         72.93         4.76 o                         
  -6   3   3        401.70        473.51        10.31 o                         
  -5   3   3       1965.67       1796.86        47.12 o                         
  -4   3   3        692.69        699.94        25.44 o                         
  -3   3   3        151.81        218.75        12.74 o                         
  -2   3   3        614.68        510.63        18.04 o                         
  -1   3   3        428.23        406.99        14.08 o                         
   0   3   3        144.93        101.69         6.27 o                         
   1   3   3       5410.54       5337.19        76.40 o                         
   2   3   3        730.58        631.60        37.91 o                         
   3   3   3         32.58         36.72         6.76 o                         
   4   3   3        495.93        567.05        25.73 o                         
   5   3   3        396.43        410.23        23.57 o                         
   6   3   3       2477.84       2393.50        47.84 o                         
   7   3   3       2218.90       2091.55        46.92 o                         
   8   3   3        399.94        402.04         9.88 o                         
   9   3   3        605.78        589.87        24.74 o                         
  10   3   3         86.32         81.20         5.58 o                         
  11   3   3        161.49        166.83         6.98 o                         
  12   3   3         11.77          5.93         2.88 o                         
  13   3   3          3.49          7.46         2.91 o                         
 -11   4   3          4.81          2.29         2.10 o                         
 -10   4   3        123.18        139.44         6.14 o                         
  -9   4   3         25.03         38.90         6.54 o                         
  -8   4   3        122.18        123.11         5.34 o                         
  -7   4   3        734.37        763.97        14.44 o                         
  -6   4   3        860.89        787.17        16.88 o                         
  -5   4   3        470.55        509.48        10.94 o                         
  -4   4   3        187.44        194.23        14.53 o                         
  -3   4   3        193.38        216.72        13.80 o                         
  -2   4   3        160.48        137.08        10.16 o                         
  -1   4   3        808.34        726.88        21.36 o                         
   0   4   3        550.00        477.64        15.59 o                         
   1   4   3        115.04        103.29         8.17 o                         
   2   4   3       1941.22       1786.53        37.67 o                         
   3   4   3       2157.11       2302.71        60.12 o                         
   4   4   3          9.21          7.20         5.93 o                         
   5   4   3        161.15        186.98        17.26 o                         
   6   4   3         60.23         75.14        13.17 o                         
   7   4   3        782.95        731.15        16.39 o                         
   8   4   3        777.78        772.72        26.07 o                         
   9   4   3        189.48        183.84         7.63 o                         
  10   4   3        258.09        253.20        10.48 o                         
  11   4   3          2.17         -0.34         3.67 o                         
  12   4   3         35.08         30.83         4.57 o                         
  13   4   3        161.66        144.60         4.86 o                         
 -10   5   3         81.91         83.25         3.39 o                         
  -9   5   3        136.45        156.97         9.67 o                         
  -8   5   3         16.67         19.44         4.41 o                         
  -7   5   3        240.00        256.58         6.17 o                         
  -6   5   3        136.31        124.52         4.59 o                         
  -5   5   3        193.23        184.30         5.79 o                         
  -4   5   3        369.82        365.35         7.63 o                         
  -3   5   3          4.83          4.10         5.37 o                         
  -2   5   3         30.20         35.34         6.64 o                         
  -1   5   3        538.94        378.65        15.65 o                         
   0   5   3        143.15        156.48        10.57 o                         
   1   5   3         12.23         64.02        11.27 o                         
   2   5   3        788.37       1009.23        29.00 o                         
   3   5   3       1409.49       1378.87        46.36 o                         
   4   5   3         71.44         85.36        12.53 o                         
   5   5   3       1565.42       1478.64        53.87 o                         
   6   5   3         62.48         39.50        12.06 o                         
   7   5   3          8.63         10.28         4.62 o                         
   8   5   3        431.65        405.81        12.97 o                         
   9   5   3         56.09         52.47         7.95 o                         
  10   5   3         99.00         85.60         6.53 o                         
  11   5   3        381.92        379.60        11.75 o                         
  12   5   3         49.47         36.33         4.77 o                         
  13   5   3         19.87         11.82         4.62 o                         
 -10   6   3        193.38        194.53         8.01 o                         
  -9   6   3        339.65        350.21         9.08 o                         
  -8   6   3        135.41        157.77         7.43 o                         
  -7   6   3        153.65        148.86         5.23 o                         
  -6   6   3         62.57         59.71         3.98 o                         
  -5   6   3        765.27        728.46        13.01 o                         
  -4   6   3        582.57        514.15        10.44 o                         
  -3   6   3        683.93        627.63         9.62 o                         
  -2   6   3        204.80        155.08        23.47 o                         
  -1   6   3         14.21          7.71        11.13 o                         
   0   6   3         50.77         36.18        12.73 o                         
   1   6   3        382.18        321.93        23.00 o                         
   2   6   3       2800.58       2516.46        54.88 o                         
   3   6   3       7022.82       6938.56       149.10 o                         
   4   6   3        441.12        420.20        28.59 o                         
   5   6   3        689.87        711.29        38.47 o                         
   6   6   3          3.13          4.04         3.79 o                         
   7   6   3         23.03         20.39         4.84 o                         
   8   6   3         38.26         38.54         6.02 o                         
   9   6   3        228.88        198.69        10.64 o                         
  10   6   3        265.34        262.63        21.20 o                         
  11   6   3         12.99         13.40         3.86 o                         
  12   6   3         15.77         14.25         2.94 o                         
  -9   7   3         24.13         23.36         3.50 o                         
  -8   7   3          1.44          5.32         3.86 o                         
  -7   7   3          8.46         14.82         3.80 o                         
  -6   7   3         16.34         21.11         4.22 o                         
  -5   7   3        112.18        106.78         5.74 o                         
  -4   7   3        788.51        758.02        13.96 o                         
  -3   7   3         25.38         16.42         2.75 o                         
  -2   7   3          2.72          7.04         2.36 o                         
  -1   7   3        112.39         94.58         5.66 o                         
   0   7   3         81.11         51.48        16.24 o                         
   1   7   3         23.49         29.29         8.12 o                         
   2   7   3         27.74         29.22         7.65 o                         
   3   7   3       2694.64       2740.56        83.76 o                         
   4   7   3       1539.90       1660.12        21.56 o                         
   5   7   3        519.51        514.70        16.09 o                         
   6   7   3         38.44         33.00         4.31 o                         
   7   7   3         19.87         16.30         4.26 o                         
   8   7   3         44.53         39.45         5.24 o                         
   9   7   3         20.38         17.48         4.85 o                         
  10   7   3        105.20        111.47         5.46 o                         
  11   7   3        155.09        155.12         5.43 o                         
  12   7   3         27.96         35.04         5.35 o                         
  -8   8   3         44.61         51.04         3.86 o                         
  -7   8   3        112.35        118.29         4.98 o                         
  -6   8   3        419.56        441.33        11.19 o                         
  -5   8   3        297.14        301.65         8.61 o                         
  -4   8   3         19.46         19.07         4.17 o                         
  -3   8   3         24.17         18.84         3.39 o                         
  -2   8   3         18.06         19.49         3.06 o                         
  -1   8   3         89.19         76.79         5.09 o                         
   0   8   3        257.64        245.15         8.73 o                         
   1   8   3        286.21        269.47         9.31 o                         
   2   8   3         39.78         29.15         4.25 o                         
   3   8   3         36.95         46.55         4.07 o                         
   4   8   3          3.46         12.33         3.55 o                         
   5   8   3         92.19         88.12         5.10 o                         
   6   8   3        143.34        150.65         7.70 o                         
   7   8   3       1327.07       1611.23        24.56 o                         
   8   8   3        315.38        345.52        10.51 o                         
   9   8   3         65.78         82.95         7.22 o                         
  10   8   3         18.95         25.64         3.85 o                         
  11   8   3          2.99          1.39         2.26 o                         
  -7   9   3        233.72        208.37         7.81 o                         
  -6   9   3        171.57        154.46         5.43 o                         
  -5   9   3         23.19         20.02         3.77 o                         
  -4   9   3         73.12         83.70         5.19 o                         
  -3   9   3          3.26          3.87         3.13 o                         
  -2   9   3        233.03        224.61         7.13 o                         
  -1   9   3        646.09        674.90        12.65 o                         
   0   9   3         59.67         63.66         6.02 o                         
   1   9   3          5.95          8.23         4.36 o                         
   2   9   3         14.32         25.10         7.77 o                         
   3   9   3        342.36        395.82        12.72 o                         
   4   9   3        151.75        174.32         8.45 o                         
   5   9   3        123.66        122.53         6.29 o                         
   6   9   3          6.23         16.13         4.15 o                         
   7   9   3         37.48         47.90         6.27 o                         
   8   9   3        176.15        192.23         7.55 o                         
   9   9   3         10.87         19.35         3.18 o                         
  10   9   3         93.82         92.91         3.93 o                         
  11   9   3        106.45         90.84         9.77 o                         
  -6  10   3         48.10         37.56         3.77 o                         
  -5  10   3         71.44         60.23         8.66 o                         
  -4  10   3         57.41         70.17         4.34 o                         
  -3  10   3          6.28          5.57         2.80 o                         
  -2  10   3         81.54         81.85         5.97 o                         
  -1  10   3          6.32          8.71         4.88 o                         
   0  10   3         31.07         36.60         6.89 o                         
   1  10   3         27.68         29.72         7.42 o                         
   2  10   3        176.49        218.19        14.13 o                         
   3  10   3         34.33         35.05         8.81 o                         
   4  10   3        494.25        596.21        27.12 o                         
   5  10   3         39.83         46.79         6.23 o                         
   6  10   3         30.63         32.07         5.72 o                         
   7  10   3          3.52          8.85         8.10 o                         
   8  10   3          8.60         28.50         8.19 o                         
   9  10   3         10.65          3.90         6.41 o                         
  10  10   3         72.72         78.89         7.54 o                         
  -4  11   3          3.37          1.61         3.00 o                         
  -3  11   3          7.23          7.03         3.67 o                         
  -2  11   3         19.82         19.57         4.22 o                         
  -1  11   3         18.60         25.37         8.76 o                         
   0  11   3        181.77        167.85        10.72 o                         
   1  11   3         92.86        103.65        10.69 o                         
   2  11   3        323.52        400.67        18.39 o                         
   3  11   3        191.25        256.45        14.69 o                         
   4  11   3          4.51          6.40         7.12 o                         
   5  11   3         15.38         15.82         4.82 o                         
   6  11   3          9.89          2.03         4.27 o                         
   7  11   3         28.81         32.65         7.46 o                         
   8  11   3         63.08         92.77         8.97 o                         
   9  11   3         41.10         64.87         6.71 o                         
  -2  12   3         32.79         22.34         4.15 o                         
  -1  12   3         38.19         42.56         6.14 o                         
   0  12   3         83.29         86.44         8.33 o                         
   1  12   3         63.93         80.10         8.73 o                         
   2  12   3         77.04         92.93         9.36 o                         
   3  12   3         10.55          9.83         6.64 o                         
   4  12   3          9.36         15.64         6.28 o                         
   5  12   3          2.88          7.17         5.36 o                         
   6  12   3         29.96         36.59         3.97 o                         
   7  12   3         25.75         31.70         5.33 o                         
   8  12   3         27.49         40.06         4.88 o                         
   0  13   3          3.33          2.35         3.47 o                         
   1  13   3          9.91          6.48         4.17 o                         
   2  13   3         24.84         25.60         5.14 o                         
   3  13   3          2.57          4.56         4.63 o                         
   4  13   3         27.56         35.27         5.28 o                         
   5  13   3          6.41          8.20         3.88 o                         
  -3 -13   4        107.29        109.67         5.86 o                         
  -2 -13   4        447.47        451.74        12.69 o                         
  -1 -13   4         10.32         17.17         3.25 o                         
  -6 -12   4          3.02         -2.08         3.37 o                         
  -5 -12   4         19.54         15.12         3.52 o                         
  -4 -12   4          4.09          0.32         2.36 o                         
  -3 -12   4          4.83          5.66         4.86 o                         
  -2 -12   4        114.08        111.03         8.27 o                         
  -1 -12   4          5.76          8.44         3.56 o                         
   0 -12   4         35.15         37.90         4.15 o                         
   1 -12   4        118.15        124.78         5.49 o                         
   2 -12   4        143.23        128.15         7.89 o                         
   3 -12   4         88.56         94.09         6.15 o                         
  -8 -11   4         26.60         19.82         2.84 o                         
  -7 -11   4         18.76         12.97         4.78 o                         
  -6 -11   4          9.83          8.46         3.36 o                         
  -5 -11   4          3.44          2.02         3.94 o                         
  -4 -11   4        204.76        217.64        13.79 o                         
  -3 -11   4        156.52        198.42        12.00 o                         
  -2 -11   4        373.94        379.48        11.17 o                         
  -1 -11   4          3.57          4.67         3.24 o                         
   0 -11   4         67.15         73.14         6.71 o                         
   1 -11   4          7.82          7.37         3.38 o                         
   2 -11   4        536.64        510.74         9.81 o                         
   3 -11   4        397.38        380.90        22.06 o                         
   4 -11   4         77.92         70.33         6.90 o                         
   5 -11   4          1.38         -3.76         3.76 o                         
  -9 -10   4         23.35         20.35         3.11 o                         
  -8 -10   4          6.10          9.14         5.42 o                         
  -7 -10   4         41.21         46.34         7.45 o                         
  -6 -10   4        498.92        494.19        12.82 o                         
  -5 -10   4         47.72         58.01         6.07 o                         
  -4 -10   4         53.57         57.80         6.41 o                         
  -3 -10   4         13.94          9.86         5.53 o                         
  -2 -10   4          3.62          1.86         6.25 o                         
  -1 -10   4        588.21        591.39        21.17 o                         
   0 -10   4        208.55        215.84         7.93 o                         
   1 -10   4         24.55         25.01         5.42 o                         
   2 -10   4         67.43         66.15         4.98 o                         
   3 -10   4         93.04         73.71         7.11 o                         
   4 -10   4          3.92          3.39         5.93 o                         
   5 -10   4         38.05         23.01         6.31 o                         
   6 -10   4         13.97         11.62         2.56 o                         
 -10  -9   4         38.19         23.58         4.70 o                         
  -9  -9   4         64.15         54.15         3.47 o                         
  -8  -9   4        132.14        153.28         6.10 o                         
  -7  -9   4         91.45         91.76         6.17 o                         
  -6  -9   4          2.44          3.29         3.11 o                         
  -5  -9   4          2.98          2.38         3.31 o                         
  -4  -9   4         44.63         44.99         5.73 o                         
  -3  -9   4        435.52        414.74        11.07 o                         
  -2  -9   4         80.81         78.27         5.19 o                         
  -1  -9   4        329.37        317.45         7.83 o                         
   0  -9   4         22.38         24.88         5.73 o                         
   1  -9   4         28.34         23.07         4.44 o                         
   2  -9   4         80.94         72.67         5.29 o                         
   3  -9   4         12.11         14.08         4.56 o                         
   4  -9   4         55.02         59.53         6.27 o                         
   5  -9   4        297.96        310.93        10.23 o                         
   6  -9   4        526.90        481.30        23.69 o                         
   7  -9   4         31.80         32.98         3.59 o                         
 -10  -8   4          4.35          3.31         1.98 o                         
  -9  -8   4         17.77         14.83         3.43 o                         
  -8  -8   4         13.87         13.74         4.55 o                         
  -7  -8   4        226.53        223.13         8.81 o                         
  -6  -8   4          5.42          3.95         3.39 o                         
  -5  -8   4        185.99        191.09         7.07 o                         
  -4  -8   4         11.43         11.90         3.83 o                         
  -3  -8   4        287.18        264.82        11.86 o                         
  -2  -8   4       1279.62       1196.88        22.64 o                         
  -1  -8   4       3745.55       3773.00        49.24 o                         
   0  -8   4        204.29        199.54         9.37 o                         
   1  -8   4        108.65        105.97         4.99 o                         
   2  -8   4        359.03        348.32         7.05 o                         
   3  -8   4         14.66         15.55         3.52 o                         
   4  -8   4         29.08         28.31         5.34 o                         
   5  -8   4        124.49        127.45         4.65 o                         
   6  -8   4        169.77        158.88         5.34 o                         
   7  -8   4          1.69          1.66         3.91 o                         
   8  -8   4        301.80        316.50        16.49 o                         
 -11  -7   4        259.39        230.93         7.29 o                         
 -10  -7   4        503.05        492.36         9.24 o                         
  -9  -7   4         38.91         37.44         4.54 o                         
  -8  -7   4         96.06         74.89         6.01 o                         
  -7  -7   4          1.47          4.58         4.09 o                         
  -6  -7   4        137.86        149.04         5.93 o                         
  -5  -7   4       1286.01       1185.51        21.95 o                         
  -4  -7   4        984.60        937.14        15.58 o                         
  -3  -7   4        256.07        265.81         7.77 o                         
  -2  -7   4         35.17         31.57         5.34 o                         
  -1  -7   4          8.09          1.53         3.97 o                         
   0  -7   4        852.73        813.39        15.97 o                         
   1  -7   4       1879.85       1848.37        26.48 o                         
   2  -7   4       1228.01       1197.03        13.77 o                         
   3  -7   4        179.12        167.13         5.44 o                         
   4  -7   4        585.07        572.54        10.37 o                         
   5  -7   4        768.24        728.03        12.14 o                         
   6  -7   4         41.90         34.11         3.98 o                         
   7  -7   4        276.22        262.24         7.70 o                         
   8  -7   4        195.58        222.49         7.88 o                         
   9  -7   4         61.56         70.95         3.82 o                         
 -11  -6   4          4.76          8.22         3.15 o                         
 -10  -6   4         83.81         70.75         5.17 o                         
  -9  -6   4         18.70         17.25         4.49 o                         
  -8  -6   4        109.72        114.98         7.18 o                         
  -7  -6   4       1635.82       1589.28        39.55 o                         
  -6  -6   4       1396.32       1321.27        24.88 o                         
  -5  -6   4          6.99          2.67         4.18 o                         
  -4  -6   4         26.56         21.13         3.29 o                         
  -3  -6   4        254.94        271.48         9.29 o                         
  -2  -6   4         54.18         65.67        12.48 o                         
  -1  -6   4         15.84         13.65         9.11 o                         
   0  -6   4          8.99          8.94         7.78 o                         
   1  -6   4        121.80        134.08        17.27 o                         
   2  -6   4        529.81        480.92        11.24 o                         
   3  -6   4        253.89        236.88         5.98 o                         
   4  -6   4         15.86         18.14         2.87 o                         
   5  -6   4        267.22        246.65         6.40 o                         
   6  -6   4        214.06        214.02         6.31 o                         
   7  -6   4        557.60        573.09        10.12 o                         
   8  -6   4        391.04        395.49         7.81 o                         
   9  -6   4        448.21        527.66        11.53 o                         
  10  -6   4          4.52          1.00         3.57 o                         
 -12  -5   4         25.20         16.98         2.51 o                         
 -11  -5   4          4.74          4.13         2.04 o                         
 -10  -5   4        159.24        160.66         7.29 o                         
  -9  -5   4        292.37        274.17        10.12 o                         
  -8  -5   4          8.95         13.53         4.70 o                         
  -7  -5   4        547.13        546.46        14.63 o                         
  -6  -5   4        189.75        189.70         7.91 o                         
  -5  -5   4         23.68         19.38         4.39 o                         
  -4  -5   4         55.76         49.79        10.77 o                         
  -3  -5   4          6.02         12.93         7.24 o                         
  -2  -5   4         90.69        103.82        14.24 o                         
  -1  -5   4        806.04        643.49        33.18 o                         
   0  -5   4        169.40        156.79        16.81 o                         
   1  -5   4        458.69        416.31        26.67 o                         
   2  -5   4       1145.20       1102.01        46.15 o                         
   3  -5   4        792.20        803.42        39.64 o                         
   4  -5   4        377.38        391.06         7.40 o                         
   5  -5   4       2398.74       2456.53        24.88 o                         
   6  -5   4        946.64        993.57        13.11 o                         
   7  -5   4        958.17       1008.61        14.17 o                         
   8  -5   4          7.50         10.09         3.16 o                         
   9  -5   4          2.19          2.76         3.55 o                         
  10  -5   4         68.22         81.21         6.90 o                         
  11  -5   4         91.86         80.12         5.22 o                         
 -12  -4   4         10.04         11.74         2.69 o                         
 -11  -4   4         29.94         26.87         4.62 o                         
 -10  -4   4        243.80        221.87         6.09 o                         
  -9  -4   4        572.24        549.15        10.77 o                         
  -8  -4   4         25.94         21.02         3.29 o                         
  -7  -4   4         12.57         11.75         2.88 o                         
  -6  -4   4         14.52         10.55         2.55 o                         
  -5  -4   4          1.56          3.02         6.47 o                         
  -4  -4   4         28.89         16.13         7.25 o                         
  -3  -4   4       2107.01       2146.52        63.33 o                         
  -2  -4   4       3124.32       2916.59        76.85 o                         
  -1  -4   4        472.87        466.65        25.62 o                         
   0  -4   4       1474.21       1776.15        55.46 o                         
   1  -4   4       1356.13       1555.34        51.72 o                         
   2  -4   4       1390.24       1408.36        34.10 o                         
   3  -4   4       6196.66       6715.97       225.42 o                         
   4  -4   4       1662.52       1726.88        42.01 o                         
   5  -4   4        523.97        566.02        10.37 o                         
   6  -4   4        195.83        183.01         5.27 o                         
   7  -4   4          6.62          9.62         3.11 o                         
   8  -4   4        211.14        210.53         7.01 o                         
   9  -4   4        216.12        222.00         6.94 o                         
  10  -4   4         83.14         87.59         5.33 o                         
  11  -4   4         38.00         39.63         4.81 o                         
 -12  -3   4         73.24         69.60         6.25 o                         
 -11  -3   4        785.59        833.04        21.09 o                         
 -10  -3   4        505.99        486.35        11.10 o                         
  -9  -3   4         15.56         18.27         3.36 o                         
  -8  -3   4        204.57        198.96         6.31 o                         
  -7  -3   4         60.05         75.93         3.95 o                         
  -6  -3   4        163.14        176.88         6.10 o                         
  -5  -3   4        740.68        673.80        24.07 o                         
  -4  -3   4         42.85         46.63         6.47 o                         
  -3  -3   4         12.34          6.80         5.35 o                         
  -2  -3   4       1790.52       2044.02        56.74 o                         
  -1  -3   4       1175.38       1155.42        39.72 o                         
   0  -3   4        275.12        307.04        19.18 o                         
   1  -3   4        732.95        576.69        17.04 o                         
   2  -3   4        117.57        123.22         6.80 o                         
   3  -3   4         86.38         61.47         7.05 o                         
   4  -3   4        259.07        294.13        15.42 o                         
   5  -3   4       3404.63       3499.91        67.04 o                         
   6  -3   4         13.99         29.20         3.50 o                         
   7  -3   4         66.23         87.09         4.60 o                         
   8  -3   4         16.53         17.63         3.29 o                         
   9  -3   4        769.55        790.69        16.94 o                         
  10  -3   4        315.72        304.24         9.44 o                         
  11  -3   4          5.49          8.52         2.87 o                         
  12  -3   4        296.96        325.44         9.53 o                         
 -12  -2   4        250.77        256.93         6.06 o                         
 -11  -2   4         84.94        108.83         7.00 o                         
 -10  -2   4         47.76         41.29         4.02 o                         
  -9  -2   4         19.34         24.22         4.12 o                         
  -8  -2   4         17.90         15.16         3.42 o                         
  -7  -2   4        343.98        328.25         8.90 o                         
  -6  -2   4         82.81         68.54         3.96 o                         
  -5  -2   4        552.74        549.53        16.34 o                         
  -4  -2   4        440.67        488.69        14.71 o                         
  -3  -2   4        296.00        267.58        12.16 o                         
  -2  -2   4        187.19        253.53        15.67 o                         
  -1  -2   4          6.48         11.76         4.74 o                         
   0  -2   4        330.56        301.58        12.39 o                         
   1  -2   4       4824.56       5696.00        81.38 o                         
   2  -2   4        163.73        304.05        11.81 o                         
   3  -2   4        306.25        382.02        24.12 o                         
   4  -2   4         27.49         29.73         5.26 o                         
   5  -2   4        885.54       1007.89        29.13 o                         
   6  -2   4        412.83        424.41        19.85 o                         
   7  -2   4       2447.00       2676.18        29.91 o                         
   8  -2   4        327.40        363.24         8.26 o                         
   9  -2   4         25.64         36.34         4.73 o                         
  10  -2   4         42.70         43.04         4.86 o                         
  11  -2   4         50.53         61.90         4.50 o                         
  12  -2   4        316.44        350.96        10.14 o                         
 -12  -1   4          7.69         13.29         3.35 o                         
 -11  -1   4         40.85         55.53         5.48 o                         
 -10  -1   4          6.09         13.91         3.57 o                         
  -9  -1   4         55.52         64.13         4.92 o                         
  -8  -1   4         11.67         14.39         3.64 o                         
  -7  -1   4        627.45        639.10        13.07 o                         
  -6  -1   4        271.86        238.16         8.42 o                         
  -5  -1   4          6.79          1.91         4.59 o                         
  -4  -1   4        137.95        139.90         7.24 o                         
  -3  -1   4        210.36        288.80        10.04 o                         
  -2  -1   4       1887.41       2000.04        30.48 o                         
  -1  -1   4       4340.02       4659.37        68.20 o                         
   0  -1   4        798.24        835.60        27.14 o                         
   1  -1   4        841.80        870.32        20.91 o                         
   2  -1   4        260.89        246.62        10.30 o                         
   3  -1   4       1069.75       1217.87        39.32 o                         
   4  -1   4       2129.17       2275.42        58.57 o                         
   5  -1   4        152.26        163.90        14.50 o                         
   6  -1   4         61.21         75.37        11.01 o                         
   7  -1   4         42.33         37.48         3.04 o                         
   8  -1   4        168.25        174.34         5.73 o                         
   9  -1   4         37.73         43.21         4.61 o                         
  10  -1   4         79.88         92.03         6.03 o                         
  11  -1   4        197.31        205.18         7.28 o                         
  12  -1   4          5.64          6.43         2.40 o                         
 -12   0   4        332.38        346.55         7.03 o                         
 -11   0   4        144.87        149.29         7.61 o                         
 -10   0   4        240.37        311.11        11.78 o                         
  -9   0   4        196.70        212.48         7.81 o                         
  -8   0   4        393.08        439.41        10.78 o                         
  -7   0   4         81.84        104.42         5.30 o                         
  -6   0   4         40.78         55.27         5.37 o                         
  -5   0   4         22.14         21.56         5.47 o                         
  -4   0   4        649.88        626.12        20.91 o                         
  -3   0   4       5498.15       5932.93       121.54 o                         
  -2   0   4       3626.38       3670.31        74.37 o                         
  -1   0   4        141.23        207.44         9.20 o                         
   0   0   4       1624.80       1590.33        23.70 o                         
   1   0   4         23.09         18.25         2.31 o                         
   2   0   4          7.05         18.79         3.42 o                         
   3   0   4          7.37         12.49         4.70 o                         
   4   0   4       1283.93       1397.46        42.29 o                         
   5   0   4       1118.67       1067.37        38.38 o                         
   6   0   4        664.06        634.09        30.70 o                         
   7   0   4         84.40         79.62         4.32 o                         
   8   0   4          1.44          2.78         2.65 o                         
   9   0   4        152.52        144.39         5.41 o                         
  10   0   4         18.99         16.50         3.55 o                         
  11   0   4        357.73        393.04        10.13 o                         
  12   0   4        162.28        142.14         7.82 o                         
 -12   1   4        220.90        231.94         7.53 o                         
 -11   1   4        319.06        351.76        11.58 o                         
 -10   1   4         19.31         23.07         3.57 o                         
  -9   1   4         26.05         22.60         3.98 o                         
  -8   1   4         10.21         11.88         3.33 o                         
  -7   1   4         15.96         20.58         3.18 o                         
  -6   1   4         94.71        114.79         7.93 o                         
  -5   1   4        479.52        475.42        19.71 o                         
  -4   1   4       1579.55       1871.07        41.49 o                         
  -3   1   4       4391.74       4662.66        73.19 o                         
  -2   1   4        380.12        454.74        13.47 o                         
  -1   1   4        300.70        287.71        10.00 o                         
   0   1   4        256.97        230.23        11.24 o                         
   1   1   4        399.08        381.14        10.26 o                         
   2   1   4       1165.56       1126.97        33.11 o                         
   3   1   4        885.92        886.41        30.08 o                         
   4   1   4        450.48        403.05        20.70 o                         
   5   1   4        342.23        362.46        21.86 o                         
   6   1   4        755.92        766.76        34.50 o                         
   7   1   4        219.63        233.70         9.45 o                         
   8   1   4       1246.04       1192.53        17.48 o                         
   9   1   4       1582.62       1625.91        23.79 o                         
  10   1   4        141.49        138.55         7.08 o                         
  11   1   4          3.49         15.32         5.60 o                         
  12   1   4         10.91         11.02         4.41 o                         
  13   1   4          3.69          1.83         2.34 o                         
 -11   2   4        451.12        470.77        21.28 o                         
 -10   2   4        236.50        228.66        10.03 o                         
  -9   2   4         78.22         71.38         8.49 o                         
  -8   2   4        124.15        118.63         4.95 o                         
  -7   2   4         16.92         28.05         3.75 o                         
  -6   2   4       1226.35       1159.29        18.10 o                         
  -5   2   4       2051.14       2014.55        50.25 o                         
  -4   2   4        494.25        472.74        20.96 o                         
  -3   2   4       1774.44       1891.07        33.71 o                         
  -2   2   4        408.93        410.90        13.25 o                         
  -1   2   4          7.32          9.72         2.26 o                         
   0   2   4       1991.22       1901.51        62.08 o                         
   1   2   4       1132.97       1065.86        23.56 o                         
   2   2   4        554.41        511.14        19.48 o                         
   3   2   4         22.16         34.68         6.70 o                         
   4   2   4        293.83        338.14        19.47 o                         
   5   2   4        227.08        232.35        17.60 o                         
   6   2   4        380.07        333.51        23.39 o                         
   7   2   4        503.25        461.43        13.65 o                         
   8   2   4        651.65        662.21        25.75 o                         
   9   2   4        858.50        779.98        14.70 o                         
  10   2   4        339.49        314.41         9.84 o                         
  11   2   4         74.50         64.87         5.11 o                         
  12   2   4         19.42         27.98         5.22 o                         
  13   2   4         25.48         18.39         2.94 o                         
 -11   3   4         38.19         47.50         3.18 o                         
 -10   3   4         95.51         89.54         7.15 o                         
  -9   3   4          4.56         13.18         3.53 o                         
  -8   3   4        386.56        406.15        10.76 o                         
  -7   3   4       1466.47       1561.36        35.68 o                         
  -6   3   4        364.44        299.95         7.05 o                         
  -5   3   4         26.57         50.76         5.01 o                         
  -4   3   4         10.07          6.06         5.91 o                         
  -3   3   4         29.88         32.64         7.39 o                         
  -2   3   4        195.76        139.27        12.03 o                         
  -1   3   4         96.03        116.25         5.79 o                         
   0   3   4         69.37         73.72         6.04 o                         
   1   3   4        545.09        435.37        18.38 o                         
   2   3   4        233.94        269.09        14.73 o                         
   3   3   4        523.35        444.94        21.73 o                         
   4   3   4        234.53        276.44        18.51 o                         
   5   3   4       1512.56       1629.42        53.24 o                         
   6   3   4       1008.70        924.51        41.04 o                         
   7   3   4       1104.63       1048.14        23.21 o                         
   8   3   4        230.41        209.55         6.34 o                         
   9   3   4         15.68         17.17         4.04 o                         
  10   3   4        252.00        243.48         9.26 o                         
  11   3   4          4.20         -1.56         3.57 o                         
  12   3   4        188.01        191.12         9.05 o                         
  13   3   4        388.56        328.70        10.23 o                         
 -11   4   4          6.48         10.54         2.91 o                         
 -10   4   4        238.37        216.20        20.30 o                         
  -9   4   4        183.73        182.58        18.92 o                         
  -8   4   4          7.39          7.79         3.60 o                         
  -7   4   4        170.16        141.80         5.58 o                         
  -6   4   4        855.37        888.67        13.25 o                         
  -5   4   4          5.62          8.99         2.66 o                         
  -4   4   4        205.23        231.68        16.60 o                         
  -3   4   4        116.84         78.45         9.67 o                         
  -2   4   4        555.52        514.71        20.93 o                         
  -1   4   4       1400.42       1279.14        32.29 o                         
   0   4   4       2286.94       2142.92        40.99 o                         
   1   4   4       1108.74       1182.48        29.28 o                         
   2   4   4       1042.67       1167.43        29.99 o                         
   3   4   4        157.84        221.97        16.78 o                         
   4   4   4       1868.97       1906.02        58.00 o                         
   5   4   4       2337.78       2361.63        69.68 o                         
   6   4   4        641.28        627.44        35.48 o                         
   7   4   4        196.92        192.38         8.49 o                         
   8   4   4          2.91          1.53         3.63 o                         
   9   4   4         34.32         25.66         4.86 o                         
  10   4   4         69.86         69.90         4.57 o                         
  11   4   4         10.55          0.75         3.40 o                         
  12   4   4        130.90        121.68         7.63 o                         
  13   4   4        115.65         90.27         3.79 o                         
 -10   5   4        153.74        142.25        15.75 o                         
  -9   5   4        105.77        103.87         4.31 o                         
  -8   5   4          7.09          7.15         3.34 o                         
  -7   5   4         41.42         35.22         3.17 o                         
  -6   5   4        168.18        160.27         8.55 o                         
  -5   5   4        156.50        158.51         7.59 o                         
  -4   5   4       3331.12       3038.75        31.28 o                         
  -3   5   4        135.96        114.76         6.93 o                         
  -2   5   4         31.79         29.21         7.22 o                         
  -1   5   4        219.54        157.21        21.30 o                         
   0   5   4          4.47         10.93         9.71 o                         
   1   5   4         26.73         29.08         5.90 o                         
   2   5   4       2199.74       1914.52        61.04 o                         
   3   5   4         66.38         86.69        12.23 o                         
   4   5   4         92.94         59.35        11.86 o                         
   5   5   4        135.05        126.89        16.41 o                         
   6   5   4         15.55         16.41         6.97 o                         
   7   5   4         94.03         88.06         6.67 o                         
   8   5   4        403.26        402.11        17.14 o                         
   9   5   4         23.99         20.46         4.69 o                         
  10   5   4        147.95        143.76         7.53 o                         
  11   5   4         17.13         18.61         4.85 o                         
  12   5   4         44.26         32.06         3.71 o                         
  13   5   4         53.75         46.67         2.70 o                         
  -9   6   4        170.30        178.60         6.06 o                         
  -8   6   4         12.73          9.96         8.56 o                         
  -7   6   4        119.08        123.87         5.75 o                         
  -6   6   4        446.06        437.72        10.26 o                         
  -5   6   4        191.16        192.71         9.33 o                         
  -4   6   4         57.77         59.93         3.95 o                         
  -3   6   4          5.06         11.16         2.52 o                         
  -2   6   4          4.25          8.78         2.37 o                         
  -1   6   4        699.77        537.68        40.62 o                         
   0   6   4        352.92        310.20        30.34 o                         
   1   6   4         71.67         48.36         8.39 o                         
   2   6   4         56.17         46.98         8.35 o                         
   3   6   4        680.26        655.26        34.35 o                         
   4   6   4         78.40         63.73        13.47 o                         
   5   6   4          6.58          5.51         3.75 o                         
   6   6   4         23.21         18.78         3.61 o                         
   7   6   4        368.18        372.94        13.06 o                         
   8   6   4        514.80        481.92        19.65 o                         
   9   6   4        592.92        616.31        15.24 o                         
  10   6   4         13.97          8.80         3.78 o                         
  11   6   4          5.52         -3.17         3.17 o                         
  12   6   4          9.39          9.28         7.24 o                         
  -9   7   4          4.48          5.06         2.09 o                         
  -8   7   4        112.07        109.06         5.37 o                         
  -7   7   4         26.90         35.41         3.87 o                         
  -6   7   4        106.27        114.56         5.76 o                         
  -5   7   4        175.60        185.78         7.09 o                         
  -4   7   4        290.56        258.67         7.97 o                         
  -3   7   4         85.33         95.27         4.33 o                         
  -2   7   4         72.36         75.78         3.98 o                         
  -1   7   4        149.27        142.68         4.81 o                         
   0   7   4        796.42        706.27        12.55 o                         
   1   7   4        471.90        455.08        11.59 o                         
   2   7   4         26.86         24.10         4.99 o                         
   3   7   4          9.92         12.67         3.22 o                         
   4   7   4        172.91        183.47         6.51 o                         
   5   7   4        171.72        164.12         6.44 o                         
   6   7   4        212.90        211.93         9.31 o                         
   7   7   4         99.16         96.07         7.02 o                         
   8   7   4        174.73        181.07        10.31 o                         
   9   7   4          3.40          0.55         4.34 o                         
  10   7   4         65.57         60.02         4.49 o                         
  11   7   4        117.87        106.15         4.52 o                         
  12   7   4         78.03         74.06         4.31 o                         
  -8   8   4        226.65        183.46        11.43 o                         
  -7   8   4        150.40        148.49         7.56 o                         
  -6   8   4         16.50         22.71         3.76 o                         
  -5   8   4          1.10          0.37         3.71 o                         
  -4   8   4          2.99          0.93         4.17 o                         
  -3   8   4        257.78        243.83         5.87 o                         
  -2   8   4        299.71        276.15         6.94 o                         
  -1   8   4         18.89         20.98         3.19 o                         
   0   8   4         53.10         52.28         4.20 o                         
   1   8   4         83.03         81.29         5.24 o                         
   2   8   4         15.34         16.77        11.98 o                         
   3   8   4       1178.73       1259.55        19.41 o                         
   4   8   4       4597.99       5216.66        64.23 o                         
   5   8   4         23.94         36.19         6.57 o                         
   6   8   4        170.83        197.69        10.17 o                         
   7   8   4         10.10         12.96         5.77 o                         
   8   8   4          3.95          8.09         5.46 o                         
   9   8   4          4.19          3.85         3.32 o                         
  10   8   4        277.38        275.86         7.05 o                         
  11   8   4         66.55         70.06         4.48 o                         
  -7   9   4          4.73          1.14         2.11 o                         
  -6   9   4          2.50          3.87         2.54 o                         
  -5   9   4          7.13         11.42         3.32 o                         
  -4   9   4        136.36        145.25         5.90 o                         
  -3   9   4         84.92         76.88         4.33 o                         
  -2   9   4        157.99        130.58         5.09 o                         
  -1   9   4         38.96         34.80         3.44 o                         
   0   9   4          5.64          8.49         3.69 o                         
   1   9   4         62.36         48.59         4.83 o                         
   2   9   4        114.84        133.36         7.73 o                         
   3   9   4         46.49         42.75         5.66 o                         
   4   9   4       2157.21       2465.57        38.21 o                         
   5   9   4        938.15       1141.41        18.75 o                         
   6   9   4        364.28        394.49        10.21 o                         
   7   9   4          9.20         16.26         5.75 o                         
   8   9   4          2.58         13.25         5.88 o                         
   9   9   4         34.24         43.95         8.34 o                         
  10   9   4         20.05         21.16         3.91 o                         
  11   9   4         56.35         71.12         6.21 o                         
  -6  10   4          3.86          4.54         2.86 o                         
  -5  10   4         97.69         97.33         4.85 o                         
  -4  10   4          5.23          5.32         3.44 o                         
  -3  10   4         10.31         16.30         3.38 o                         
  -2  10   4          7.84          8.37         3.42 o                         
  -1  10   4         18.40          7.95         4.83 o                         
   0  10   4         19.88         18.30         8.01 o                         
   1  10   4        129.30        141.29         7.65 o                         
   2  10   4        150.51        179.24        13.24 o                         
   3  10   4         81.61        101.65        11.26 o                         
   4  10   4        156.59        184.40         9.83 o                         
   5  10   4         82.81         90.62         6.19 o                         
   6  10   4         13.02         11.29         3.78 o                         
   7  10   4        194.19        232.41         9.04 o                         
   8  10   4        277.69        350.55        22.80 o                         
   9  10   4         59.84         57.86         5.20 o                         
  10  10   4          7.79          8.01         4.59 o                         
  -4  11   4          1.41         -2.59         2.59 o                         
  -3  11   4         30.78         34.50         5.58 o                         
  -2  11   4          4.00          3.79         3.55 o                         
  -1  11   4        254.13        279.70         9.33 o                         
   0  11   4        445.74        506.37        14.85 o                         
   1  11   4         84.43         92.62         6.08 o                         
   2  11   4         35.68         37.77         8.37 o                         
   3  11   4         11.07          8.32         7.30 o                         
   4  11   4          3.13          0.96         6.71 o                         
   5  11   4        237.16        322.80        11.86 o                         
   6  11   4         75.06         96.57         6.28 o                         
   7  11   4          5.98          7.71         6.13 o                         
   8  11   4         25.98         24.45         6.19 o                         
   9  11   4         28.49         40.58         5.61 o                         
  -1  12   4         74.33         63.41         6.32 o                         
   0  12   4         55.83         62.86         7.19 o                         
   1  12   4         86.36         92.51         8.77 o                         
   2  12   4         63.40         70.24         8.25 o                         
   3  12   4         29.48         30.93         6.88 o                         
   4  12   4         14.09         16.93         6.06 o                         
   5  12   4         27.62         43.63         6.28 o                         
   6  12   4         37.29         51.08         5.82 o                         
   7  12   4          8.20         12.00         4.14 o                         
   0  13   4         24.88         20.57         3.54 o                         
   1  13   4         49.71         53.74         5.27 o                         
   2  13   4         14.52         10.61         4.25 o                         
   3  13   4         74.95        112.30         7.38 o                         
   4  13   4         31.79         42.42         5.20 o                         
  -5 -12   5         34.11         27.75         3.67 o                         
  -4 -12   5         38.21         41.21         3.33 o                         
  -3 -12   5          9.24          1.79         2.61 o                         
  -2 -12   5         43.64         43.13         5.49 o                         
  -1 -12   5          2.16         -1.72         4.01 o                         
   0 -12   5         11.89         10.96         3.06 o                         
   1 -12   5         70.94         55.02         4.53 o                         
   2 -12   5        109.77         99.88         6.34 o                         
  -7 -11   5         74.04         65.20         5.13 o                         
  -6 -11   5         17.98         15.62         4.08 o                         
  -5 -11   5          4.08         -3.15         3.49 o                         
  -4 -11   5          7.45          6.63         3.77 o                         
  -3 -11   5         27.27         32.80         4.74 o                         
  -2 -11   5         36.35         35.54         5.21 o                         
  -1 -11   5       1065.29       1101.94        18.44 o                         
   0 -11   5         41.51         39.56         4.19 o                         
   1 -11   5          3.83         -0.78         3.03 o                         
   2 -11   5         31.97         29.06         3.63 o                         
   3 -11   5        181.48        169.36         6.43 o                         
   4 -11   5         52.75         32.73         3.11 o                         
  -8 -10   5         58.23         60.89         6.15 o                         
  -7 -10   5          3.74          4.35         4.85 o                         
  -6 -10   5        188.95        174.16         5.16 o                         
  -5 -10   5         28.40         19.67         3.05 o                         
  -4 -10   5         13.69         14.71         3.21 o                         
  -3 -10   5         27.79         25.08         5.22 o                         
  -2 -10   5          9.70          5.49         3.57 o                         
  -1 -10   5       1255.67       1382.47        20.16 o                         
   0 -10   5         12.03          6.46         2.98 o                         
   1 -10   5          5.46          5.12         3.88 o                         
   2 -10   5         32.38         26.01         4.78 o                         
   3 -10   5        192.06        193.82         8.31 o                         
   4 -10   5         82.06         78.62         5.50 o                         
   5 -10   5         82.99         86.83         4.91 o                         
   6 -10   5         68.48         51.75         4.92 o                         
  -9  -9   5         80.47         63.94         2.82 o                         
  -8  -9   5        136.81        143.21         7.68 o                         
  -7  -9   5         87.32         84.64        10.29 o                         
  -6  -9   5        125.45        116.91         5.23 o                         
  -5  -9   5        132.68        144.96         5.91 o                         
  -4  -9   5         95.56        102.80         5.50 o                         
  -3  -9   5         66.79         66.10         5.35 o                         
  -2  -9   5        191.91        184.43         6.21 o                         
  -1  -9   5        472.66        482.56         9.68 o                         
   0  -9   5         41.54         41.38         7.18 o                         
   1  -9   5         16.96         20.23         4.49 o                         
   2  -9   5        210.39        200.12         7.31 o                         
   3  -9   5        495.82        477.02        13.39 o                         
   4  -9   5        275.93        272.06         9.84 o                         
   5  -9   5          5.14          5.36         4.22 o                         
   6  -9   5         37.67         38.92         4.31 o                         
   7  -9   5         30.98         27.71         3.10 o                         
 -10  -8   5        140.13        146.95         9.50 o                         
  -9  -8   5         21.08         19.35         3.35 o                         
  -8  -8   5         17.81         17.80         3.79 o                         
  -7  -8   5         14.75         11.27         4.04 o                         
  -6  -8   5        383.90        383.01         9.41 o                         
  -5  -8   5        990.07        969.58        16.45 o                         
  -4  -8   5        406.96        402.88        20.16 o                         
  -3  -8   5         90.61         87.69         6.44 o                         
  -2  -8   5        120.08        115.01         5.73 o                         
  -1  -8   5          9.28          7.60         6.54 o                         
   0  -8   5       1282.53       1262.85        23.07 o                         
   1  -8   5        253.36        212.82         6.78 o                         
   2  -8   5        351.21        346.51         8.82 o                         
   3  -8   5        157.35        147.68         6.96 o                         
   4  -8   5        158.19        162.53         7.17 o                         
   5  -8   5          5.93         15.55         4.06 o                         
   6  -8   5          7.10         13.08         3.67 o                         
   7  -8   5         13.14         18.20         6.42 o                         
   8  -8   5         77.49         67.33         3.81 o                         
 -10  -7   5          3.96          0.89         2.38 o                         
  -9  -7   5          3.66          6.00         3.31 o                         
  -8  -7   5         80.04         74.75         5.67 o                         
  -7  -7   5        119.12        127.81         8.09 o                         
  -6  -7   5         20.38         17.32         4.78 o                         
  -5  -7   5        452.73        455.57        12.59 o                         
  -4  -7   5        414.48        347.33        10.86 o                         
  -3  -7   5       1024.62        996.76        16.15 o                         
  -2  -7   5        897.58        846.03        16.14 o                         
  -1  -7   5        397.50        407.96        11.89 o                         
   0  -7   5         10.09          8.52         3.42 o                         
   1  -7   5         22.82         24.35         4.04 o                         
   2  -7   5         46.10         49.01         4.86 o                         
   3  -7   5         64.10         62.93         4.90 o                         
   4  -7   5          2.57          1.28         2.99 o                         
   5  -7   5         41.86         25.87         3.60 o                         
   6  -7   5         62.43         66.92         4.84 o                         
   7  -7   5       1104.44       1082.16        16.49 o                         
   8  -7   5         11.88         13.48         3.37 o                         
   9  -7   5         20.42         27.99         4.53 o                         
 -11  -6   5         17.41         14.94         2.72 o                         
 -10  -6   5        125.80        124.27         8.06 o                         
  -9  -6   5         28.53         33.24         4.57 o                         
  -8  -6   5         57.50         45.15         8.49 o                         
  -7  -6   5        738.15        684.54        16.79 o                         
  -6  -6   5        538.00        504.70        15.84 o                         
  -5  -6   5         50.54         44.76         5.80 o                         
  -4  -6   5          2.31          3.46         4.06 o                         
  -3  -6   5         49.73         54.47         4.38 o                         
  -2  -6   5        169.31        153.17         8.07 o                         
  -1  -6   5       2660.54       2472.03        39.66 o                         
   0  -6   5       1892.15       1910.05        24.47 o                         
   1  -6   5        100.88        110.41         5.05 o                         
   2  -6   5        821.84        798.54        20.99 o                         
   3  -6   5         46.85         44.00         3.33 o                         
   4  -6   5        163.24        168.22         5.52 o                         
   5  -6   5         19.76         18.94         3.34 o                         
   6  -6   5        116.80        126.29         5.17 o                         
   7  -6   5        159.22        140.19         6.02 o                         
   8  -6   5         53.42         52.29         4.05 o                         
   9  -6   5        485.78        520.62        20.05 o                         
  10  -6   5        135.53        144.21         7.05 o                         
 -11  -5   5         61.50         61.38         4.53 o                         
 -10  -5   5        619.76        605.54        13.06 o                         
  -9  -5   5        586.32        573.44        14.15 o                         
  -8  -5   5        112.39        109.91         7.01 o                         
  -7  -5   5        360.74        349.96        15.82 o                         
  -6  -5   5        408.03        360.90        11.16 o                         
  -5  -5   5        121.13        102.72         9.21 o                         
  -4  -5   5       1838.09       1684.81        26.30 o                         
  -3  -5   5        595.26        526.05        11.25 o                         
  -2  -5   5        317.32        323.88        24.91 o                         
  -1  -5   5        244.97        233.40        21.29 o                         
   0  -5   5         35.21         30.59         9.78 o                         
   1  -5   5        849.56        900.14        62.98 o                         
   2  -5   5        582.49        570.79        34.10 o                         
   3  -5   5        162.82        150.12         5.39 o                         
   4  -5   5         11.92         11.30         2.64 o                         
   5  -5   5          7.53         10.86         3.06 o                         
   6  -5   5         24.24         26.89         3.49 o                         
   7  -5   5        389.69        427.70         8.64 o                         
   8  -5   5        296.31        300.69        10.19 o                         
   9  -5   5         40.37         64.12         5.11 o                         
  10  -5   5        110.88        115.26         5.63 o                         
  11  -5   5         29.72         24.43         3.38 o                         
 -11  -4   5        146.03        157.65         7.15 o                         
 -10  -4   5         97.59         93.65         4.38 o                         
  -9  -4   5         16.93         20.97         3.03 o                         
  -8  -4   5         16.64         15.38         3.30 o                         
  -7  -4   5        532.47        543.03        10.47 o                         
  -6  -4   5       2612.52       2664.25        39.80 o                         
  -5  -4   5        828.03        726.93        12.92 o                         
  -4  -4   5         71.08         53.68        11.76 o                         
  -3  -4   5          5.13         19.37         7.53 o                         
  -2  -4   5        395.02        485.50        28.14 o                         
  -1  -4   5        104.87         92.09        12.74 o                         
   0  -4   5        499.99        525.76        29.47 o                         
   1  -4   5        217.88        201.63        12.78 o                         
   2  -4   5        950.16        926.11        27.10 o                         
   3  -4   5       3270.61       3309.02       121.58 o                         
   4  -4   5        224.06        212.17         7.23 o                         
   5  -4   5         49.00         48.26         3.50 o                         
   6  -4   5        463.82        465.90         9.87 o                         
   7  -4   5         23.00         31.50         3.68 o                         
   8  -4   5        881.94        944.55        19.34 o                         
   9  -4   5       1020.82       1127.84        20.79 o                         
  10  -4   5        160.11        194.22         7.08 o                         
  11  -4   5         37.43         42.51         4.53 o                         
 -11  -3   5          4.22          7.11         3.34 o                         
 -10  -3   5         14.21         16.01         3.01 o                         
  -9  -3   5        166.64        163.22         6.63 o                         
  -8  -3   5        465.56        446.03        11.35 o                         
  -7  -3   5         77.31         69.26         4.24 o                         
  -6  -3   5        998.05        960.14        17.80 o                         
  -5  -3   5        892.50        984.92        16.64 o                         
  -4  -3   5         65.18         36.44         6.61 o                         
  -3  -3   5        778.13        767.05        33.67 o                         
  -2  -3   5         42.03         59.89         9.90 o                         
  -1  -3   5          7.55         14.94         6.32 o                         
   0  -3   5       1920.25       1720.09        38.37 o                         
   1  -3   5       4257.78       4755.65        76.15 o                         
   2  -3   5       2594.42       2514.32        38.50 o                         
   3  -3   5        717.90        625.92        38.06 o                         
   4  -3   5        483.60        591.73        43.48 o                         
   5  -3   5         56.07         79.28         3.76 o                         
   6  -3   5       1026.07       1043.54        15.79 o                         
   7  -3   5        354.42        381.47         8.93 o                         
   8  -3   5        247.35        264.71         9.50 o                         
   9  -3   5         10.36         14.19         5.80 o                         
  10  -3   5          5.00          7.66         4.30 o                         
  11  -3   5         28.21         28.74         3.94 o                         
 -11  -2   5          4.78          9.90         3.44 o                         
 -10  -2   5          4.68          5.01         2.88 o                         
  -9  -2   5        217.56        195.38         7.31 o                         
  -8  -2   5        865.02        898.70        17.50 o                         
  -7  -2   5         86.38         66.43         4.57 o                         
  -6  -2   5         36.80         36.44         3.51 o                         
  -5  -2   5         14.45         15.02         5.77 o                         
  -4  -2   5        211.22        244.60        11.16 o                         
  -3  -2   5        847.66        922.37        26.32 o                         
  -2  -2   5       3838.52       4185.19        68.63 o                         
  -1  -2   5       2025.61       2254.29        44.03 o                         
   0  -2   5        679.49        822.77        23.60 o                         
   1  -2   5       1804.21       2341.52        44.30 o                         
   2  -2   5       3545.22       3863.63        62.68 o                         
   3  -2   5       3090.59       3297.66        56.00 o                         
   4  -2   5       1710.94       2138.43        61.26 o                         
   5  -2   5        673.88        694.17        36.01 o                         
   6  -2   5        515.74        582.83         9.91 o                         
   7  -2   5         50.57         49.11         5.70 o                         
   8  -2   5        101.01        103.33         5.82 o                         
   9  -2   5        342.33        365.63        10.95 o                         
  10  -2   5         13.04         10.79         4.34 o                         
  11  -2   5        110.45        117.76         5.38 o                         
  12  -2   5        100.31         90.00         5.18 o                         
 -11  -1   5         14.16         22.20         3.69 o                         
 -10  -1   5        467.03        501.38        11.02 o                         
  -9  -1   5        129.73        161.97         6.72 o                         
  -8  -1   5          3.64          2.46         3.33 o                         
  -7  -1   5         57.96         53.55         4.36 o                         
  -6  -1   5        130.91        125.31         5.24 o                         
  -5  -1   5        346.67        338.46        17.55 o                         
  -4  -1   5        991.06       1086.52        31.10 o                         
  -3  -1   5        141.95        124.52         7.27 o                         
  -2  -1   5         19.35         23.92         4.60 o                         
  -1  -1   5       4207.62       4728.51        93.08 o                         
   0  -1   5       2207.07       2432.33        44.27 o                         
   1  -1   5        910.62       1054.81        25.91 o                         
   2  -1   5        164.15        208.69        10.96 o                         
   3  -1   5         65.85         87.40        11.39 o                         
   4  -1   5        289.36        325.40        20.31 o                         
   5  -1   5       1396.45       1414.91        48.69 o                         
   6  -1   5        928.12        992.64        21.57 o                         
   7  -1   5         55.24         59.55         4.34 o                         
   8  -1   5          2.32          8.47         3.76 o                         
   9  -1   5        264.86        280.17         9.52 o                         
  10  -1   5       1449.91       1446.56        45.78 o                         
  11  -1   5       1226.44       1234.46        20.28 o                         
  12  -1   5         63.83         63.03         5.25 o                         
 -11   0   5        209.13        221.85         5.97 o                         
 -10   0   5         88.25         87.59         4.70 o                         
  -9   0   5         52.57         73.26         4.86 o                         
  -8   0   5          4.73          5.37         4.65 o                         
  -7   0   5         14.68         23.40         4.28 o                         
  -6   0   5         45.30         44.36         3.89 o                         
  -5   0   5         31.89         27.88         6.62 o                         
  -4   0   5       1286.05       1375.73        38.79 o                         
  -3   0   5       1375.25       1352.80        33.85 o                         
  -2   0   5        755.50        835.14        69.94 o                         
  -1   0   5        187.42        207.01         8.37 o                         
   0   0   5         19.86         32.45         3.68 o                         
   1   0   5        189.48        226.70        11.26 o                         
   2   0   5       5828.25       5805.21        85.06 o                         
   3   0   5         44.06         35.90         7.54 o                         
   4   0   5         64.68         44.41         8.65 o                         
   5   0   5        138.61        101.98        12.83 o                         
   6   0   5          9.49         16.12         7.78 o                         
   7   0   5        880.89        859.72        15.47 o                         
   8   0   5       1293.78       1335.74        25.40 o                         
   9   0   5        173.16        171.73         7.49 o                         
  10   0   5          4.29          6.56         3.73 o                         
  11   0   5         12.63         13.53         5.35 o                         
  12   0   5         30.49         26.87         4.45 o                         
 -11   1   5         12.79         12.32         3.44 o                         
 -10   1   5          2.84          6.50         2.63 o                         
  -9   1   5         20.26         19.81         3.52 o                         
  -8   1   5         16.23         23.49         3.96 o                         
  -7   1   5         65.49         72.10         7.62 o                         
  -6   1   5       1480.20       1462.44        21.07 o                         
  -5   1   5        268.23        271.65         8.79 o                         
  -4   1   5        694.70        725.41        21.40 o                         
  -3   1   5        454.21        367.48        14.05 o                         
  -2   1   5        419.31        388.32        13.85 o                         
  -1   1   5        315.39        317.21        20.37 o                         
   0   1   5       3297.99       3348.52        60.57 o                         
   1   1   5         62.64         45.93         4.76 o                         
   2   1   5         10.97         22.92         6.06 o                         
   3   1   5       1797.08       2035.21        55.08 o                         
   4   1   5        160.70        184.68        15.44 o                         
   5   1   5       2254.07       2320.34        66.17 o                         
   6   1   5        175.92        180.73        18.01 o                         
   7   1   5         13.01         16.79         3.06 o                         
   8   1   5        506.12        474.83        10.33 o                         
   9   1   5        536.05        551.55        19.06 o                         
  10   1   5         62.73         73.52         8.23 o                         
  11   1   5         17.03         17.64         5.76 o                         
  12   1   5         84.94         80.81         4.52 o                         
  13   1   5         19.42         17.03         2.61 o                         
 -11   2   5        141.06        149.11         4.79 o                         
 -10   2   5          2.39          1.19         2.74 o                         
  -9   2   5        527.29        578.67        17.32 o                         
  -8   2   5        111.43        143.84         6.46 o                         
  -7   2   5         30.80         30.49         3.89 o                         
  -6   2   5        203.84        187.67         6.76 o                         
  -5   2   5         30.46         46.18         3.21 o                         
  -4   2   5          7.20          7.02         5.53 o                         
  -3   2   5        946.47        912.57        29.38 o                         
  -2   2   5       2140.40       2125.18        37.26 o                         
  -1   2   5        655.71        660.84        18.04 o                         
   0   2   5         50.49         53.59         5.58 o                         
   1   2   5        129.74        188.34        34.13 o                         
   2   2   5         29.04         22.15         4.73 o                         
   3   2   5        110.85        119.18        11.79 o                         
   4   2   5          4.35          6.72         5.80 o                         
   5   2   5       1765.02       1815.43        58.09 o                         
   6   2   5       1212.21       1126.35        46.69 o                         
   7   2   5        422.28        385.78        10.42 o                         
   8   2   5        201.41        171.01         5.74 o                         
   9   2   5          2.28         -2.43         3.80 o                         
  10   2   5         75.27         73.75         7.87 o                         
  11   2   5         75.00         92.15         8.19 o                         
  12   2   5        277.22        265.86         9.88 o                         
  13   2   5         76.45         60.15         4.02 o                         
 -11   3   5         33.56         38.23         3.65 o                         
 -10   3   5        126.92        143.09         5.63 o                         
  -9   3   5         17.44         11.83         7.76 o                         
  -8   3   5         36.05         42.19         6.16 o                         
  -7   3   5         50.66         37.77         4.62 o                         
  -6   3   5          4.21          5.46         2.78 o                         
  -5   3   5        197.93        236.47         7.73 o                         
  -4   3   5         12.21         16.54         3.48 o                         
  -3   3   5         32.30         26.26         7.20 o                         
  -2   3   5       1846.58       1852.92        43.75 o                         
  -1   3   5       1827.63       1634.39        59.15 o                         
   0   3   5        755.99        796.33        21.88 o                         
   1   3   5         15.31         34.57         5.40 o                         
   2   3   5        541.98        470.74        32.71 o                         
   3   3   5        559.13        537.47        26.05 o                         
   4   3   5       1490.53       1281.64        45.25 o                         
   5   3   5        887.95        861.11        38.74 o                         
   6   3   5        106.20         99.44        15.56 o                         
   7   3   5         58.54         72.34         6.47 o                         
   8   3   5          6.40          4.41         3.73 o                         
   9   3   5        770.66        740.26        13.30 o                         
  10   3   5        777.47        807.52        23.19 o                         
  11   3   5        177.60        166.99         9.65 o                         
  12   3   5         68.02         56.61         7.00 o                         
  13   3   5          5.14          2.17         2.26 o                         
 -10   4   5        390.14        364.41        20.20 o                         
  -9   4   5         49.25         43.24         3.30 o                         
  -8   4   5        167.14        162.42         6.73 o                         
  -7   4   5         51.77         35.70         3.63 o                         
  -6   4   5        149.94        124.18         5.05 o                         
  -5   4   5        234.04        241.06         8.50 o                         
  -4   4   5       2496.90       2206.23        24.58 o                         
  -3   4   5        234.58        223.86        16.13 o                         
  -2   4   5        162.28        166.13        12.99 o                         
  -1   4   5         56.46         45.30        12.29 o                         
   0   4   5        319.35        291.92        14.85 o                         
   1   4   5       1654.41       1488.97        57.92 o                         
   2   4   5       1950.26       1805.24        74.64 o                         
   3   4   5        545.07        539.21        27.84 o                         
   4   4   5         67.23         75.26        12.38 o                         
   5   4   5         67.58         69.47        13.12 o                         
   6   4   5        368.62        312.07        13.57 o                         
   7   4   5         91.48         87.14         5.58 o                         
   8   4   5         16.15         22.19         4.09 o                         
   9   4   5        126.07        117.96         7.23 o                         
  10   4   5        287.06        279.52         9.86 o                         
  11   4   5        252.11        212.29        10.40 o                         
  12   4   5          3.60         -0.11        11.07 o                         
  13   4   5         17.38         11.83         1.90 o                         
 -10   5   5          3.06          8.05         2.97 o                         
  -9   5   5         97.57        103.96         4.80 o                         
  -8   5   5         34.50         25.01         3.20 o                         
  -7   5   5        242.81        230.95         5.61 o                         
  -6   5   5        426.90        426.79         9.32 o                         
  -5   5   5        754.96        726.05        14.90 o                         
  -4   5   5        390.23        370.98         8.44 o                         
  -3   5   5          6.33          2.99         2.40 o                         
  -2   5   5          6.63          8.51         2.72 o                         
  -1   5   5        313.25        243.30        27.09 o                         
   0   5   5          7.96         13.09         9.87 o                         
   1   5   5        756.15        612.47        22.75 o                         
   2   5   5        304.70        295.10        16.42 o                         
   3   5   5         32.06         24.75         8.51 o                         
   4   5   5          9.13         10.65         7.16 o                         
   5   5   5         20.75         21.71         4.21 o                         
   6   5   5         35.85         20.74         4.38 o                         
   7   5   5         93.53         82.87         7.23 o                         
   8   5   5        534.38        523.35        15.40 o                         
   9   5   5        104.39        119.04         7.01 o                         
  10   5   5         16.75          8.15         3.78 o                         
  11   5   5         70.17         69.28         5.50 o                         
  12   5   5         10.46          9.19         2.77 o                         
  -9   6   5         35.55         36.94         2.97 o                         
  -8   6   5         15.91         21.77         3.84 o                         
  -7   6   5         14.94         12.89         3.42 o                         
  -6   6   5        324.54        297.48         8.35 o                         
  -5   6   5        757.99        726.32        16.42 o                         
  -4   6   5         25.90         20.87         3.34 o                         
  -3   6   5         50.24         56.59         3.39 o                         
  -2   6   5         65.17         42.58         3.38 o                         
  -1   6   5         70.35         71.89         3.72 o                         
   0   6   5        673.50        588.60        13.17 o                         
   1   6   5        276.73        301.05        30.67 o                         
   2   6   5          9.26         15.88         6.52 o                         
   3   6   5        704.65        689.35        18.69 o                         
   4   6   5         18.78         23.96         3.54 o                         
   5   6   5         61.98         51.61         5.36 o                         
   6   6   5       1027.63       1047.03        20.84 o                         
   7   6   5        285.33        239.04        10.01 o                         
   8   6   5        217.41        228.73        12.09 o                         
   9   6   5         13.06         13.36         3.73 o                         
  10   6   5        157.30        165.11         6.37 o                         
  11   6   5         30.72         25.75         4.00 o                         
  12   6   5         77.85         75.95         3.81 o                         
  -8   7   5         56.30         55.33         3.64 o                         
  -7   7   5         12.28         16.82         3.10 o                         
  -6   7   5        106.73         86.66         5.01 o                         
  -5   7   5        132.87        123.38         6.00 o                         
  -4   7   5        712.40        784.47        16.30 o                         
  -3   7   5       2312.10       2204.29        50.15 o                         
  -2   7   5        551.64        556.83        17.57 o                         
  -1   7   5         15.13         22.51         4.03 o                         
   0   7   5        246.60        214.87         5.93 o                         
   1   7   5        167.17        149.75         7.33 o                         
   2   7   5         12.34         11.71         5.60 o                         
   3   7   5         34.52         27.06         3.64 o                         
   4   7   5        699.01        719.17        18.39 o                         
   5   7   5        316.57        317.53         8.80 o                         
   6   7   5        114.60        117.32         7.67 o                         
   7   7   5          4.13          2.15         5.49 o                         
   8   7   5        140.55        130.04         8.70 o                         
   9   7   5        155.12        169.98         8.97 o                         
  10   7   5        115.20        106.97         5.02 o                         
  11   7   5         72.10         72.82         3.68 o                         
  12   7   5         74.87         82.98         5.63 o                         
  -7   8   5         31.21         33.20         2.67 o                         
  -6   8   5         63.65         65.32         4.02 o                         
  -5   8   5        198.53        200.08         6.61 o                         
  -4   8   5         57.75         57.25         4.63 o                         
  -3   8   5         56.58         56.01         4.10 o                         
  -2   8   5        133.05        117.44         5.13 o                         
  -1   8   5         22.72         25.23         3.45 o                         
   0   8   5        344.40        330.59         8.83 o                         
   1   8   5        156.66        161.02         6.32 o                         
   2   8   5         93.03        105.87         7.23 o                         
   3   8   5         27.43         27.65         4.34 o                         
   4   8   5        180.05        200.05        10.05 o                         
   5   8   5        136.11        135.16         7.03 o                         
   6   8   5         41.99         40.55         9.85 o                         
   7   8   5        104.09        115.43         8.26 o                         
   8   8   5        141.39        158.26         9.08 o                         
   9   8   5        420.71        523.48        14.45 o                         
  10   8   5        215.78        268.64         9.55 o                         
  11   8   5          3.55          8.62         3.28 o                         
  -7   9   5        160.36        125.31         5.48 o                         
  -6   9   5          9.47          9.19         2.84 o                         
  -5   9   5         17.50         18.90         6.91 o                         
  -4   9   5          4.56          5.09         4.11 o                         
  -3   9   5         10.37          4.90         3.83 o                         
  -2   9   5         37.42         31.91         3.46 o                         
  -1   9   5        108.06        102.80         4.74 o                         
   0   9   5         49.31         46.67         4.66 o                         
   1   9   5        454.58        457.17        10.76 o                         
   2   9   5        117.95        138.31         8.17 o                         
   3   9   5         26.63         25.65         5.42 o                         
   4   9   5          6.79          8.31         4.11 o                         
   5   9   5        107.15        101.55         6.20 o                         
   6   9   5         56.76         60.19         5.07 o                         
   7   9   5         91.01         86.04        10.41 o                         
   8   9   5         83.69         88.36        11.47 o                         
   9   9   5         72.61         66.00         6.44 o                         
  10   9   5         11.45         10.09         9.50 o                         
  11   9   5          5.39          0.82         3.27 o                         
  -5  10   5          8.36          9.25         3.37 o                         
  -4  10   5         79.95         80.88         4.67 o                         
  -3  10   5         14.16         15.68         3.09 o                         
  -2  10   5         58.29         63.38         5.96 o                         
  -1  10   5         26.16         32.24         3.87 o                         
   0  10   5         22.70         19.97         3.81 o                         
   1  10   5          2.50          7.31         3.50 o                         
   2  10   5          6.79          4.29         4.54 o                         
   3  10   5         45.79         48.04         5.83 o                         
   4  10   5        503.17        579.42        12.05 o                         
   5  10   5       1532.63       1898.74        25.39 o                         
   6  10   5         59.73         70.05         4.94 o                         
   7  10   5          2.97          4.98         4.13 o                         
   8  10   5          4.99          5.93         3.75 o                         
   9  10   5          9.77         11.94         3.24 o                         
  10  10   5          6.86          8.78         4.16 o                         
  -3  11   5         26.97         23.99         4.61 o                         
  -2  11   5         19.31         24.41         3.68 o                         
  -1  11   5        103.90         84.45         5.51 o                         
   0  11   5         11.05         15.64         4.07 o                         
   1  11   5         36.35         35.10         7.92 o                         
   2  11   5         16.58         12.55         7.29 o                         
   3  11   5          2.61         10.89         7.06 o                         
   4  11   5         79.95        116.15        10.36 o                         
   5  11   5        824.25       1052.54        33.93 o                         
   6  11   5        215.91        295.11         9.12 o                         
   7  11   5         30.16         51.05         7.09 o                         
   8  11   5         16.00         24.03         5.34 o                         
   9  11   5          4.34          6.11         3.65 o                         
  -1  12   5          9.46         11.16         4.05 o                         
   0  12   5          6.30          0.94         4.60 o                         
   1  12   5          2.50          1.96         5.04 o                         
   2  12   5         32.39         31.53         6.48 o                         
   3  12   5        114.51        155.17        10.10 o                         
   4  12   5          5.82         13.23         5.47 o                         
   5  12   5         44.12         51.87         6.29 o                         
   1  13   5         57.19         50.51         4.61 o                         
   2  13   5          6.41          6.38         3.40 o                         
   3  13   5          1.90          4.18         3.61 o                         
  -4 -12   6         16.78         11.31         2.87 o                         
  -3 -12   6          7.06          4.16         3.01 o                         
  -2 -12   6          5.40         -1.58         3.37 o                         
  -1 -12   6         17.18         14.04         3.54 o                         
   0 -12   6          4.39          0.96         2.63 o                         
  -6 -11   6         20.14         23.85         4.23 o                         
  -5 -11   6        257.75        234.80         6.88 o                         
  -4 -11   6        300.08        294.65         8.44 o                         
  -3 -11   6          4.73         11.18         4.06 o                         
  -2 -11   6         10.51          7.13         3.90 o                         
  -1 -11   6        134.43        133.26         6.19 o                         
   0 -11   6          5.14          1.09         4.88 o                         
   1 -11   6        102.11         77.30         3.99 o                         
   2 -11   6         19.92         21.44         3.58 o                         
   3 -11   6          2.31          2.52         3.16 o                         
   4 -11   6        137.66        135.61         6.38 o                         
  -8 -10   6         44.60         37.91         4.28 o                         
  -7 -10   6         37.41         27.73         2.49 o                         
  -6 -10   6         71.70         58.25         3.05 o                         
  -5 -10   6         21.50         15.75         2.73 o                         
  -4 -10   6        228.04        237.47         6.52 o                         
  -3 -10   6         67.04         70.97         4.31 o                         
  -2 -10   6         15.09         17.58         3.71 o                         
  -1 -10   6         37.99         27.78         3.36 o                         
   0 -10   6         52.29         41.04         3.52 o                         
   1 -10   6          9.03          8.95         2.76 o                         
   2 -10   6        317.15        318.70         7.63 o                         
   3 -10   6        480.81        447.25        12.67 o                         
   4 -10   6         87.14         83.69         5.07 o                         
   5 -10   6        102.32         95.12         5.36 o                         
  -8  -9   6          3.27          5.70         2.20 o                         
  -7  -9   6          7.37          0.49         8.70 o                         
  -6  -9   6         31.05         34.10         3.32 o                         
  -5  -9   6         31.09         31.76         3.69 o                         
  -4  -9   6         25.84         27.27         3.81 o                         
  -3  -9   6          9.43         11.93         5.74 o                         
  -2  -9   6          7.29          5.04         3.32 o                         
  -1  -9   6         33.74         30.17         4.48 o                         
   0  -9   6        794.57        770.88        12.44 o                         
   1  -9   6         42.91         37.72         4.83 o                         
   2  -9   6         21.69         18.05         3.98 o                         
   3  -9   6         41.79         32.59         5.54 o                         
   4  -9   6        294.81        284.29         9.71 o                         
   5  -9   6         77.71         76.46         5.33 o                         
   6  -9   6         10.63          6.33         3.01 o                         
   7  -9   6          9.70          8.47         3.16 o                         
  -9  -8   6        335.06        300.65        13.81 o                         
  -8  -8   6        577.90        526.20        11.53 o                         
  -7  -8   6        256.98        238.30         8.31 o                         
  -6  -8   6         76.07         68.94         4.44 o                         
  -5  -8   6        840.39        827.45        14.65 o                         
  -4  -8   6        185.42        169.82        23.04 o                         
  -3  -8   6        265.86        239.53         8.33 o                         
  -2  -8   6        136.74        120.23         6.32 o                         
  -1  -8   6        751.60        788.59        24.32 o                         
   0  -8   6       2233.99       2239.84        48.00 o                         
   1  -8   6        185.92        169.12         8.06 o                         
   2  -8   6        107.62        102.44         5.36 o                         
   3  -8   6          3.25          3.34         4.26 o                         
   4  -8   6          8.06         11.15         4.19 o                         
   5  -8   6        162.78        172.63         6.72 o                         
   6  -8   6        286.11        290.09        11.25 o                         
   7  -8   6        503.95        498.07        21.53 o                         
   8  -8   6          4.40          5.23         3.44 o                         
 -10  -7   6          4.75          3.55         2.23 o                         
  -9  -7   6         25.10         21.47         3.34 o                         
  -8  -7   6        638.16        620.89        13.88 o                         
  -7  -7   6        528.74        497.38        13.17 o                         
  -6  -7   6        285.47        317.23        10.97 o                         
  -5  -7   6          5.30         16.30         8.03 o                         
  -4  -7   6         58.71         56.23        13.12 o                         
  -3  -7   6        242.66        242.75         7.93 o                         
  -2  -7   6        397.50        402.55         9.84 o                         
  -1  -7   6        278.49        268.24         9.40 o                         
   0  -7   6        624.86        560.26        17.08 o                         
   1  -7   6         59.33         57.01         5.05 o                         
   2  -7   6        225.70        228.33         7.95 o                         
   3  -7   6        291.92        335.30         9.77 o                         
   4  -7   6       1496.49       1445.67        21.92 o                         
   5  -7   6        547.20        593.01        12.42 o                         
   6  -7   6         22.93         26.43         6.88 o                         
   7  -7   6         36.97         47.95         4.05 o                         
   8  -7   6         94.72         96.98         7.25 o                         
   9  -7   6        122.47        119.09         6.23 o                         
 -10  -6   6        179.49        162.44         6.85 o                         
  -9  -6   6        102.58        101.41         5.44 o                         
  -8  -6   6          9.42         12.40         8.05 o                         
  -7  -6   6         16.81         11.51         7.35 o                         
  -6  -6   6        181.87        178.91         8.91 o                         
  -5  -6   6        529.81        535.55        17.84 o                         
  -4  -6   6       1154.56       1081.26        19.22 o                         
  -3  -6   6         84.23         73.68         5.02 o                         
  -2  -6   6         91.14         83.25         4.96 o                         
  -1  -6   6        927.07        888.15        16.39 o                         
   0  -6   6         68.52         70.43         4.66 o                         
   1  -6   6        722.82        695.06        13.17 o                         
   2  -6   6        312.70        311.49         8.62 o                         
   3  -6   6        285.78        299.03         8.50 o                         
   4  -6   6         48.97         60.63         6.35 o                         
   5  -6   6          7.93          5.55         5.20 o                         
   6  -6   6        182.97        193.40         7.46 o                         
   7  -6   6         64.89         60.16         5.59 o                         
   8  -6   6         96.89         77.71         5.51 o                         
   9  -6   6        183.19        182.49         9.52 o                         
  10  -6   6         31.11         25.05         3.46 o                         
 -11  -5   6         56.18         45.75         3.19 o                         
 -10  -5   6          1.71          0.09         3.25 o                         
  -9  -5   6         27.14         27.68         5.00 o                         
  -8  -5   6        214.60        225.26         6.33 o                         
  -7  -5   6         11.89         13.40         3.19 o                         
  -6  -5   6         88.84         88.29         4.77 o                         
  -5  -5   6         10.35         12.12         2.90 o                         
  -4  -5   6        311.20        288.11         9.24 o                         
  -3  -5   6         87.22         88.72         4.11 o                         
  -2  -5   6        166.65        157.55         6.85 o                         
  -1  -5   6         23.45         30.34         3.41 o                         
   0  -5   6        191.21        194.15         6.31 o                         
   1  -5   6        448.75        478.09         9.53 o                         
   2  -5   6        482.79        490.87        10.11 o                         
   3  -5   6         25.57         19.98         5.15 o                         
   4  -5   6        302.46        301.17         9.08 o                         
   5  -5   6         16.66         12.29         3.61 o                         
   6  -5   6        265.73        253.53        15.16 o                         
   7  -5   6        159.38        169.45         8.28 o                         
   8  -5   6       1337.11       1398.58        24.64 o                         
   9  -5   6        280.67        291.37         8.87 o                         
  10  -5   6         80.20         94.25         6.21 o                         
 -11  -4   6          5.49          8.62         2.52 o                         
 -10  -4   6          6.87          5.17         2.75 o                         
  -9  -4   6        104.59        126.41         5.35 o                         
  -8  -4   6         38.02         30.74         3.58 o                         
  -7  -4   6        297.02        279.29         7.65 o                         
  -6  -4   6       1276.69       1279.99        18.08 o                         
  -5  -4   6        508.35        533.38        23.87 o                         
  -4  -4   6        221.47        189.87         5.70 o                         
  -3  -4   6         54.52         66.02         4.62 o                         
  -2  -4   6        105.33        134.39        12.03 o                         
  -1  -4   6        163.87        165.11        12.87 o                         
   0  -4   6       3297.16       3257.91        63.58 o                         
   1  -4   6       1673.47       1960.47        45.41 o                         
   2  -4   6        280.55        277.66        15.41 o                         
   3  -4   6         91.09         95.04         5.29 o                         
   4  -4   6        207.32        250.85         9.39 o                         
   5  -4   6         25.42         26.69         4.22 o                         
   6  -4   6        122.65        139.98         7.44 o                         
   7  -4   6         46.97         56.74         6.51 o                         
   8  -4   6          4.33         11.26         8.37 o                         
   9  -4   6         22.89         35.88         5.40 o                         
  10  -4   6         90.32        103.28         5.20 o                         
 -11  -3   6         29.48         35.12         3.44 o                         
 -10  -3   6         81.16         78.13         3.84 o                         
  -9  -3   6       1061.18       1118.60        18.94 o                         
  -8  -3   6        769.89        775.61        15.59 o                         
  -7  -3   6         24.09         25.13         3.96 o                         
  -6  -3   6        866.08        816.81        16.08 o                         
  -5  -3   6        422.79        440.13        11.53 o                         
  -4  -3   6         76.15         83.97         4.34 o                         
  -3  -3   6       2778.81       2729.16        56.73 o                         
  -2  -3   6       2195.66       2507.64        52.54 o                         
  -1  -3   6       2311.86       2405.63        50.86 o                         
   0  -3   6          2.39         12.73         4.98 o                         
   1  -3   6        140.84        133.44        10.60 o                         
   2  -3   6        227.44        331.97        16.21 o                         
   3  -3   6        675.68        642.49        50.18 o                         
   4  -3   6         40.32         50.70         3.75 o                         
   5  -3   6         56.27         52.81         5.81 o                         
   6  -3   6         77.66         70.51         4.80 o                         
   7  -3   6         27.61         27.40         4.48 o                         
   8  -3   6        129.59        133.45        11.35 o                         
   9  -3   6         37.76         49.97         8.33 o                         
  10  -3   6         47.16         44.90         4.43 o                         
  11  -3   6        219.91        231.90         9.40 o                         
 -11  -2   6        496.47        544.25        13.08 o                         
 -10  -2   6        163.83        154.27         5.41 o                         
  -9  -2   6         37.09         42.29         4.14 o                         
  -8  -2   6         85.49         78.40         5.39 o                         
  -7  -2   6         47.07         45.90         4.53 o                         
  -6  -2   6         97.87        101.43         5.47 o                         
  -5  -2   6        659.90        664.59        13.57 o                         
  -4  -2   6        341.72        340.47        19.63 o                         
  -3  -2   6          7.92         11.55         5.21 o                         
  -2  -2   6        260.88        251.16        14.14 o                         
  -1  -2   6        183.19        237.64        13.35 o                         
   0  -2   6       1586.96       1754.10        39.53 o                         
   1  -2   6         53.54         55.09         7.09 o                         
   2  -2   6        829.99        898.34        26.76 o                         
   3  -2   6        205.90        237.76        13.30 o                         
   4  -2   6       1139.40       1108.73        44.30 o                         
   5  -2   6         13.46         14.84         3.04 o                         
   6  -2   6          4.31          7.43         3.12 o                         
   7  -2   6       1711.42       1693.73        34.72 o                         
   8  -2   6          4.24          9.49         4.33 o                         
   9  -2   6        350.29        345.19        10.62 o                         
  10  -2   6       1001.56       1069.69        19.24 o                         
  11  -2   6        230.10        255.36         7.25 o                         
 -10  -1   6          4.04          9.47         3.76 o                         
  -9  -1   6         11.58          7.15         3.22 o                         
  -8  -1   6        143.11        166.85         6.91 o                         
  -7  -1   6          3.88         10.92         3.51 o                         
  -6  -1   6         40.64         41.83         3.91 o                         
  -5  -1   6        871.16        894.36        19.10 o                         
  -4  -1   6       4244.21       4691.61       117.60 o                         
  -3  -1   6         62.61         90.91        13.82 o                         
  -2  -1   6        662.76        756.96        25.76 o                         
  -1  -1   6         50.45         47.60         6.30 o                         
   0  -1   6        637.41        644.11        77.10 o                         
   1  -1   6        228.66        236.14        14.65 o                         
   2  -1   6       5087.84       5336.19       112.77 o                         
   3  -1   6         22.26         29.38         8.50 o                         
   4  -1   6         45.40         55.22        10.40 o                         
   5  -1   6        306.87        328.63        24.13 o                         
   6  -1   6        142.46        137.49         5.92 o                         
   7  -1   6        922.65        992.27        18.02 o                         
   8  -1   6       1362.24       1407.00        23.95 o                         
   9  -1   6        391.87        408.28        11.32 o                         
  10  -1   6          2.55          2.33         3.49 o                         
  11  -1   6          2.81          2.55         4.60 o                         
  12  -1   6         26.02         26.45         3.77 o                         
 -11   0   6         25.80         31.72         3.63 o                         
 -10   0   6         19.37         15.77         2.53 o                         
  -9   0   6         23.58         33.19         5.09 o                         
  -8   0   6        138.28        152.36         6.58 o                         
  -7   0   6       1755.02       1790.66        28.07 o                         
  -6   0   6        663.02        655.36        12.68 o                         
  -5   0   6         10.51          8.93         3.30 o                         
  -4   0   6         59.98         66.77         7.65 o                         
  -3   0   6        303.22        318.76        31.23 o                         
  -2   0   6        905.35        846.37        23.79 o                         
  -1   0   6       3049.87       3066.24        52.59 o                         
   0   0   6       1162.24       1202.82        78.28 o                         
   1   0   6         94.07        104.97         8.94 o                         
   2   0   6        146.50        233.51        12.40 o                         
   3   0   6        386.92        532.16        26.89 o                         
   4   0   6        351.90        413.19        25.14 o                         
   5   0   6        172.64        167.66        16.96 o                         
   6   0   6        168.02        161.15         8.42 o                         
   7   0   6       1162.69       1132.29        25.29 o                         
   8   0   6        327.01        337.97        12.74 o                         
   9   0   6        269.02        270.97        13.69 o                         
  10   0   6        381.50        381.33        15.38 o                         
  11   0   6        139.16        136.02         8.51 o                         
  12   0   6         18.91         12.86         3.61 o                         
 -11   1   6          4.43         10.39         2.17 o                         
 -10   1   6         62.97         79.19         5.53 o                         
  -9   1   6       1157.21       1307.05        29.93 o                         
  -8   1   6        380.98        371.24        14.61 o                         
  -7   1   6        468.67        464.83        16.90 o                         
  -6   1   6        113.16        109.94         5.49 o                         
  -5   1   6          6.39          9.92         2.53 o                         
  -4   1   6        104.38         98.04         5.61 o                         
  -3   1   6        652.63        616.62        46.48 o                         
  -2   1   6          8.70          8.29         5.07 o                         
  -1   1   6        201.37        185.70         8.98 o                         
   0   1   6       1197.57       1355.45        40.35 o                         
   1   1   6        480.55        525.83        18.75 o                         
   2   1   6       1218.78       1519.85        47.01 o                         
   3   1   6        856.06        961.79        37.78 o                         
   4   1   6         30.71         15.95         7.39 o                         
   5   1   6       1774.72       1904.36        62.27 o                         
   6   1   6        812.08        772.58        15.04 o                         
   7   1   6        268.14        273.90         8.98 o                         
   8   1   6         41.03         38.23         6.24 o                         
   9   1   6        139.39        146.63        10.15 o                         
  10   1   6        382.98        400.18        15.90 o                         
  11   1   6       1158.55        983.17        41.80 o                         
  12   1   6        534.39        459.65        13.75 o                         
 -10   2   6         99.65         84.46         5.77 o                         
  -9   2   6         93.91        104.17         7.11 o                         
  -8   2   6         73.52         75.07         7.06 o                         
  -7   2   6         15.84         17.62         3.86 o                         
  -6   2   6         48.96         44.17         3.50 o                         
  -5   2   6         39.56         38.41         3.46 o                         
  -4   2   6         64.08         51.52         3.03 o                         
  -3   2   6        436.90        410.55        20.97 o                         
  -2   2   6        326.58        243.87        22.92 o                         
  -1   2   6         88.47         96.98         7.61 o                         
   0   2   6          8.91          8.23         3.88 o                         
   1   2   6        289.94        315.93        21.63 o                         
   2   2   6        289.30        312.72        19.58 o                         
   3   2   6       2349.60       2405.09        66.52 o                         
   4   2   6        750.13        771.81        35.59 o                         
   5   2   6         90.84         67.38        12.77 o                         
   6   2   6          5.84          9.46         3.00 o                         
   7   2   6         38.13         27.23         4.19 o                         
   8   2   6        461.04        440.49        11.83 o                         
   9   2   6        354.85        323.73        14.24 o                         
  10   2   6        254.28        277.96        12.87 o                         
  11   2   6          4.39          3.81         7.37 o                         
  12   2   6        124.82        107.54         4.71 o                         
 -10   3   6         57.00         57.37         3.26 o                         
  -9   3   6         38.73         31.99         3.26 o                         
  -8   3   6         45.60         42.98         4.15 o                         
  -7   3   6        112.69        100.62         5.94 o                         
  -6   3   6         28.43         21.26         3.21 o                         
  -5   3   6        818.62        799.45        13.20 o                         
  -4   3   6        594.94        540.02        11.20 o                         
  -3   3   6        102.61         80.48         4.02 o                         
  -2   3   6         23.44         16.08         9.40 o                         
  -1   3   6        172.15        150.47        18.43 o                         
   0   3   6        555.43        451.68        17.34 o                         
   1   3   6       2247.96       2007.05       128.99 o                         
   2   3   6       1107.28       1036.71        80.69 o                         
   3   3   6         18.27         17.54         8.05 o                         
   4   3   6         97.55        102.56        14.33 o                         
   5   3   6         45.93         37.30        11.14 o                         
   6   3   6       1318.52       1345.51        21.79 o                         
   7   3   6         52.65         46.74         4.68 o                         
   8   3   6        113.17         89.25         6.03 o                         
   9   3   6        263.65        269.24         9.96 o                         
  10   3   6        426.62        434.55        16.14 o                         
  11   3   6        144.70        126.98        10.47 o                         
  12   3   6          7.63          7.07         2.90 o                         
 -10   4   6         21.01         19.80         3.13 o                         
  -9   4   6         10.27          4.93         2.89 o                         
  -8   4   6        248.99        258.84         7.60 o                         
  -7   4   6        123.40        113.83         4.93 o                         
  -6   4   6        118.12        100.07         4.96 o                         
  -5   4   6        114.60        125.47         5.09 o                         
  -4   4   6         28.39         30.21         2.89 o                         
  -3   4   6        305.16        275.25         7.38 o                         
  -2   4   6       1550.74       1533.57        30.18 o                         
  -1   4   6       1476.67       1396.86        61.87 o                         
   0   4   6        508.31        430.84        32.28 o                         
   1   4   6        725.47        669.94        23.59 o                         
   2   4   6         55.62         36.22         6.97 o                         
   3   4   6        120.96        119.73        14.75 o                         
   4   4   6          4.36         10.33         7.85 o                         
   5   4   6         56.34         54.37         5.13 o                         
   6   4   6       1714.67       1615.34        33.49 o                         
   7   4   6        396.64        356.43         9.51 o                         
   8   4   6         10.84          8.62         3.47 o                         
   9   4   6         14.07         17.85         4.50 o                         
  10   4   6         22.00         10.56         5.45 o                         
  11   4   6        250.59        227.77         8.55 o                         
  12   4   6         36.04         30.83         3.14 o                         
  -9   5   6         52.34         57.47         4.21 o                         
  -8   5   6         39.69         35.41         3.97 o                         
  -7   5   6         42.04         39.49         3.31 o                         
  -6   5   6          7.20          7.98         3.01 o                         
  -5   5   6        161.69        168.75         8.17 o                         
  -4   5   6         60.92         54.83         4.57 o                         
  -3   5   6         10.02         12.17         3.07 o                         
  -2   5   6        116.71        115.19         5.57 o                         
  -1   5   6       1543.06       1435.82        17.49 o                         
   0   5   6        924.15        860.17        18.68 o                         
   1   5   6        205.22        190.71        23.77 o                         
   2   5   6         40.37         37.34         7.55 o                         
   3   5   6          3.53         13.04         8.26 o                         
   4   5   6        472.62        421.06        14.57 o                         
   5   5   6        286.30        284.53        10.10 o                         
   6   5   6         12.28          8.68         4.40 o                         
   7   5   6         33.55         25.09         5.66 o                         
   8   5   6         28.84         24.07         4.01 o                         
   9   5   6          5.80          3.16         3.85 o                         
  10   5   6        587.87        567.72        11.87 o                         
  11   5   6        173.88        156.71         6.72 o                         
  12   5   6         82.75         68.90         6.10 o                         
  -8   6   6         19.71         19.05         3.97 o                         
  -7   6   6        102.07         83.45         4.19 o                         
  -6   6   6         66.23         58.09         4.33 o                         
  -5   6   6         20.74         17.90         3.86 o                         
  -4   6   6         17.50         14.46         3.81 o                         
  -3   6   6       1582.85       1512.32        18.31 o                         
  -2   6   6        273.61        242.98         6.57 o                         
  -1   6   6         23.58         16.16         3.17 o                         
   0   6   6          1.99          4.03         2.57 o                         
   1   6   6        189.26        168.49         5.11 o                         
   2   6   6        117.89        110.38         6.45 o                         
   3   6   6        230.27        209.10         9.94 o                         
   4   6   6         12.94         16.92         3.59 o                         
   5   6   6         29.25         30.81         5.04 o                         
   6   6   6         72.79         66.40         6.34 o                         
   7   6   6        664.21        682.87        18.39 o                         
   8   6   6         30.48         31.68         6.94 o                         
   9   6   6         13.91          8.47         3.48 o                         
  10   6   6        333.84        337.20         8.31 o                         
  11   6   6        303.20        307.04         6.89 o                         
  12   6   6          4.71         11.17         3.78 o                         
  -8   7   6         19.56         27.73         3.43 o                         
  -7   7   6         13.98         20.26         2.61 o                         
  -6   7   6        242.94        236.62         8.80 o                         
  -5   7   6        435.76        459.26        10.55 o                         
  -4   7   6        331.53        316.66        10.93 o                         
  -3   7   6         74.33         65.22         4.47 o                         
  -2   7   6          3.63          5.82         3.18 o                         
  -1   7   6         25.55         19.93         3.29 o                         
   0   7   6        131.23        115.27         5.31 o                         
   1   7   6         98.21         93.31         6.45 o                         
   2   7   6        402.84        384.22        20.99 o                         
   3   7   6        179.98        166.39         6.84 o                         
   4   7   6         78.59         80.41         5.27 o                         
   5   7   6          3.61          5.68         4.12 o                         
   6   7   6         14.74         14.74         5.83 o                         
   7   7   6         26.14         39.28         8.20 o                         
   8   7   6        348.42        389.52        13.27 o                         
   9   7   6        433.64        515.64        37.21 o                         
  10   7   6        114.25        139.50        17.07 o                         
  11   7   6         41.38         38.07         7.44 o                         
  -7   8   6         17.30         12.25         3.28 o                         
  -6   8   6         55.10         59.12         4.30 o                         
  -5   8   6        808.77        771.00        15.60 o                         
  -4   8   6        572.65        624.08        14.59 o                         
  -3   8   6         77.83         76.98         5.19 o                         
  -2   8   6          2.29          3.26         3.31 o                         
  -1   8   6        122.45        120.17         5.15 o                         
   0   8   6          8.94         14.82         3.33 o                         
   1   8   6        190.27        182.04         6.77 o                         
   2   8   6        110.67        108.05         7.52 o                         
   3   8   6         52.77         51.73         5.00 o                         
   4   8   6        190.68        209.13         7.94 o                         
   5   8   6          5.69          4.28         4.26 o                         
   6   8   6        151.88        166.35        18.91 o                         
   7   8   6        268.69        328.45        12.27 o                         
   8   8   6        129.12        164.99        10.98 o                         
   9   8   6        123.90        137.55        11.56 o                         
  10   8   6          2.47          9.55         7.42 o                         
  11   8   6         10.10          3.51         2.62 o                         
  -6   9   6         35.42         24.55         2.60 o                         
  -5   9   6         20.74         20.35         3.42 o                         
  -4   9   6         16.35          9.40         3.76 o                         
  -3   9   6        365.07        370.42        10.38 o                         
  -2   9   6        545.06        554.33         9.46 o                         
  -1   9   6        358.57        375.27         7.86 o                         
   0   9   6         49.69         48.62         4.77 o                         
   1   9   6        189.66        177.89         6.87 o                         
   2   9   6         94.98         99.17         7.37 o                         
   3   9   6         12.28         19.73         5.46 o                         
   4   9   6          5.45          7.77         4.58 o                         
   5   9   6        338.83        408.90        14.05 o                         
   6   9   6         29.37         22.97         4.25 o                         
   7   9   6         42.62         43.77         5.87 o                         
   8   9   6         32.89         28.43         5.03 o                         
   9   9   6        101.24        115.82         8.06 o                         
  10   9   6         20.42         17.94         3.21 o                         
  -4  10   6          6.97         12.81         2.72 o                         
  -3  10   6         68.87         75.83         4.57 o                         
  -2  10   6         49.43         48.11         3.62 o                         
  -1  10   6         94.58         80.99         4.61 o                         
   0  10   6          7.70          2.65         3.24 o                         
   1  10   6        175.14        159.21         6.04 o                         
   2  10   6         83.75         90.82         6.76 o                         
   3  10   6          3.29         -0.82         4.76 o                         
   4  10   6         10.90         25.38         4.98 o                         
   5  10   6        249.38        318.96         8.44 o                         
   6  10   6         15.16         25.80         3.71 o                         
   7  10   6          7.94          6.77         3.91 o                         
   8  10   6          3.77          5.50         3.37 o                         
   9  10   6          8.93         12.11         2.98 o                         
  -2  11   6         31.91         32.22         4.67 o                         
  -1  11   6         27.85         28.69         3.76 o                         
   0  11   6          2.19          1.57         3.25 o                         
   1  11   6         72.60         72.57         7.37 o                         
   2  11   6        108.44        105.26         5.66 o                         
   3  11   6         47.14         63.55         4.90 o                         
   4  11   6          4.22          6.21         3.45 o                         
   5  11   6        118.64        129.34         5.83 o                         
   6  11   6         42.84         41.59         8.61 o                         
   7  11   6          7.38          8.84         2.59 o                         
   8  11   6         63.50         86.66         6.36 o                         
   1  12   6         21.23         27.40         5.14 o                         
   2  12   6         16.21         11.46         4.81 o                         
   3  12   6          1.40          6.18         4.76 o                         
   4  12   6        101.67        140.98         8.56 o                         
   5  12   6         43.43         54.84         5.60 o                         
  -5 -11   7        261.61        205.59         8.22 o                         
  -4 -11   7        175.95        157.26         5.31 o                         
  -3 -11   7         92.05         95.84         4.72 o                         
  -2 -11   7          4.10          4.49         5.23 o                         
  -1 -11   7         96.48         75.39         4.44 o                         
   0 -11   7          5.09          9.53         2.81 o                         
   1 -11   7        522.34        486.44         8.15 o                         
   2 -11   7        312.66        251.66         6.73 o                         
  -7 -10   7         83.51         73.05         5.13 o                         
  -6 -10   7        148.17        143.65        10.82 o                         
  -5 -10   7         90.25         89.79         3.52 o                         
  -4 -10   7         64.98         56.15         3.37 o                         
  -3 -10   7          2.22          5.14         2.65 o                         
  -2 -10   7         95.11         98.04         5.16 o                         
  -1 -10   7         55.99         59.03         4.38 o                         
   0 -10   7         91.00         94.95         4.02 o                         
   1 -10   7         44.66         35.23         2.93 o                         
   2 -10   7         78.59         66.86         3.11 o                         
   3 -10   7         81.02         72.07         3.52 o                         
   4 -10   7         55.14         51.68         3.74 o                         
   5 -10   7         17.52         22.14         3.47 o                         
  -7  -9   7         70.71         62.67         3.55 o                         
  -6  -9   7         95.44         81.59         3.68 o                         
  -5  -9   7          5.16          8.26         2.81 o                         
  -4  -9   7        184.23        186.21         6.22 o                         
  -3  -9   7         25.66         18.87         4.24 o                         
  -2  -9   7         17.62         16.51         4.24 o                         
  -1  -9   7         22.60         20.36         3.39 o                         
   0  -9   7        427.03        457.96         9.00 o                         
   1  -9   7         90.24         86.09         5.40 o                         
   2  -9   7         97.43         93.44         6.36 o                         
   3  -9   7          9.74         10.14        11.78 o                         
   4  -9   7         14.94          5.42         5.66 o                         
   5  -9   7         45.52         35.01         3.82 o                         
   6  -9   7        210.42        195.27         8.38 o                         
  -8  -8   7         29.90         32.14         3.06 o                         
  -7  -8   7        151.39        133.05         5.82 o                         
  -6  -8   7        190.08        172.11         5.65 o                         
  -5  -8   7        130.61        129.16         5.68 o                         
  -4  -8   7        235.99        230.07        11.54 o                         
  -3  -8   7        940.07        907.18        56.69 o                         
  -2  -8   7        313.03        298.78         8.91 o                         
  -1  -8   7          7.26          7.62         4.02 o                         
   0  -8   7          9.30         20.79         7.01 o                         
   1  -8   7        136.25        130.59        15.53 o                         
   2  -8   7          6.89          3.01         3.51 o                         
   3  -8   7        678.99        671.51        13.63 o                         
   4  -8   7        235.45        242.12         9.02 o                         
   5  -8   7        124.02        113.03         5.30 o                         
   6  -8   7          1.77          0.23         2.75 o                         
   7  -8   7          1.83         -1.63         3.16 o                         
  -9  -7   7        115.45         99.35         5.20 o                         
  -8  -7   7         11.08         25.11         3.90 o                         
  -7  -7   7        111.04         99.01         5.87 o                         
  -6  -7   7         14.44          9.31         4.32 o                         
  -5  -7   7        619.17        626.96        15.66 o                         
  -4  -7   7        320.92        322.32        14.21 o                         
  -3  -7   7        134.64        121.47        13.03 o                         
  -2  -7   7         24.58         20.71         4.49 o                         
  -1  -7   7         98.87         99.45         8.03 o                         
   0  -7   7        113.96        135.63         8.79 o                         
   1  -7   7        839.86        775.33        18.76 o                         
   2  -7   7         12.38          8.35         4.37 o                         
   3  -7   7          6.76         13.36         4.47 o                         
   4  -7   7        264.06        275.72         8.67 o                         
   5  -7   7        527.40        556.34        12.17 o                         
   6  -7   7          5.82         10.67         4.87 o                         
   7  -7   7         34.96         41.15         4.60 o                         
   8  -7   7         48.14         43.74         5.90 o                         
 -10  -6   7         14.98         12.73         2.23 o                         
  -9  -6   7         73.76         63.48         5.05 o                         
  -8  -6   7        711.05        693.16        14.25 o                         
  -7  -6   7        716.79        639.34        14.84 o                         
  -6  -6   7       1092.30       1134.87        22.21 o                         
  -5  -6   7        215.50        242.77         9.93 o                         
  -4  -6   7       1070.59        968.04        68.86 o                         
  -3  -6   7        123.49        115.34         6.67 o                         
  -2  -6   7         61.98         62.93         4.56 o                         
  -1  -6   7        107.46         98.50         6.48 o                         
   0  -6   7        229.83        206.51         9.97 o                         
   1  -6   7       1071.60       1049.59        17.17 o                         
   2  -6   7        649.65        608.25        12.48 o                         
   3  -6   7          9.78         14.76         3.98 o                         
   4  -6   7         36.66         41.94         6.69 o                         
   5  -6   7          1.34          2.20         4.77 o                         
   6  -6   7        326.61        363.86        13.36 o                         
   7  -6   7        374.55        403.26        13.64 o                         
   8  -6   7        487.70        534.07        12.35 o                         
   9  -6   7          5.23         11.08         2.71 o                         
 -10  -5   7         32.42         23.19         3.04 o                         
  -9  -5   7          3.55          4.60         3.83 o                         
  -8  -5   7        100.43         87.57         3.94 o                         
  -7  -5   7        446.30        425.46         8.96 o                         
  -6  -5   7        505.72        490.81        10.84 o                         
  -5  -5   7         23.11         24.65         3.65 o                         
  -4  -5   7        108.55         93.99         7.21 o                         
  -3  -5   7        552.24        514.73        10.09 o                         
  -2  -5   7         36.28         33.24         2.99 o                         
  -1  -5   7        847.38        822.27        14.06 o                         
   0  -5   7        517.42        501.63        10.48 o                         
   1  -5   7        366.36        351.03         8.66 o                         
   2  -5   7          9.87         14.25         3.46 o                         
   3  -5   7       1063.60       1071.78        21.44 o                         
   4  -5   7        994.58       1048.31        53.51 o                         
   5  -5   7       3805.84       3874.33        79.46 o                         
   6  -5   7       1414.68       1539.09        39.69 o                         
   7  -5   7         22.83         36.34         7.59 o                         
   8  -5   7          8.81          6.22         5.81 o                         
   9  -5   7         93.13         85.00         7.16 o                         
  10  -5   7         16.03         18.06         2.44 o                         
 -10  -4   7         49.42         41.21         3.86 o                         
  -9  -4   7        459.53        459.42         9.43 o                         
  -8  -4   7        105.34        107.90         5.27 o                         
  -7  -4   7         75.59         75.29         5.13 o                         
  -6  -4   7         73.31         78.00         4.66 o                         
  -5  -4   7          8.68          4.93         2.97 o                         
  -4  -4   7        247.92        238.97         9.77 o                         
  -3  -4   7        853.59        812.44        17.07 o                         
  -2  -4   7         13.31         12.30         2.65 o                         
  -1  -4   7          5.97          9.50         2.51 o                         
   0  -4   7          4.20          7.18         2.46 o                         
   1  -4   7       1085.66       1139.41        15.66 o                         
   2  -4   7       2143.47       2278.03        26.87 o                         
   3  -4   7        741.72        793.58        13.51 o                         
   4  -4   7         94.32        128.36         8.12 o                         
   5  -4   7         14.44         30.86         6.21 o                         
   6  -4   7        211.17        199.10         9.71 o                         
   7  -4   7        105.93        127.54         7.35 o                         
   8  -4   7         54.29         63.82         6.82 o                         
   9  -4   7         34.65         31.64         6.29 o                         
  10  -4   7         52.83         45.54         5.24 o                         
 -10  -3   7         53.80         63.12         3.02 o                         
  -9  -3   7         34.08         38.92         3.42 o                         
  -8  -3   7         73.35         66.37         4.65 o                         
  -7  -3   7        150.95        157.88         6.75 o                         
  -6  -3   7        115.82        119.03         6.32 o                         
  -5  -3   7        495.83        547.65        23.33 o                         
  -4  -3   7        332.56        315.53         8.87 o                         
  -3  -3   7         95.00        110.11         4.46 o                         
  -2  -3   7        161.71        138.09         5.53 o                         
  -1  -3   7        102.84        123.61        11.56 o                         
   0  -3   7        255.83        240.45        15.18 o                         
   1  -3   7          5.11          6.00         5.10 o                         
   2  -3   7       2941.77       3299.82        46.50 o                         
   3  -3   7        387.61        415.36        10.72 o                         
   4  -3   7        388.47        424.95        11.00 o                         
   5  -3   7          5.98          8.26         3.68 o                         
   6  -3   7        275.04        305.62        10.40 o                         
   7  -3   7        983.18        990.78        19.95 o                         
   8  -3   7        472.91        500.09        19.01 o                         
   9  -3   7        397.73        390.17        14.51 o                         
  10  -3   7        269.04        284.46        11.99 o                         
  11  -3   7          6.48          8.16         3.04 o                         
 -10  -2   7          5.07          6.21         2.27 o                         
  -9  -2   7          4.44          5.18         2.70 o                         
  -8  -2   7          3.25          9.22         3.40 o                         
  -7  -2   7         52.41         49.89         4.69 o                         
  -6  -2   7        143.06        129.32         6.09 o                         
  -5  -2   7        727.25        740.04        14.67 o                         
  -4  -2   7       1107.23       1172.07        40.72 o                         
  -3  -2   7        819.16        853.98        15.41 o                         
  -2  -2   7         93.87        119.85        12.22 o                         
  -1  -2   7         95.36        112.66        10.43 o                         
   0  -2   7        100.87         79.15         8.96 o                         
   1  -2   7       2673.51       2867.91        79.95 o                         
   2  -2   7       2257.48       2764.25       100.04 o                         
   3  -2   7         87.81        110.20        11.18 o                         
   4  -2   7        294.65        291.47         8.86 o                         
   5  -2   7         15.93         19.35         2.95 o                         
   6  -2   7         14.73         15.53         3.61 o                         
   7  -2   7         86.73         86.60         6.34 o                         
   8  -2   7         10.39         10.36         4.21 o                         
   9  -2   7         55.65         49.73         5.01 o                         
  10  -2   7         49.34         57.12         7.12 o                         
  11  -2   7        198.84        226.58         9.53 o                         
 -10  -1   7        101.66         93.88        53.00 o                         
  -9  -1   7         66.46         82.94         4.39 o                         
  -8  -1   7        739.96        744.55        31.72 o                         
  -7  -1   7        845.74        993.11        18.44 o                         
  -6  -1   7        111.26        127.84         8.47 o                         
  -5  -1   7        436.03        421.26         8.69 o                         
  -4  -1   7          8.40          9.70         2.97 o                         
  -3  -1   7         70.42         66.64         5.85 o                         
  -2  -1   7       2754.09       2787.44       134.20 o                         
  -1  -1   7       1910.58       1974.01       104.72 o                         
   0  -1   7        311.32        350.33        17.33 o                         
   1  -1   7         38.66         47.29         7.26 o                         
   2  -1   7         27.35         30.59         6.51 o                         
   3  -1   7        361.34        457.51        27.94 o                         
   4  -1   7       2014.78       2081.44        67.33 o                         
   5  -1   7         70.01         78.27         5.24 o                         
   6  -1   7        154.08        172.03         5.99 o                         
   7  -1   7        190.61        198.20         7.28 o                         
   8  -1   7          8.24         10.56         4.02 o                         
   9  -1   7        298.38        296.53        14.07 o                         
  10  -1   7        199.58        188.19        10.59 o                         
  11  -1   7        147.09        148.80         8.28 o                         
  12  -1   7        505.21        436.32        11.70 o                         
 -10   0   7        337.30        390.92        11.22 o                         
  -9   0   7        209.50        233.40         9.96 o                         
  -8   0   7         46.87         55.78         4.33 o                         
  -7   0   7        624.06        649.67        13.82 o                         
  -6   0   7         11.90         15.42         3.40 o                         
  -5   0   7          7.24         10.54         2.74 o                         
  -4   0   7        434.75        454.65        14.54 o                         
  -3   0   7        449.36        487.98        14.28 o                         
  -2   0   7        353.82        371.27        28.39 o                         
  -1   0   7        308.11        305.05        19.74 o                         
   0   0   7        297.26        368.50        25.85 o                         
   1   0   7        111.27        107.80         9.77 o                         
   2   0   7        270.25        298.59        21.36 o                         
   3   0   7        250.47        280.53        21.45 o                         
   4   0   7        887.65        834.31        39.64 o                         
   5   0   7       1409.14       1341.75        21.70 o                         
   6   0   7        869.70        837.05        16.46 o                         
   7   0   7         23.60         28.34         4.72 o                         
   8   0   7       1012.88        987.46        27.52 o                         
   9   0   7        242.35        249.19        12.96 o                         
  10   0   7        407.08        405.10        15.28 o                         
  11   0   7        406.55        379.28        13.38 o                         
  12   0   7        309.76        289.04         9.53 o                         
 -10   1   7        311.06        370.70        21.75 o                         
  -9   1   7         39.37         43.55         4.96 o                         
  -8   1   7        172.34        196.67         9.82 o                         
  -7   1   7        196.71        164.24        10.02 o                         
  -6   1   7          2.86          4.40         3.04 o                         
  -5   1   7         63.07         63.16         4.12 o                         
  -4   1   7        801.66        794.94        19.67 o                         
  -3   1   7       2079.84       2211.23        24.94 o                         
  -2   1   7         13.64         12.60         6.34 o                         
  -1   1   7        464.92        532.74        19.89 o                         
   0   1   7         27.36         19.67         5.68 o                         
   1   1   7        146.33        139.21        13.97 o                         
   2   1   7        272.36        229.79        18.43 o                         
   3   1   7        461.21        404.10        25.90 o                         
   4   1   7         20.52         27.90         9.60 o                         
   5   1   7        128.02        128.25         5.95 o                         
   6   1   7         23.02         18.66         5.48 o                         
   7   1   7        547.56        499.16        14.85 o                         
   8   1   7       1072.38       1067.39        20.91 o                         
   9   1   7        335.23        339.92        27.20 o                         
  10   1   7        204.86        179.21        10.13 o                         
  11   1   7        224.92        187.43         9.45 o                         
  12   1   7         14.04         20.65         3.62 o                         
 -10   2   7         75.34         59.18         4.61 o                         
  -9   2   7          2.65          2.53         3.35 o                         
  -8   2   7         50.41         42.85         5.83 o                         
  -7   2   7         93.24         80.44         5.27 o                         
  -6   2   7        787.03        785.34        13.29 o                         
  -5   2   7        195.84        140.07         5.57 o                         
  -4   2   7         25.02         16.71         3.21 o                         
  -3   2   7         21.27         22.57         2.78 o                         
  -2   2   7        640.75        640.82        37.88 o                         
  -1   2   7          9.00          5.35         7.24 o                         
   0   2   7       1002.22        927.78        34.61 o                         
   1   2   7       1163.64       1195.60        42.19 o                         
   2   2   7         15.96         11.79         7.54 o                         
   3   2   7         11.81         15.93         7.94 o                         
   4   2   7         58.63         43.38        11.35 o                         
   5   2   7         13.69         18.28         4.09 o                         
   6   2   7        257.50        244.63         8.55 o                         
   7   2   7         14.81         12.19         3.48 o                         
   8   2   7        558.41        534.94        14.02 o                         
   9   2   7        379.94        343.62        16.61 o                         
  10   2   7        488.37        455.44        27.38 o                         
  11   2   7         41.53         34.88         5.05 o                         
  12   2   7        168.67        137.89         6.57 o                         
  -9   3   7         66.35         69.41         3.33 o                         
  -8   3   7        727.28        740.24        26.01 o                         
  -7   3   7        337.37        332.22         7.56 o                         
  -6   3   7         77.46         63.08         4.34 o                         
  -5   3   7          3.76         -0.02         3.07 o                         
  -4   3   7        365.46        369.92         9.13 o                         
  -3   3   7         55.06         62.80         3.63 o                         
  -2   3   7        150.35        152.83         5.82 o                         
  -1   3   7        179.43        146.97         8.83 o                         
   0   3   7        585.11        483.07        32.67 o                         
   1   3   7       3374.08       3294.06       133.15 o                         
   2   3   7        238.23        246.68        19.74 o                         
   3   3   7         62.16         69.41        13.02 o                         
   4   3   7        291.16        319.25        10.06 o                         
   5   3   7         29.05         21.56         4.49 o                         
   6   3   7        878.10        842.34        17.73 o                         
   7   3   7        816.31        756.44        13.48 o                         
   8   3   7        574.27        562.91        14.34 o                         
   9   3   7          4.41         12.02         4.53 o                         
  10   3   7        201.04        175.04         8.43 o                         
  11   3   7        170.68        146.51         5.99 o                         
  12   3   7        413.16        332.30         9.39 o                         
  -9   4   7         23.86         19.19         3.61 o                         
  -8   4   7         90.30         78.76         4.43 o                         
  -7   4   7        107.63        109.44         4.70 o                         
  -6   4   7         13.66          6.06         2.98 o                         
  -5   4   7         76.37         92.40         4.92 o                         
  -4   4   7        250.16        253.33         9.55 o                         
  -3   4   7        752.72        761.20        19.59 o                         
  -2   4   7        879.57        738.76        15.79 o                         
  -1   4   7        354.70        328.64         7.31 o                         
   0   4   7         15.62         17.39         3.08 o                         
   1   4   7        177.62        161.03         8.51 o                         
   2   4   7         52.61         51.02         4.43 o                         
   3   4   7        475.41        425.93        11.72 o                         
   4   4   7        440.85        417.83        11.63 o                         
   5   4   7        201.98        195.18         8.65 o                         
   6   4   7         61.40         67.58         6.23 o                         
   7   4   7         33.87         27.28         3.93 o                         
   8   4   7        139.94        124.91         6.04 o                         
   9   4   7         91.80         88.81         5.31 o                         
  10   4   7        229.01        208.88         7.89 o                         
  11   4   7        176.46        165.38         6.07 o                         
  12   4   7         72.69         58.31         8.78 o                         
  -8   5   7         25.15         28.28         3.61 o                         
  -7   5   7         16.05          6.74         2.75 o                         
  -6   5   7         45.02         30.98         4.73 o                         
  -5   5   7        204.31        194.62         8.56 o                         
  -4   5   7        499.64        466.63        13.08 o                         
  -3   5   7        431.97        397.88        11.36 o                         
  -2   5   7        160.11        152.78         5.48 o                         
  -1   5   7         15.01         20.52         3.28 o                         
   0   5   7        161.18        131.58         4.83 o                         
   1   5   7        374.85        353.59         7.51 o                         
   2   5   7        542.23        520.19         9.44 o                         
   3   5   7        102.16         89.31         6.67 o                         
   4   5   7         17.18         23.58         7.08 o                         
   5   5   7         23.90         33.47         5.23 o                         
   6   5   7         36.07         37.89         5.78 o                         
   7   5   7         53.07         48.86         6.89 o                         
   8   5   7          9.32         11.22         5.64 o                         
   9   5   7         22.16         30.20         4.02 o                         
  10   5   7        224.17        223.38        10.46 o                         
  11   5   7        232.37        218.65         7.67 o                         
  12   5   7         27.23         29.15         3.69 o                         
  -8   6   7          5.55          3.49         2.68 o                         
  -7   6   7         67.90         59.95         3.26 o                         
  -6   6   7        160.53        159.78         7.33 o                         
  -5   6   7         40.91         40.88         4.01 o                         
  -4   6   7          3.19         -2.56         4.48 o                         
  -3   6   7          3.70          2.21         3.90 o                         
  -2   6   7        118.94        111.38         7.77 o                         
  -1   6   7        115.61        107.01         4.92 o                         
   0   6   7        482.53        462.14         8.90 o                         
   1   6   7         34.94         36.41         3.48 o                         
   2   6   7        311.16        323.71         8.39 o                         
   3   6   7         81.81         97.31         5.50 o                         
   4   6   7         30.00         24.02         4.08 o                         
   5   6   7        101.09        119.00         7.80 o                         
   6   6   7         89.83         87.79        15.74 o                         
   7   6   7        960.74        984.58        34.76 o                         
   8   6   7        498.36        529.10        17.55 o                         
   9   6   7         24.63         25.56         5.63 o                         
  10   6   7         21.03         16.68         5.75 o                         
  11   6   7          2.32         10.88         5.18 o                         
  -7   7   7         10.67         11.70         3.18 o                         
  -6   7   7          6.71          4.58         3.15 o                         
  -5   7   7          5.08         -3.97         4.22 o                         
  -4   7   7         45.31         30.94         5.08 o                         
  -3   7   7         18.47         21.89         3.97 o                         
  -2   7   7         37.28         34.07         3.91 o                         
  -1   7   7        279.39        261.84         7.11 o                         
   0   7   7        452.47        469.14         9.24 o                         
   1   7   7        184.23        187.27         5.90 o                         
   2   7   7          2.95          3.87         4.94 o                         
   3   7   7         21.86         15.81         4.60 o                         
   4   7   7          4.10          5.40         4.17 o                         
   5   7   7        896.67       1009.58        17.76 o                         
   6   7   7        133.58        132.25         8.62 o                         
   7   7   7         93.59        120.93        15.67 o                         
   8   7   7         61.44         74.85         7.23 o                         
   9   7   7         15.40         31.32        11.01 o                         
  10   7   7          3.10          5.12         7.32 o                         
  11   7   7        499.95        462.20         9.78 o                         
  -6   8   7         43.37         42.29         3.35 o                         
  -5   8   7         72.63         64.52         4.68 o                         
  -4   8   7         21.78         15.01         4.15 o                         
  -3   8   7         57.57         68.22         6.07 o                         
  -2   8   7        290.82        261.07         6.78 o                         
  -1   8   7        206.37        212.39         6.37 o                         
   0   8   7         13.13         16.40         3.30 o                         
   1   8   7         67.38         57.99         4.94 o                         
   2   8   7         42.98         48.55         6.23 o                         
   3   8   7        130.25        135.96         9.01 o                         
   4   8   7          7.99          4.90         4.71 o                         
   5   8   7        218.31        231.44        10.60 o                         
   6   8   7         12.90         13.43         9.95 o                         
   7   8   7         82.94         91.77        11.35 o                         
   8   8   7         59.99         57.24        10.67 o                         
   9   8   7          9.77         -3.10        14.08 o                         
  10   8   7          4.95          0.79         3.19 o                         
  -5   9   7         72.78         58.63         3.41 o                         
  -4   9   7        137.68        145.86         5.86 o                         
  -3   9   7          4.45          4.24         3.45 o                         
  -2   9   7          4.29         -2.32         4.52 o                         
  -1   9   7         28.89         21.99         3.19 o                         
   0   9   7         34.71         24.08         3.96 o                         
   1   9   7         14.35         12.16         3.78 o                         
   2   9   7         36.58         36.60        10.73 o                         
   3   9   7        189.03        199.66         9.15 o                         
   4   9   7        140.82        171.73         6.99 o                         
   5   9   7         72.52         78.80         5.83 o                         
   6   9   7          8.08          9.73         4.83 o                         
   7   9   7          7.70          5.46         4.30 o                         
   8   9   7         16.34         16.29         8.61 o                         
   9   9   7         68.82         77.57         4.94 o                         
  10   9   7         31.78         40.67         3.10 o                         
  -4  10   7        307.88        263.64         8.89 o                         
  -3  10   7        168.20        163.91         5.21 o                         
  -2  10   7         66.11         60.11         3.91 o                         
  -1  10   7          2.22         -0.71         4.61 o                         
   0  10   7         17.43         14.00         3.14 o                         
   1  10   7         78.63         95.00         4.78 o                         
   2  10   7        203.81        215.64         8.76 o                         
   3  10   7         66.99         70.12         5.91 o                         
   4  10   7          1.58          0.07         7.03 o                         
   5  10   7         69.15         77.27         7.86 o                         
   6  10   7         13.96         25.50         4.67 o                         
   7  10   7        124.95        187.85         7.04 o                         
   8  10   7         84.29        112.43         6.21 o                         
   9  10   7         48.36         62.54         5.46 o                         
  -2  11   7        106.01         94.66         5.16 o                         
  -1  11   7        213.92        213.36         8.17 o                         
   0  11   7        124.73        123.62         6.47 o                         
   1  11   7          2.80          5.87         3.01 o                         
   2  11   7         10.36         12.88         3.33 o                         
   3  11   7         28.28         30.19         3.83 o                         
   4  11   7         21.37         30.91         3.74 o                         
   5  11   7          2.84         10.80         3.83 o                         
   6  11   7         15.30         12.55         3.48 o                         
  -3 -11   8         26.99         20.81         2.94 o                         
  -2 -11   8        321.09        290.49         6.67 o                         
  -1 -11   8         11.48          8.06         2.16 o                         
   1 -11   8          5.69          0.46         2.88 o                         
  -5 -10   8         21.09         20.31         1.78 o                         
  -4 -10   8        187.83        164.15         4.26 o                         
  -3 -10   8         24.73         21.50         2.42 o                         
  -2 -10   8         61.26         59.06         3.30 o                         
  -1 -10   8        148.06        150.25         6.36 o                         
   0 -10   8        145.38        157.38         6.26 o                         
   1 -10   8         41.47         37.72         4.10 o                         
   2 -10   8          2.48          0.78         2.36 o                         
   3 -10   8          3.99          2.83         2.08 o                         
   4 -10   8         11.62          8.34         3.00 o                         
  -6  -9   8         28.29         23.82         2.70 o                         
  -5  -9   8         15.73         13.53         2.34 o                         
  -4  -9   8        483.78        462.11         8.84 o                         
  -3  -9   8        406.95        419.24        11.31 o                         
  -2  -9   8        228.26        216.90         7.51 o                         
  -1  -9   8          6.20          6.58         3.29 o                         
   0  -9   8        339.67        332.84         7.15 o                         
   1  -9   8          8.83          9.55         2.79 o                         
   2  -9   8        421.19        425.77         7.48 o                         
   3  -9   8        456.74        439.26        10.72 o                         
   4  -9   8          9.73         12.76         3.10 o                         
   5  -9   8         76.90         85.40         5.98 o                         
  -8  -8   8         11.97         10.36         2.01 o                         
  -7  -8   8        112.25         99.27         5.35 o                         
  -6  -8   8        207.17        182.44         5.10 o                         
  -5  -8   8         39.56         43.59         3.68 o                         
  -4  -8   8         87.36         97.29         6.08 o                         
  -3  -8   8        257.85        224.17        28.69 o                         
  -2  -8   8         42.15         33.43        11.59 o                         
  -1  -8   8        132.29        134.64         7.55 o                         
   0  -8   8        188.61        184.22         7.08 o                         
   1  -8   8          7.33         14.63         4.11 o                         
   2  -8   8          6.14         13.51         4.23 o                         
   3  -8   8         88.30         85.12         6.70 o                         
   4  -8   8         22.74         23.69         3.65 o                         
   5  -8   8        117.10        104.14         7.31 o                         
   6  -8   8         84.12         56.90         6.41 o                         
   7  -8   8         13.63         13.92         3.15 o                         
  -8  -7   8        410.42        386.52        10.88 o                         
  -7  -7   8        221.54        210.84         6.83 o                         
  -6  -7   8        481.91        435.65         8.84 o                         
  -5  -7   8        276.15        268.52         9.51 o                         
  -4  -7   8        294.88        326.12        13.82 o                         
  -3  -7   8        155.47        140.91        15.81 o                         
  -2  -7   8         46.55         35.36         5.47 o                         
  -1  -7   8        146.61        136.81         6.65 o                         
   0  -7   8         13.95         17.73         6.39 o                         
   1  -7   8        171.44        214.85         9.65 o                         
   2  -7   8        140.62        147.65         7.69 o                         
   3  -7   8         11.56          4.69         3.93 o                         
   4  -7   8         46.18         33.52         5.58 o                         
   5  -7   8          6.25         12.08         4.52 o                         
   6  -7   8         48.68         49.52         5.07 o                         
   7  -7   8        252.82        258.36         8.93 o                         
   8  -7   8        251.32        224.79         8.05 o                         
  -9  -6   8         16.09         16.36         2.59 o                         
  -8  -6   8         37.58         39.75         4.55 o                         
  -7  -6   8        295.95        283.65         8.69 o                         
  -6  -6   8        662.02        635.57        14.57 o                         
  -5  -6   8          2.26          5.27         3.01 o                         
  -4  -6   8        521.06        500.83        18.27 o                         
  -3  -6   8         33.65         25.62        11.62 o                         
  -2  -6   8        627.50        566.60        15.44 o                         
  -1  -6   8        443.37        423.04        10.66 o                         
   0  -6   8         14.36         22.58         7.59 o                         
   1  -6   8         16.98         16.83         4.47 o                         
   2  -6   8         87.51         72.18         5.63 o                         
   3  -6   8         11.13          9.38         4.87 o                         
   4  -6   8        392.96        473.28        14.10 o                         
   5  -6   8         52.82         64.32         6.43 o                         
   6  -6   8        254.51        273.62        10.02 o                         
   7  -6   8         13.84         14.88         6.96 o                         
   8  -6   8         21.08         23.31         3.41 o                         
   9  -6   8         28.06         19.74         3.11 o                         
  -9  -5   8        285.22        256.90         8.43 o                         
  -8  -5   8          4.92          5.65         2.24 o                         
  -7  -5   8          3.41          3.33         2.67 o                         
  -6  -5   8        313.98        322.10         7.97 o                         
  -5  -5   8        168.21        171.29         6.20 o                         
  -4  -5   8        351.96        340.63        15.18 o                         
  -3  -5   8         23.06         21.48         3.53 o                         
  -2  -5   8         29.28         42.31         3.67 o                         
  -1  -5   8          1.90          5.19         3.12 o                         
   0  -5   8        448.51        448.70         8.53 o                         
   1  -5   8        715.36        694.89        13.33 o                         
   2  -5   8       1706.66       1740.61        23.45 o                         
   3  -5   8         33.91         38.50         5.39 o                         
   4  -5   8         97.62         98.19        11.04 o                         
   5  -5   8        689.82        701.71        21.42 o                         
   6  -5   8        415.85        496.04        18.07 o                         
   7  -5   8          5.83          7.08         4.53 o                         
   8  -5   8         15.30         13.47         6.85 o                         
   9  -5   8         10.65         20.21         3.14 o                         
  -9  -4   8         51.01         48.58         2.72 o                         
  -8  -4   8          8.85          9.15         2.70 o                         
  -7  -4   8        349.87        342.39         9.02 o                         
  -6  -4   8        119.62        120.33         5.96 o                         
  -5  -4   8        855.91        847.66        14.37 o                         
  -4  -4   8          5.58          3.93         5.48 o                         
  -3  -4   8         65.17         60.43         6.23 o                         
  -2  -4   8          7.92         10.25         2.89 o                         
  -1  -4   8         13.11         12.55         3.16 o                         
   0  -4   8        138.15        129.78         4.77 o                         
   1  -4   8        229.17        241.41         8.00 o                         
   2  -4   8       2642.69       2768.38        31.85 o                         
   3  -4   8       1374.20       1398.70        19.84 o                         
   4  -4   8        175.86        172.29         6.77 o                         
   5  -4   8          3.88         -3.63         4.81 o                         
   6  -4   8         32.78         29.03         5.48 o                         
   7  -4   8         79.42         97.72         6.51 o                         
   8  -4   8        230.98        244.23        12.74 o                         
   9  -4   8        240.49        263.51         8.03 o                         
  10  -4   8          8.45          3.26         5.24 o                         
  -9  -3   8         52.85         60.25         3.21 o                         
  -8  -3   8          3.96         12.12         2.88 o                         
  -7  -3   8        103.16        106.01         5.44 o                         
  -6  -3   8        439.13        429.56        11.08 o                         
  -5  -3   8        930.20        962.13        18.55 o                         
  -4  -3   8         13.11         14.71         3.70 o                         
  -3  -3   8        430.55        457.32        11.11 o                         
  -2  -3   8        300.85        280.31         7.99 o                         
  -1  -3   8        660.46        644.48        13.44 o                         
   0  -3   8       1356.33       1495.50        19.44 o                         
   1  -3   8        689.17        710.23        10.62 o                         
   2  -3   8        459.50        490.17         8.63 o                         
   3  -3   8        247.46        273.49         6.45 o                         
   4  -3   8        519.30        552.27        10.98 o                         
   5  -3   8        333.86        392.28        11.14 o                         
   6  -3   8       1300.63       1356.73        35.47 o                         
   7  -3   8        782.23        902.43        27.23 o                         
   8  -3   8         15.80         30.50         7.33 o                         
   9  -3   8         98.82        116.86         9.07 o                         
  10  -3   8         43.94         40.03         3.45 o                         
 -10  -2   8         54.92         57.10         3.33 o                         
  -9  -2   8         54.13         52.13         3.09 o                         
  -8  -2   8        601.54        652.42        22.14 o                         
  -7  -2   8        521.29        555.42        12.26 o                         
  -6  -2   8         98.87         99.44         5.72 o                         
  -5  -2   8        204.99        206.95         8.00 o                         
  -4  -2   8          9.52         15.49         3.54 o                         
  -3  -2   8        248.43        266.72         8.32 o                         
  -2  -2   8       1707.69       1799.09        28.57 o                         
  -1  -2   8         55.75         62.65         5.53 o                         
   0  -2   8         29.55         43.65         4.05 o                         
   1  -2   8         13.92         17.12         3.00 o                         
   2  -2   8        420.98        468.81         9.61 o                         
   3  -2   8        342.92        377.92        11.40 o                         
   4  -2   8        178.24        173.99         7.86 o                         
   5  -2   8         29.91         31.36         4.73 o                         
   6  -2   8        450.60        456.91        12.84 o                         
   7  -2   8        326.62        360.75        16.16 o                         
   8  -2   8          7.68         18.61         7.11 o                         
   9  -2   8         16.00         29.58         6.80 o                         
  10  -2   8         44.93         47.60         6.25 o                         
  11  -2   8         61.15         45.20         4.33 o                         
 -10  -1   8        143.57        174.20         5.91 o                         
  -9  -1   8         16.25         10.76         3.57 o                         
  -8  -1   8         38.60         34.47         3.30 o                         
  -7  -1   8          9.50         11.84         3.37 o                         
  -6  -1   8         11.96         21.63         3.91 o                         
  -5  -1   8        371.07        390.32         8.47 o                         
  -4  -1   8        178.98        193.37         5.95 o                         
  -3  -1   8        348.75        392.18        10.55 o                         
  -2  -1   8        422.88        446.74        14.73 o                         
  -1  -1   8        373.02        409.77        11.53 o                         
   0  -1   8         99.08         97.19         5.25 o                         
   1  -1   8        128.70        142.95         6.31 o                         
   2  -1   8        577.36        571.78        12.52 o                         
   3  -1   8       1221.65       1365.39        22.15 o                         
   4  -1   8        520.77        573.10        13.28 o                         
   5  -1   8        580.71        586.08        13.78 o                         
   6  -1   8         37.03         38.49         6.68 o                         
   7  -1   8          2.57          2.05         6.04 o                         
   8  -1   8         33.83         19.27         6.25 o                         
   9  -1   8        795.68        823.98        23.94 o                         
  10  -1   8        550.00        534.03        16.95 o                         
  11  -1   8        152.61        140.95         7.38 o                         
 -10   0   8        194.50        152.69         5.37 o                         
  -9   0   8         31.71         45.71         4.41 o                         
  -8   0   8          7.69          7.36         4.26 o                         
  -7   0   8         26.76         34.49         6.19 o                         
  -6   0   8          3.41          4.70         3.64 o                         
  -5   0   8         92.38         93.80         4.71 o                         
  -4   0   8        455.71        500.68        14.17 o                         
  -3   0   8       1205.55       1308.47        28.07 o                         
  -2   0   8          6.00          8.94         4.18 o                         
  -1   0   8         12.79          8.11         3.10 o                         
   0   0   8         60.33         71.90         4.67 o                         
   1   0   8       1330.08       1335.46        22.33 o                         
   2   0   8       3046.14       2988.53        44.84 o                         
   3   0   8       3620.54       3955.65        88.66 o                         
   4   0   8        203.91        236.43         8.24 o                         
   5   0   8        698.46        738.60        15.51 o                         
   6   0   8         95.08         91.10         6.12 o                         
   7   0   8         37.28         26.32         8.79 o                         
   8   0   8         94.36         84.41         8.25 o                         
   9   0   8        325.75        312.41        13.93 o                         
  10   0   8        390.80        350.72        13.62 o                         
  11   0   8          9.21         14.39         4.08 o                         
  -9   1   8          7.16          8.33         3.05 o                         
  -8   1   8        107.85         92.48         6.68 o                         
  -7   1   8        782.05        898.13        23.44 o                         
  -6   1   8        666.84        723.44        12.30 o                         
  -5   1   8         25.97         20.90         3.47 o                         
  -4   1   8        380.95        373.80         7.64 o                         
  -3   1   8          2.73          7.86         2.73 o                         
  -2   1   8        109.50        121.37         5.60 o                         
  -1   1   8       1407.63       1447.40        38.81 o                         
   0   1   8         61.42         64.58         4.76 o                         
   1   1   8          7.39          8.61         3.47 o                         
   2   1   8         14.32          8.76         4.83 o                         
   3   1   8        307.54        326.21        16.33 o                         
   4   1   8       1405.85       1327.29        30.56 o                         
   5   1   8       1070.62       1132.78        23.25 o                         
   6   1   8         63.64         60.22         5.26 o                         
   7   1   8        285.49        275.13        10.07 o                         
   8   1   8        250.92        234.08         9.25 o                         
   9   1   8         80.49         81.08         7.74 o                         
  10   1   8         66.20         60.04         6.54 o                         
  11   1   8         10.30         14.58         4.07 o                         
  -9   2   8        146.66        132.86        11.06 o                         
  -8   2   8        123.86        125.57         7.11 o                         
  -7   2   8         29.39         34.50         3.96 o                         
  -6   2   8        314.10        301.53         9.90 o                         
  -5   2   8         80.37         66.42         4.53 o                         
  -4   2   8         73.77         87.57         4.92 o                         
  -3   2   8        243.01        285.42         6.58 o                         
  -2   2   8         78.91         72.21         4.41 o                         
  -1   2   8          8.16         10.69         3.49 o                         
   0   2   8        418.05        421.04        16.17 o                         
   1   2   8        514.55        498.11        17.03 o                         
   2   2   8          8.53          7.88         3.72 o                         
   3   2   8         10.74          9.23         4.91 o                         
   4   2   8        101.34        132.46         6.70 o                         
   5   2   8       1267.43       1164.66        21.03 o                         
   6   2   8       1601.09       1496.46        20.36 o                         
   7   2   8        183.22        174.08        10.94 o                         
   8   2   8        129.18        126.79         5.87 o                         
   9   2   8        427.57        368.66        11.92 o                         
  10   2   8         99.09         87.64         5.08 o                         
  11   2   8        460.65        408.87        12.90 o                         
  -8   3   8         14.06         12.21         3.16 o                         
  -7   3   8         12.12         11.40         2.60 o                         
  -6   3   8         31.97         29.72         3.59 o                         
  -5   3   8          4.12          2.06         3.09 o                         
  -4   3   8        340.03        352.88         8.83 o                         
  -3   3   8        644.58        662.32        10.18 o                         
  -2   3   8       1108.42       1157.60        16.96 o                         
  -1   3   8        263.15        271.50         7.44 o                         
   0   3   8         12.81         21.35         2.98 o                         
   1   3   8         23.13         36.59         3.13 o                         
   2   3   8        207.55        197.73         7.96 o                         
   3   3   8        785.75        709.00        15.10 o                         
   4   3   8        464.60        412.66        15.00 o                         
   5   3   8        179.29        165.24         7.86 o                         
   6   3   8         66.72         55.78         5.79 o                         
   7   3   8          2.11          1.79         3.38 o                         
   8   3   8        566.06        545.80        11.44 o                         
   9   3   8        143.81        138.05         6.28 o                         
  10   3   8         10.58         12.47         2.89 o                         
  11   3   8        140.66        123.56         5.71 o                         
  -8   4   8         29.52         29.55         3.46 o                         
  -7   4   8         52.18         51.09         2.97 o                         
  -6   4   8        162.08        161.42         6.93 o                         
  -5   4   8        505.79        458.74         9.60 o                         
  -4   4   8         79.04         95.82         7.96 o                         
  -3   4   8        355.28        362.62         9.38 o                         
  -2   4   8        103.58        106.03         7.75 o                         
  -1   4   8         33.51         43.34         4.39 o                         
   0   4   8         51.42         45.11         4.39 o                         
   1   4   8        657.12        652.86        12.47 o                         
   2   4   8        568.24        569.58        10.95 o                         
   3   4   8          7.49          6.70         3.29 o                         
   4   4   8         50.27         46.26         5.41 o                         
   5   4   8         10.33         21.08         5.19 o                         
   6   4   8         62.25         60.55         6.13 o                         
   7   4   8         84.72         76.99         7.25 o                         
   8   4   8         26.95         26.90         3.95 o                         
   9   4   8        145.85        134.77         5.65 o                         
  10   4   8         79.82         82.90         4.38 o                         
  11   4   8         81.46         78.35         8.79 o                         
  -7   5   8        349.85        372.07         8.10 o                         
  -6   5   8        311.48        317.88         8.93 o                         
  -5   5   8         67.96         66.12         5.64 o                         
  -4   5   8        242.01        213.00        14.05 o                         
  -3   5   8        136.72        133.67         6.34 o                         
  -2   5   8         10.50          4.43         4.90 o                         
  -1   5   8         63.72         52.89         4.73 o                         
   0   5   8         36.92         30.17         4.15 o                         
   1   5   8        237.39        198.80         6.13 o                         
   2   5   8       1189.63       1212.59        16.56 o                         
   3   5   8         13.57         10.17         4.39 o                         
   4   5   8        434.42        429.50        16.94 o                         
   5   5   8        453.24        409.90        12.53 o                         
   6   5   8        178.37        196.98        12.92 o                         
   7   5   8        229.33        287.44        18.18 o                         
   8   5   8        711.93        729.24        20.17 o                         
   9   5   8        765.54        785.36        41.49 o                         
  10   5   8          8.98          8.21         9.72 o                         
  11   5   8          2.65         -4.04         4.04 o                         
  -7   6   8        149.63        127.78         6.23 o                         
  -6   6   8         67.95         57.55         7.58 o                         
  -5   6   8          2.87          1.81         3.79 o                         
  -4   6   8          1.55          3.09         4.38 o                         
  -3   6   8        131.76         99.37         5.59 o                         
  -2   6   8        141.34        101.03         5.67 o                         
  -1   6   8        574.45        602.92        12.19 o                         
   0   6   8        122.64        120.21         5.22 o                         
   1   6   8          7.25          4.36         3.15 o                         
   2   6   8          4.13          4.24         2.74 o                         
   3   6   8          3.02          1.77         4.09 o                         
   4   6   8          9.92          9.30         4.32 o                         
   5   6   8        382.52        369.34        12.78 o                         
   6   6   8         36.77         38.81        13.26 o                         
   7   6   8        169.54        213.35        14.76 o                         
   8   6   8          2.45         11.44         6.26 o                         
   9   6   8         21.49         30.08        13.77 o                         
  10   6   8        188.55        148.25         6.58 o                         
  11   6   8        374.72        314.05        10.12 o                         
  -6   7   8         36.92         33.35         3.10 o                         
  -5   7   8          4.61          2.74         3.22 o                         
  -4   7   8         76.41         74.26         5.62 o                         
  -3   7   8        102.47         91.70         6.36 o                         
  -2   7   8         70.63         73.98         5.07 o                         
  -1   7   8          4.26          4.32         3.77 o                         
   0   7   8          1.72          4.49         3.19 o                         
   1   7   8         11.73         10.50         3.29 o                         
   2   7   8        285.38        296.18         8.62 o                         
   3   7   8        284.45        265.55        13.03 o                         
   4   7   8        106.76        103.73         6.17 o                         
   5   7   8        296.66        306.84        12.43 o                         
   6   7   8          4.12          7.18         6.73 o                         
   7   7   8         72.76         58.48        11.60 o                         
   8   7   8        114.35        124.27         7.66 o                         
   9   7   8          4.70         -1.69         4.78 o                         
  10   7   8          8.86          6.60         4.25 o                         
  -5   8   8         31.30         22.62         2.86 o                         
  -4   8   8         26.70         25.67         3.66 o                         
  -3   8   8         20.57         14.94         3.83 o                         
  -2   8   8          4.19          4.10         3.32 o                         
  -1   8   8          2.79          2.89         3.28 o                         
   0   8   8         10.59         12.37         3.13 o                         
   1   8   8        251.28        249.34         6.47 o                         
   2   8   8         85.00         80.72         7.59 o                         
   3   8   8         83.47         99.87         9.83 o                         
   4   8   8        130.17        148.94         6.73 o                         
   5   8   8         46.23         51.35         6.40 o                         
   6   8   8         15.83         28.88         6.19 o                         
   7   8   8         31.94         36.19         9.54 o                         
   8   8   8        190.91        211.30         8.27 o                         
   9   8   8        102.39        118.44         5.92 o                         
  10   8   8         11.46         12.36         2.61 o                         
  -4   9   8          3.58          3.04         2.15 o                         
  -3   9   8         55.39         47.59         5.00 o                         
  -2   9   8          1.70         -3.18         3.18 o                         
  -1   9   8          8.88          6.67         2.75 o                         
   0   9   8        116.40        121.58         6.40 o                         
   1   9   8        240.40        301.90         9.43 o                         
   2   9   8        106.81        127.57         7.43 o                         
   3   9   8         28.48         28.14         9.31 o                         
   4   9   8         49.10         41.41         5.18 o                         
   5   9   8          5.52         14.26         5.03 o                         
   6   9   8        100.74        109.10        13.92 o                         
   7   9   8         28.80         42.15         9.42 o                         
   8   9   8         75.88         75.92         4.92 o                         
   9   9   8         22.25         26.26         3.07 o                         
  -3  10   8          2.15          2.80         2.68 o                         
  -2  10   8         88.12         93.04         5.90 o                         
  -1  10   8         84.71         87.13         6.25 o                         
   0  10   8         60.46         59.62         4.08 o                         
   1  10   8          8.09         11.06         4.95 o                         
   2  10   8         54.72         53.27         5.05 o                         
   3  10   8         62.62         67.51         5.41 o                         
   4  10   8        121.19        146.67         8.72 o                         
   5  10   8         55.64         54.69         6.25 o                         
   6  10   8        150.14        203.69         6.69 o                         
   7  10   8         12.31          9.55         3.90 o                         
   8  10   8          5.44          2.54         2.67 o                         
   2  11   8          7.36          4.92         3.08 o                         
   3  11   8          5.80          5.68         3.14 o                         
   4  11   8         57.04         57.57         4.56 o                         
   5  11   8         38.47         48.75         4.17 o                         
  -3 -10   9        197.16        163.82         4.96 o                         
  -2 -10   9          7.82          9.74         1.71 o                         
  -1 -10   9         62.71         63.96         2.69 o                         
   0 -10   9         50.71         46.47         3.12 o                         
   1 -10   9         88.86         77.37        13.80 o                         
   2 -10   9        337.06        281.06         9.63 o                         
  -5  -9   9        199.99        163.52         3.79 o                         
  -4  -9   9          7.03          7.92         1.99 o                         
  -3  -9   9        144.03        135.08         4.41 o                         
  -2  -9   9         62.11         70.66         4.79 o                         
  -1  -9   9        341.98        341.73        12.48 o                         
   0  -9   9         13.36          7.84         2.64 o                         
   1  -9   9         63.97         50.07         3.23 o                         
   2  -9   9         12.18         15.77         3.00 o                         
   3  -9   9          5.35          5.35         2.52 o                         
   4  -9   9        231.97        245.76        10.66 o                         
  -6  -8   9         36.54         29.05         2.72 o                         
  -5  -8   9         11.13         14.83         2.42 o                         
  -4  -8   9         86.64         76.26         3.96 o                         
  -3  -8   9        360.76        362.47        13.13 o                         
  -2  -8   9         16.72          6.06        10.10 o                         
  -1  -8   9        105.27         86.82         8.92 o                         
   0  -8   9        299.28        297.41         9.67 o                         
   1  -8   9        116.57        129.24         5.29 o                         
   2  -8   9          8.14         11.32         3.60 o                         
   3  -8   9         78.84         96.47         8.35 o                         
   4  -8   9         36.00         40.89         6.12 o                         
   5  -8   9        134.58        146.27         7.74 o                         
   6  -8   9        990.00        905.40        19.87 o                         
  -7  -7   9        251.52        235.49         7.90 o                         
  -6  -7   9         18.21         16.44         2.29 o                         
  -5  -7   9          1.19          5.27         3.40 o                         
  -4  -7   9         60.67         73.84         5.51 o                         
  -3  -7   9        631.82        649.31        19.66 o                         
  -2  -7   9        340.87        312.18        13.36 o                         
  -1  -7   9        368.92        344.50        11.27 o                         
   0  -7   9         89.00         67.78         6.08 o                         
   1  -7   9        323.54        328.15        16.19 o                         
   2  -7   9          6.69          4.48         4.19 o                         
   3  -7   9        416.34        424.76        36.14 o                         
   4  -7   9       1173.90       1219.04        22.65 o                         
   5  -7   9         39.47         35.60         4.96 o                         
   6  -7   9        129.54        125.66         7.76 o                         
   7  -7   9         43.96         47.63         6.45 o                         
  -8  -6   9         29.28         25.94         2.78 o                         
  -7  -6   9         41.09         45.54         4.54 o                         
  -6  -6   9         14.34         13.35         3.39 o                         
  -5  -6   9        411.79        386.93         7.87 o                         
  -4  -6   9         96.83        108.66         4.78 o                         
  -3  -6   9        145.97        157.02        10.22 o                         
  -2  -6   9         36.24         32.22         8.11 o                         
  -1  -6   9          2.80          1.19         4.74 o                         
   0  -6   9          7.02         20.02         7.82 o                         
   1  -6   9         69.93         78.42         6.88 o                         
   2  -6   9         61.49         55.18         6.07 o                         
   3  -6   9         62.78         66.03         6.58 o                         
   4  -6   9        192.25        183.87         8.69 o                         
   5  -6   9         38.93         42.54         5.25 o                         
   6  -6   9        160.09        154.34         6.96 o                         
   7  -6   9         27.67         33.89         3.93 o                         
   8  -6   9         48.58         54.66         3.29 o                         
  -8  -5   9          8.04          3.43         2.53 o                         
  -7  -5   9        255.47        279.70         6.69 o                         
  -6  -5   9         15.78         17.65         3.06 o                         
  -5  -5   9        203.00        193.70         6.04 o                         
  -4  -5   9         20.58         34.42         6.48 o                         
  -3  -5   9        137.62        149.47        10.54 o                         
  -2  -5   9        666.75        615.68        11.85 o                         
  -1  -5   9        185.48        159.34         6.15 o                         
   0  -5   9        138.17        154.92         7.33 o                         
   1  -5   9         43.18         57.81         5.47 o                         
   2  -5   9        405.17        481.35        10.74 o                         
   3  -5   9         99.65        144.02         8.33 o                         
   4  -5   9         13.09         18.89         8.55 o                         
   5  -5   9         29.64         37.52         5.43 o                         
   6  -5   9         30.81         33.47         5.16 o                         
   7  -5   9        212.04        227.72        11.91 o                         
   8  -5   9        530.48        545.75        11.41 o                         
   9  -5   9         39.89         41.58         4.18 o                         
  -8  -4   9         44.82         46.41         2.78 o                         
  -7  -4   9        184.65        187.90         5.88 o                         
  -6  -4   9        412.88        410.83         9.93 o                         
  -5  -4   9        515.42        508.07        11.94 o                         
  -4  -4   9         65.35         78.05         8.28 o                         
  -3  -4   9        483.35        433.76        12.42 o                         
  -2  -4   9         59.41         67.39         5.27 o                         
  -1  -4   9       1160.62       1117.54        15.82 o                         
   0  -4   9       1511.38       1532.02        22.25 o                         
   1  -4   9        467.11        447.19         9.99 o                         
   2  -4   9         42.31         55.80         6.56 o                         
   3  -4   9        119.53        115.32         6.20 o                         
   4  -4   9         31.29         41.30         4.58 o                         
   5  -4   9        315.04        368.40         9.36 o                         
   6  -4   9        180.60        207.86         8.30 o                         
   7  -4   9         69.95         62.36         4.17 o                         
   8  -4   9         14.33         11.42         4.23 o                         
   9  -4   9         24.34         13.96         2.77 o                         
  -9  -3   9        248.81        233.52         6.63 o                         
  -8  -3   9        188.55        203.55         5.51 o                         
  -7  -3   9          7.15         14.89         2.96 o                         
  -6  -3   9         39.12         46.03         4.24 o                         
  -5  -3   9         13.01         14.41         3.13 o                         
  -4  -3   9        615.87        640.32        20.27 o                         
  -3  -3   9        215.45        228.87         8.32 o                         
  -2  -3   9         79.25         83.47         5.49 o                         
  -1  -3   9         31.52         31.10         3.96 o                         
   0  -3   9         12.30         20.59         4.01 o                         
   1  -3   9        117.34        129.71         6.68 o                         
   2  -3   9        341.89        367.04         8.77 o                         
   3  -3   9       1010.32       1076.40        16.71 o                         
   4  -3   9          6.26          7.78         3.44 o                         
   5  -3   9         30.40         37.15         4.86 o                         
   6  -3   9        150.77        152.96         6.49 o                         
   7  -3   9        329.53        353.79        10.50 o                         
   8  -3   9         10.74          6.73         3.10 o                         
   9  -3   9         37.13         37.74         5.12 o                         
  10  -3   9         15.39          5.70         3.09 o                         
  -9  -2   9          2.69          2.72         2.17 o                         
  -8  -2   9         62.72         69.21        15.51 o                         
  -7  -2   9         20.21         21.53         3.12 o                         
  -6  -2   9        134.76        120.51         6.73 o                         
  -5  -2   9        284.95        296.90         7.45 o                         
  -4  -2   9        194.00        199.39         7.61 o                         
  -3  -2   9        290.49        336.48         9.52 o                         
  -2  -2   9        103.13        116.36         6.05 o                         
  -1  -2   9         14.71         14.15         4.05 o                         
   0  -2   9         78.69         91.92         5.52 o                         
   1  -2   9         32.17         37.11         3.87 o                         
   2  -2   9         78.37         83.93         5.02 o                         
   3  -2   9       3524.84       3645.38        39.89 o                         
   4  -2   9         31.33         31.98         4.89 o                         
   5  -2   9         10.07         11.32         4.60 o                         
   6  -2   9         15.01         16.45         4.90 o                         
   7  -2   9         93.83        110.13         6.51 o                         
   8  -2   9         15.30         35.92         4.52 o                         
   9  -2   9        678.85        701.89        21.17 o                         
  10  -2   9        387.47        377.14         8.62 o                         
  -9  -1   9          6.48          7.68         2.35 o                         
  -8  -1   9          5.26          5.20         3.30 o                         
  -7  -1   9         69.66         65.49         6.34 o                         
  -6  -1   9        116.86        121.30         8.40 o                         
  -5  -1   9       1303.44       1394.62        36.55 o                         
  -4  -1   9       1255.18       1387.94        23.39 o                         
  -3  -1   9        144.37        152.21         9.06 o                         
  -2  -1   9       1067.45       1066.98        50.89 o                         
  -1  -1   9        970.44       1054.68        22.16 o                         
   0  -1   9          9.38         18.15         3.94 o                         
   1  -1   9        439.84        471.64        11.57 o                         
   2  -1   9        462.22        433.68        12.23 o                         
   3  -1   9       1493.75       1545.26        21.32 o                         
   4  -1   9         24.32         16.46         4.29 o                         
   5  -1   9          7.09          9.33         5.67 o                         
   6  -1   9        255.04        256.79        14.16 o                         
   7  -1   9        669.70        689.67        21.38 o                         
   8  -1   9        610.49        641.01        20.71 o                         
   9  -1   9         68.43         83.69         7.74 o                         
  10  -1   9         25.75         23.98         4.64 o                         
  11  -1   9         20.65         13.35         2.83 o                         
  -9   0   9          1.28          0.77         2.10 o                         
  -8   0   9        243.67        293.85        10.21 o                         
  -7   0   9        432.26        462.30        14.67 o                         
  -6   0   9        637.31        688.87        14.14 o                         
  -5   0   9          4.65          1.21         3.10 o                         
  -4   0   9         36.94         44.74         3.54 o                         
  -3   0   9         35.00         52.94         6.46 o                         
  -2   0   9        385.09        392.16        14.37 o                         
  -1   0   9       1042.10       1124.19        28.08 o                         
   0   0   9         13.79         28.67         4.59 o                         
   1   0   9        264.09        280.38         9.43 o                         
   2   0   9        115.26        102.20         6.50 o                         
   3   0   9        159.83        161.32         8.11 o                         
   4   0   9        511.43        474.36        12.27 o                         
   5   0   9        231.05        216.77         8.73 o                         
   6   0   9        487.68        494.51        13.75 o                         
   7   0   9        742.91        770.97        17.27 o                         
   8   0   9        515.58        522.51        13.17 o                         
   9   0   9         10.90         23.24         5.69 o                         
  10   0   9         91.38         97.11         7.04 o                         
  11   0   9         33.57         31.33         5.71 o                         
  -9   1   9        214.26        186.59         5.88 o                         
  -8   1   9         99.27         94.91         5.57 o                         
  -7   1   9          2.82          5.06         4.26 o                         
  -6   1   9         21.67         29.94         3.27 o                         
  -5   1   9         10.22          7.43         3.16 o                         
  -4   1   9          6.14         10.87         3.51 o                         
  -3   1   9         29.03         35.11         4.06 o                         
  -2   1   9        292.62        356.23        14.77 o                         
  -1   1   9       1134.55       1291.57        23.51 o                         
   0   1   9        388.14        398.82        15.51 o                         
   1   1   9        104.02        104.16         6.41 o                         
   2   1   9         21.86         37.13         5.15 o                         
   3   1   9        265.03        276.59        10.25 o                         
   4   1   9        187.14        224.92        16.73 o                         
   5   1   9        613.42        595.80        20.36 o                         
   6   1   9        333.92        362.46        11.59 o                         
   7   1   9        134.08        132.38         7.57 o                         
   8   1   9          1.98          2.69         4.19 o                         
   9   1   9         95.93         93.05         7.66 o                         
  10   1   9         22.75         28.26         4.99 o                         
  11   1   9        383.69        313.12         9.90 o                         
  -8   2   9          8.67          7.61         2.69 o                         
  -7   2   9          4.35          4.39         2.57 o                         
  -6   2   9          5.71          4.95         2.64 o                         
  -5   2   9         15.67         16.86         3.30 o                         
  -4   2   9          8.02         13.75         3.56 o                         
  -3   2   9        690.05        669.97        10.91 o                         
  -2   2   9         68.36         71.86         4.05 o                         
  -1   2   9         91.06        102.88         4.48 o                         
   0   2   9         29.03         22.83         3.57 o                         
   1   2   9         35.26         36.11         3.73 o                         
   2   2   9       1293.74       1250.05        25.71 o                         
   3   2   9       3008.88       3177.61        42.95 o                         
   4   2   9       1124.51       1210.10        30.05 o                         
   5   2   9          7.15         13.06         6.88 o                         
   6   2   9        363.26        336.46        18.05 o                         
   7   2   9         78.31         75.29         6.04 o                         
   8   2   9         14.46          8.04         4.14 o                         
   9   2   9         50.68         37.95         8.16 o                         
  10   2   9        172.43        173.48         8.46 o                         
  11   2   9        248.88        198.94         7.46 o                         
  -7   3   9         12.48         13.16         2.53 o                         
  -6   3   9        475.70        461.16        10.62 o                         
  -5   3   9        291.54        317.22         7.69 o                         
  -4   3   9         32.58         33.39         3.86 o                         
  -3   3   9        252.13        239.87         6.30 o                         
  -2   3   9          3.58          4.87         2.52 o                         
  -1   3   9        802.85        806.64        12.11 o                         
   0   3   9       1253.90       1287.11        16.43 o                         
   1   3   9        214.71        203.80         6.04 o                         
   2   3   9        197.62        214.25         6.06 o                         
   3   3   9        204.25        220.46         7.01 o                         
   4   3   9        225.56        211.76         7.36 o                         
   5   3   9        705.73        688.54        16.78 o                         
   6   3   9         16.57          4.86         5.00 o                         
   7   3   9        123.39        119.32         7.48 o                         
   8   3   9          7.19          9.04         4.74 o                         
   9   3   9          8.56         -0.38         3.18 o                         
  10   3   9         52.67         44.37         3.83 o                         
  -7   4   9         47.64         44.51         4.36 o                         
  -6   4   9        181.12        161.29         6.78 o                         
  -5   4   9        178.02        172.56         7.37 o                         
  -4   4   9         54.14         52.67         3.96 o                         
  -3   4   9         16.19         12.35         3.87 o                         
  -2   4   9        405.89        408.39         9.86 o                         
  -1   4   9         69.88         72.64         5.23 o                         
   0   4   9         83.13         81.92         5.23 o                         
   1   4   9        342.98        342.38         7.79 o                         
   2   4   9        566.76        626.09        10.77 o                         
   3   4   9          6.67          2.00         3.51 o                         
   4   4   9          1.62         -1.23         3.82 o                         
   5   4   9         22.76         11.00         5.29 o                         
   6   4   9        371.07        353.98        12.14 o                         
   7   4   9        240.66        219.51         9.63 o                         
   8   4   9         72.60         59.97         5.94 o                         
   9   4   9        163.78        142.87         6.77 o                         
  10   4   9        103.83         78.94         4.49 o                         
  11   4   9         14.61         -2.87         3.46 o                         
  -7   5   9         82.75         72.67         4.40 o                         
  -6   5   9         44.89         47.66         5.72 o                         
  -5   5   9         53.53         49.50         4.63 o                         
  -4   5   9         53.27         51.85         5.38 o                         
  -3   5   9        248.68        258.49         7.83 o                         
  -2   5   9        620.00        569.20        15.14 o                         
  -1   5   9        616.29        620.58        12.57 o                         
   0   5   9          9.31          4.56         3.81 o                         
   1   5   9        151.05        138.55         6.22 o                         
   2   5   9          8.97          7.79         3.18 o                         
   3   5   9          4.42          8.07         4.15 o                         
   4   5   9        173.30        160.83         8.67 o                         
   5   5   9        328.07        284.57         8.89 o                         
   6   5   9         31.44         19.63         6.96 o                         
   7   5   9         22.91         11.65         5.26 o                         
   8   5   9          4.49         -3.18         5.12 o                         
   9   5   9         79.39         65.63         5.24 o                         
  10   5   9         11.89          3.12         4.19 o                         
  -6   6   9         12.35          8.23         2.31 o                         
  -5   6   9        130.32        115.73         5.41 o                         
  -4   6   9        444.07        472.15        11.63 o                         
  -3   6   9         10.12          8.58         4.18 o                         
  -2   6   9         78.11         82.14         5.88 o                         
  -1   6   9         10.92         11.98         4.23 o                         
   0   6   9         15.54         14.47         3.94 o                         
   1   6   9          5.46          8.11         3.62 o                         
   2   6   9        105.70        103.79         4.77 o                         
   3   6   9         25.70         39.75         5.99 o                         
   4   6   9          4.77          6.21         5.29 o                         
   5   6   9         11.35         13.66         5.51 o                         
   6   6   9         39.27         37.35         5.98 o                         
   7   6   9        317.17        302.61        10.74 o                         
   8   6   9         99.89         82.93         6.08 o                         
   9   6   9         68.45         48.92         4.64 o                         
  10   6   9        238.42        217.03         6.42 o                         
  -5   7   9         97.46         93.55         4.19 o                         
  -4   7   9         80.93         58.29         4.40 o                         
  -3   7   9         62.87         64.68         5.07 o                         
  -2   7   9         14.63         16.34         3.66 o                         
  -1   7   9         22.52         25.38         3.80 o                         
   0   7   9         10.44         19.41         3.79 o                         
   1   7   9          7.58          4.57         3.42 o                         
   2   7   9        261.35        251.57         7.13 o                         
   3   7   9        799.49        890.32        38.32 o                         
   4   7   9         73.13         85.12         7.12 o                         
   5   7   9        122.28        129.47         8.18 o                         
   6   7   9        145.53        167.91         8.53 o                         
   7   7   9         25.31         29.05         5.15 o                         
   8   7   9        224.11        238.94         8.63 o                         
   9   7   9        335.14        357.05         9.18 o                         
  10   7   9        211.77        190.59         5.45 o                         
  -4   8   9         16.13         15.15         2.49 o                         
  -3   8   9          3.86          0.87         2.85 o                         
  -2   8   9         19.45         17.81         3.67 o                         
  -1   8   9          5.53          0.50         3.50 o                         
   0   8   9        235.95        257.75         6.87 o                         
   1   8   9        112.67        126.81         5.06 o                         
   2   8   9         17.74         16.92         7.04 o                         
   3   8   9          7.99         -3.15         7.08 o                         
   4   8   9         76.30         96.84        11.78 o                         
   5   8   9          4.67          4.92         4.61 o                         
   6   8   9        167.71        190.28        13.95 o                         
   7   8   9          8.25          8.45         4.04 o                         
   8   8   9          6.25          8.15         3.99 o                         
   9   8   9          5.09          8.69         2.67 o                         
  -3   9   9          4.06          0.21         1.75 o                         
  -2   9   9         52.55         50.46         3.28 o                         
  -1   9   9         10.42         11.73         2.68 o                         
   0   9   9         43.17         35.73         3.86 o                         
   1   9   9          2.67          3.21         6.39 o                         
   2   9   9         11.53         11.95         5.86 o                         
   3   9   9         67.55         71.30         7.47 o                         
   4   9   9        120.26        124.11         8.68 o                         
   5   9   9          6.78          0.52         5.00 o                         
   6   9   9         76.52         92.93        13.17 o                         
   7   9   9          6.66          9.63         7.04 o                         
   8   9   9         43.22         59.11         6.92 o                         
   1  10   9         40.64         35.51         4.59 o                         
   2  10   9        146.29        122.93         7.01 o                         
   3  10   9         34.86         41.49         4.96 o                         
   4  10   9         71.59         72.86         5.75 o                         
   5  10   9         44.56         60.64         5.34 o                         
   6  10   9         46.26         44.36         4.31 o                         
   7  10   9          3.88          4.63         2.46 o                         
  -3  -9  10         67.06         65.10         2.45 o                         
  -2  -9  10          4.24          4.41         1.67 o                         
  -1  -9  10        140.44        130.39         5.32 o                         
   0  -9  10        127.54        112.38         5.63 o                         
   1  -9  10        377.32        355.84        26.71 o                         
   2  -9  10          1.95         -0.93         4.06 o                         
  -5  -8  10         45.56         37.82         3.11 o                         
  -4  -8  10         27.37         25.13         2.23 o                         
  -3  -8  10        730.40        664.44        10.15 o                         
  -2  -8  10        287.64        307.89         7.84 o                         
  -1  -8  10          4.81          9.23         3.12 o                         
   0  -8  10        168.47        169.95         6.84 o                         
   1  -8  10         55.43         57.39         3.39 o                         
   2  -8  10        185.25        187.51         6.40 o                         
   3  -8  10        323.13        337.96         8.77 o                         
   4  -8  10        284.53        303.97         7.05 o                         
  -6  -7  10         67.67         55.01         3.60 o                         
  -5  -7  10        450.58        411.99         6.97 o                         
  -4  -7  10        207.03        203.17         6.64 o                         
  -3  -7  10         20.64         28.83         4.00 o                         
  -2  -7  10         65.56         68.51         6.49 o                         
  -1  -7  10        106.00        108.14         7.50 o                         
   0  -7  10        104.29        109.25         9.92 o                         
   1  -7  10         44.27         34.19         4.40 o                         
   2  -7  10         28.73         32.63         4.02 o                         
   3  -7  10         14.08         19.49         5.52 o                         
   4  -7  10        128.93        141.63         8.29 o                         
   5  -7  10        415.73        456.70        23.18 o                         
  -6  -6  10          3.99          3.34         2.76 o                         
  -5  -6  10         91.95         86.93         3.27 o                         
  -4  -6  10         54.66         55.59         3.23 o                         
  -3  -6  10         15.26         23.29         5.64 o                         
  -2  -6  10          6.74          8.94         5.50 o                         
  -1  -6  10         20.47         13.65         8.87 o                         
   0  -6  10        290.77        282.66         9.72 o                         
   1  -6  10        693.92        683.19        22.32 o                         
   2  -6  10        104.30        113.11        14.51 o                         
   3  -6  10          8.29          8.61        10.39 o                         
   4  -6  10        195.34        178.81        16.52 o                         
   5  -6  10         46.11         52.75         4.73 o                         
   6  -6  10        285.04        334.46         9.75 o                         
   7  -6  10        769.38        697.14        18.53 o                         
  -7  -5  10        194.06        188.56         6.61 o                         
  -6  -5  10        363.18        377.42         7.75 o                         
  -5  -5  10          2.73          5.00         2.61 o                         
  -4  -5  10        208.21        219.34         6.03 o                         
  -3  -5  10          2.13          5.99         5.33 o                         
  -2  -5  10        587.64        615.24        18.32 o                         
  -1  -5  10        610.73        615.48        11.33 o                         
   0  -5  10        293.53        291.70         7.66 o                         
   1  -5  10         18.29         17.86         4.47 o                         
   2  -5  10        137.10        158.57         6.12 o                         
   3  -5  10         58.18         68.36         4.36 o                         
   4  -5  10        588.12        623.33        14.84 o                         
   5  -5  10        968.52       1096.07        28.90 o                         
   6  -5  10         18.78         22.20         6.95 o                         
   7  -5  10          4.63          2.86         2.69 o                         
   8  -5  10          4.87          4.60         3.32 o                         
  -7  -4  10         62.36         62.14         5.57 o                         
  -6  -4  10          1.65          1.29         3.35 o                         
  -5  -4  10          4.51          5.50         2.81 o                         
  -4  -4  10        871.56        886.72        22.53 o                         
  -3  -4  10        848.20        890.05        24.18 o                         
  -2  -4  10        517.53        539.82        12.59 o                         
  -1  -4  10         97.94         94.72         6.36 o                         
   0  -4  10         70.75         88.94         5.79 o                         
   1  -4  10        176.87        205.88         7.12 o                         
   2  -4  10         10.67         18.36         4.27 o                         
   3  -4  10          6.51         16.79         3.84 o                         
   4  -4  10         68.42         81.48         6.46 o                         
   5  -4  10        485.95        526.11        10.54 o                         
   6  -4  10        154.71        167.58        10.24 o                         
   7  -4  10         28.38         36.01         9.33 o                         
   8  -4  10        155.65        179.33         9.19 o                         
  -8  -3  10          5.94          9.15         2.11 o                         
  -7  -3  10         29.92         34.89         4.52 o                         
  -6  -3  10        203.17        220.25         6.42 o                         
  -5  -3  10         48.96         61.68         3.55 o                         
  -4  -3  10        256.70        245.57        11.15 o                         
  -3  -3  10        244.03        267.54        10.48 o                         
  -2  -3  10        264.69        302.84         9.41 o                         
  -1  -3  10       1014.21       1030.69        19.50 o                         
   0  -3  10         77.34         71.38         5.59 o                         
   1  -3  10         93.27         93.82         6.44 o                         
   2  -3  10         11.39         21.53         7.03 o                         
   3  -3  10        781.79        909.75        19.63 o                         
   4  -3  10         13.38         20.52         5.04 o                         
   5  -3  10         26.28         22.40         4.59 o                         
   6  -3  10        218.10        219.66         8.66 o                         
   7  -3  10          5.53          1.77         9.69 o                         
   8  -3  10        253.88        256.69        14.47 o                         
   9  -3  10        457.27        451.22        13.72 o                         
  -8  -2  10          4.15          4.81         2.29 o                         
  -7  -2  10          9.26          6.13         3.45 o                         
  -6  -2  10        433.89        510.60        15.47 o                         
  -5  -2  10        310.77        307.10         8.38 o                         
  -4  -2  10        488.95        520.98        14.19 o                         
  -3  -2  10          2.03          5.68         3.04 o                         
  -2  -2  10        313.44        297.43         9.29 o                         
  -1  -2  10         80.27         82.88         5.65 o                         
   0  -2  10       1262.73       1338.10        48.92 o                         
   1  -2  10        127.29        171.02        11.53 o                         
   2  -2  10          8.63         15.54         4.11 o                         
   3  -2  10         51.73         56.34         5.02 o                         
   4  -2  10        450.21        465.67        13.29 o                         
   5  -2  10         61.88         75.27         6.61 o                         
   6  -2  10        662.02        707.47        13.23 o                         
   7  -2  10        159.73        176.61        14.45 o                         
   8  -2  10         72.78         72.22         4.97 o                         
   9  -2  10          4.77          3.72         2.70 o                         
  -8  -1  10        383.61        393.41        10.29 o                         
  -7  -1  10        208.18        240.40         9.12 o                         
  -6  -1  10         22.41         23.95         5.09 o                         
  -5  -1  10         16.44         22.41         3.92 o                         
  -4  -1  10          1.79          2.74         3.13 o                         
  -3  -1  10        289.41        300.17        11.21 o                         
  -2  -1  10         67.79         79.30         8.40 o                         
  -1  -1  10        179.56        200.33        11.65 o                         
   0  -1  10         35.21         31.36         8.70 o                         
   1  -1  10         41.69         65.35         6.64 o                         
   2  -1  10         22.05         24.55         4.94 o                         
   3  -1  10         95.12         92.00         7.31 o                         
   4  -1  10        289.51        294.65         9.02 o                         
   5  -1  10         30.47         26.55         4.19 o                         
   6  -1  10         19.79         21.03         4.80 o                         
   7  -1  10        721.34        710.55        14.48 o                         
   8  -1  10        759.75        761.54        43.19 o                         
   9  -1  10         23.32         13.51        10.89 o                         
  10  -1  10         14.93          8.07         2.15 o                         
  -8   0  10         25.39         21.77         2.72 o                         
  -7   0  10         14.69         20.41         3.80 o                         
  -6   0  10        252.28        254.54         8.81 o                         
  -5   0  10        227.44        225.41         6.20 o                         
  -4   0  10        248.33        285.03         7.52 o                         
  -3   0  10         14.26         13.89         3.62 o                         
  -2   0  10         46.89         53.82         7.88 o                         
  -1   0  10        212.50        260.62        13.20 o                         
   0   0  10         45.73         51.44         5.82 o                         
   1   0  10        113.73        126.75         8.19 o                         
   2   0  10          1.58          3.96         4.56 o                         
   3   0  10        188.97        184.58         8.73 o                         
   4   0  10       2390.47       2498.79        63.90 o                         
   5   0  10        135.36        125.14         6.23 o                         
   6   0  10         41.41         54.90         9.65 o                         
   7   0  10          3.23          6.07         4.13 o                         
   8   0  10        102.38         98.72         5.72 o                         
   9   0  10        212.59        197.56        24.78 o                         
  10   0  10        236.42        197.63         5.87 o                         
  -8   1  10          5.94          4.36         1.91 o                         
  -7   1  10         39.67         41.79         4.09 o                         
  -6   1  10        114.28        118.53         4.04 o                         
  -5   1  10        162.23        172.49         5.59 o                         
  -4   1  10       1416.75       1401.83        19.51 o                         
  -3   1  10       1124.21       1185.43        18.94 o                         
  -2   1  10        147.64        179.58         6.95 o                         
  -1   1  10        936.42        998.68        27.74 o                         
   0   1  10       1665.77       1838.98        30.63 o                         
   1   1  10        176.50        224.34        10.47 o                         
   2   1  10        414.40        454.14        12.57 o                         
   3   1  10        588.65        569.84        16.83 o                         
   4   1  10       1358.93       1506.59        28.47 o                         
   5   1  10        197.20        186.93        33.20 o                         
   6   1  10        104.94         91.91        10.53 o                         
   7   1  10        173.78        166.05         7.57 o                         
   8   1  10        318.42        304.90        15.70 o                         
   9   1  10         44.10         48.29         5.41 o                         
  10   1  10          8.07         -0.44         4.86 o                         
  -7   2  10         62.55         60.00         4.12 o                         
  -6   2  10        154.80        155.89         4.40 o                         
  -5   2  10         59.41         68.13         3.95 o                         
  -4   2  10          8.24          3.90         3.14 o                         
  -3   2  10          4.39         12.17         3.52 o                         
  -2   2  10         14.32         12.04         3.11 o                         
  -1   2  10        125.13        131.96         4.90 o                         
   0   2  10        387.40        399.12         9.74 o                         
   1   2  10         13.94         25.96         6.83 o                         
   2   2  10          5.47         11.15         5.32 o                         
   3   2  10         18.35         21.50         5.71 o                         
   4   2  10        248.92        280.33        13.63 o                         
   5   2  10        426.07        402.26        22.90 o                         
   6   2  10          5.56         11.05         8.51 o                         
   7   2  10         95.42        103.89        11.15 o                         
   8   2  10        128.83        111.16        10.02 o                         
   9   2  10        543.02        529.37        11.24 o                         
  10   2  10        132.62         90.28         6.72 o                         
  -6   3  10          3.13          3.94         1.90 o                         
  -5   3  10          3.14          2.46         2.43 o                         
  -4   3  10         56.24         68.51         4.09 o                         
  -3   3  10        117.27        130.41         5.47 o                         
  -2   3  10         46.56         64.20         3.41 o                         
  -1   3  10        600.74        621.41        10.18 o                         
   0   3  10       1283.81       1342.07        16.77 o                         
   1   3  10        218.86        216.55         6.29 o                         
   2   3  10        137.06        149.19         7.57 o                         
   3   3  10        154.35        160.13         5.67 o                         
   4   3  10          7.44         19.17         5.38 o                         
   5   3  10        291.89        273.56         8.36 o                         
   6   3  10        620.70        585.17        12.16 o                         
   7   3  10        223.54        212.65         8.28 o                         
   8   3  10         85.35         85.57         9.37 o                         
   9   3  10         96.67        100.13         8.16 o                         
  10   3  10        117.15         75.20         5.98 o                         
  -6   4  10          1.76          2.14         2.25 o                         
  -5   4  10          0.92          2.06         3.04 o                         
  -4   4  10          9.13         10.19         3.91 o                         
  -3   4  10         10.17          7.06         4.36 o                         
  -2   4  10       1177.48       1221.18        18.12 o                         
  -1   4  10        229.87        226.66         7.43 o                         
   0   4  10         54.37         60.31         4.83 o                         
   1   4  10          0.92          1.27         2.79 o                         
   2   4  10         15.39         19.71         3.25 o                         
   3   4  10        153.08        149.23         5.42 o                         
   4   4  10        569.77        581.04        12.65 o                         
   5   4  10        269.45        275.50         8.57 o                         
   6   4  10         41.19         33.84         4.35 o                         
   7   4  10          8.87          7.85         4.13 o                         
   8   4  10         34.84         36.84         4.54 o                         
   9   4  10         11.49         11.84         3.08 o                         
  10   4  10          7.85          2.98         3.84 o                         
  -6   5  10         40.15         28.79         3.31 o                         
  -5   5  10        391.02        370.72         8.54 o                         
  -4   5  10        158.15        137.55         6.84 o                         
  -3   5  10         48.16         35.53         4.68 o                         
  -2   5  10         78.14         80.11         4.97 o                         
  -1   5  10          8.98         15.22         3.85 o                         
   0   5  10        172.17        174.53         6.65 o                         
   1   5  10        532.44        532.72        16.01 o                         
   2   5  10        100.25         89.97         5.48 o                         
   3   5  10         39.17         40.00         4.36 o                         
   4   5  10          8.42         10.76         3.67 o                         
   5   5  10         14.75         24.95         4.06 o                         
   6   5  10         19.36         15.74         4.00 o                         
   7   5  10         13.59          5.63         3.23 o                         
   8   5  10         44.14         37.20         4.32 o                         
   9   5  10         39.56         33.74         2.78 o                         
  -5   6  10        151.19        137.76         4.61 o                         
  -4   6  10        144.15        125.52         5.27 o                         
  -3   6  10          7.94          6.37         3.59 o                         
  -2   6  10        133.07        144.68         5.57 o                         
  -1   6  10          6.00         12.84         3.54 o                         
   0   6  10          3.38          4.06         3.43 o                         
   1   6  10         61.83         67.38         4.64 o                         
   2   6  10        107.00        111.47         4.59 o                         
   3   6  10        204.04        215.59         7.03 o                         
   4   6  10        138.36        140.76         7.96 o                         
   5   6  10          4.85          8.35         7.27 o                         
   6   6  10        103.62        116.96        10.67 o                         
   7   6  10        260.78        279.72         9.36 o                         
   8   6  10        162.65        187.25         7.01 o                         
   9   6  10         23.41         22.52         3.20 o                         
  -4   7  10         44.29         38.15         2.92 o                         
  -3   7  10          4.11          5.75         2.79 o                         
  -2   7  10          9.88          5.98         3.23 o                         
  -1   7  10        243.08        224.69         6.27 o                         
   0   7  10        352.17        372.88         8.64 o                         
   1   7  10         36.71         28.15         3.44 o                         
   2   7  10          9.95          8.91         2.92 o                         
   3   7  10         14.38         14.88         8.13 o                         
   4   7  10        164.22        152.88         7.55 o                         
   5   7  10         50.79         55.03         6.41 o                         
   6   7  10        502.07        568.45        30.40 o                         
   7   7  10         35.95         44.96         7.80 o                         
   8   7  10         34.28         37.47         3.75 o                         
   9   7  10          2.34          5.69         2.26 o                         
  -3   8  10        232.39        200.69         5.17 o                         
  -2   8  10          6.83          5.26         2.32 o                         
  -1   8  10          2.43          4.02         2.22 o                         
   0   8  10         92.97         85.45         5.79 o                         
   1   8  10          2.67          4.33         5.29 o                         
   2   8  10          7.40          4.65         5.49 o                         
   3   8  10         69.00         89.13         8.06 o                         
   4   8  10         53.95         61.35         7.07 o                         
   5   8  10          6.45          3.57         9.22 o                         
   6   8  10         50.17         67.92         4.70 o                         
   7   8  10         21.56         34.29         6.75 o                         
   8   8  10          4.02          2.14         2.17 o                         
  -1   9  10          5.09          0.81         2.48 o                         
   0   9  10         17.54         12.36         2.40 o                         
   1   9  10          3.21          6.70         4.02 o                         
   2   9  10          6.87          8.56         4.29 o                         
   3   9  10        111.90        115.33         7.27 o                         
   4   9  10        200.86        237.03         9.72 o                         
   5   9  10          8.58          4.52         3.78 o                         
   6   9  10         60.47         63.03         5.02 o                         
   7   9  10         45.90         37.10         3.69 o                         
   2  10  10         18.75         16.21         2.84 o                         
   3  10  10          8.05         11.17         2.91 o                         
   4  10  10         42.51         42.44         3.65 o                         
  -2  -8  11        113.22         92.87         3.19 o                         
  -1  -8  11        279.09        288.88         5.38 o                         
   0  -8  11         66.48         69.82         3.15 o                         
   1  -8  11          3.81          8.99         2.80 o                         
   2  -8  11          4.00          8.80         2.51 o                         
  -4  -7  11         90.62         82.33         3.16 o                         
  -3  -7  11          6.87         11.98         2.45 o                         
  -2  -7  11         88.78         85.15         4.26 o                         
  -1  -7  11          4.98          7.36         3.46 o                         
   0  -7  11        138.07        146.58         7.43 o                         
   1  -7  11        290.95        280.58         7.13 o                         
   2  -7  11        326.43        302.01         8.28 o                         
   3  -7  11         10.97          9.26         3.13 o                         
   4  -7  11        137.65        124.53         5.82 o                         
  -5  -6  11        135.78        113.56         4.86 o                         
  -4  -6  11         64.58         59.21         4.51 o                         
  -3  -6  11         52.83         48.26         2.71 o                         
  -2  -6  11        445.45        410.60        13.06 o                         
  -1  -6  11        114.25        122.69         7.62 o                         
   0  -6  11         47.29         45.32        14.17 o                         
   1  -6  11        167.11        149.31         6.20 o                         
   2  -6  11         27.95         26.92         3.62 o                         
   3  -6  11        294.72        331.77         8.50 o                         
   4  -6  11        187.06        160.92         7.78 o                         
  -5  -5  11         33.29         32.02         2.37 o                         
  -4  -5  11        194.31        184.66         4.50 o                         
  -3  -5  11         38.32         39.33         3.39 o                         
  -2  -5  11         19.23         22.81         5.05 o                         
  -1  -5  11         14.92         15.76         3.12 o                         
   0  -5  11        288.04        312.94         8.25 o                         
   1  -5  11         73.62         75.37         4.45 o                         
   2  -5  11         74.70         91.54         4.86 o                         
   3  -5  11         87.15         64.52         7.83 o                         
   4  -5  11         52.05         50.59         7.10 o                         
   5  -5  11        171.23        161.91         9.93 o                         
   6  -5  11        377.53        425.65        14.55 o                         
   7  -5  11         13.70          1.93         2.97 o                         
  -6  -4  11         99.93        114.57         4.93 o                         
  -5  -4  11          4.49          9.96         2.22 o                         
  -4  -4  11        247.82        266.59         5.76 o                         
  -3  -4  11         62.76         70.58         6.02 o                         
  -2  -4  11         46.04         53.31         4.27 o                         
  -1  -4  11          3.79         11.31         3.52 o                         
   0  -4  11          8.62          9.27         3.43 o                         
   1  -4  11        657.02        665.69        24.74 o
[truncated: 36,208 more chars]
